# Supplementary material for: Sex differences in renal cell carcinoma: a single-cell analysis reveals exhausted CD8+ T-cells highly infiltrated in males
Source: Biol Sex Differ. 2023 Sep 15;14:58. doi: 10.1186/s13293-023-00540-9 (PMC10503187; doi:10.1186/s13293-023-00540-9)
Supplement: Supplementary file 3 — Additional file 3: Supplementary tables. [file 13293_2023_540_MOESM3_ESM.xlsx]

## Sheet: Table S1A
Table S1A. Main characteristics and results of the studies associated with immunutherapy of renal cell carcinoma included in the meta-analysis, related to Figure 1B.
Author-year	PMID	Line of treatment	Number of patients (M/F)			Treatment		Overall survival			Progression-free survival
			Total	Experimental	Control	Experimental	Control	Overall HR (95%CI); p value	HR (95%CI) for male	HR (95%CI) for female	Overall HR (95%CI); p value	HR (95%CI) for male	HR (95%CI) for female
Motzer-2015	26406148	>1	821(619/202)	410(315/95)	411(304/107)	Nivolumab	Everolimus	0.73(0.57-0.93);0.002	0.73(0.58-0.92)	0.84(0.57-1.24)	NA	NA	NA
Motzer-2021	33616314	1	712(530/182)	355(255/100)	357(275/82)	Lenvatinib plus Pembrolizumab	Sunitinb	NA	NA	NA	0.39(0.32-0.49);<0.001	0.38(0.30-0.49)	0.42(0.27-0.66)
Choueiri-2020	32339648	1	886(660/226)	442(316/126)	444(344/100)	Avelumab + axitinib	Sunitinib	0.80(0.616-1.027);0.0392	0.743(0.541-1.022)	0.890(0.578-1.369)	0.69 (0.574-0.825);<0.0001	0.647(0.524-0.798)	0.862(0.604-1.229)
Motzer-2019	30779531	1	660(427/133)	270(203/67)	290(224/66)	Avelumab plus Axitinib	Sunitinib	NA	NA	NA	0.61(0.47-0.79);<0.001	0.56(0.42-0.75)	0.90(0.55-1.47)
Plimack-2019	30779529	1	861	432	429	Pembrolizumab plus Axitinib	Sunitinib	0.53(0.38-0.74);<0.0001	0.54(0.37-0.80)	0.45(0.25-0.83)	NA	NA	NA

## Sheet: Table S1B
Table S1B. Clinical information of patients and source of each sample, related to Figure 1C&D.
Author-year	PMID	Sample	Data ID	Sex	Age	Histology	TNM	Grade	Stage	organ ontology label	Cells in tumor after quality control	Cells in adjacent normal tissue after quality control
Bi-2021	33711272	P76	phs002065	Female	68	Clear cell	Unknown	4	IV	Tumor	6226	0
Bi-2021	33711272	P90	phs002065	Female	71	Clear cell	Unknown	4	I	Tumor	7180	0
Braun-2021	33711273	S1	phs002252	Female	62.5096	Clear cell	T1bNxMx	2	I	Tumor, Normal	12599	1257
Braun-2021	33711273	S7	phs002252	Female	78.7507	Clear cell	T3aNxMx	3	III	Tumor, Normal	4945	3430
Braun-2021	33711273	S8	phs002252	Female	61.1452	Clear cell	T2bNxMx	2	II	Tumor, Normal	7428	360
Braun-2021	33711273	S10	phs002252	Female	83.2904	Clear cell	T2aNxM1	3	IV	Tumor, Normal	121	4793
Krishna-2021	33861994	UT1	SRP308561	Female	69	Clear cell	T3aN0M0	Unknown	III	Tumor, Normal	17606	5699
Krishna-2021	33861994	UT2	SRP308561	Female	57	Clear cell	T4N1M1	Unknown	IV	Tumor, Normal	8003	2659
Young-2018	30093597	RCC2	EGAS00001002325	Female	63	Clear cell	Unknown	Unknown	Unknown	Tumor, Normal	11836	2938
Young-2018	30093597	VHL-RCC	EGAS00001002325	Female	49	Clear cell	Unknown	Unknown	Unknown	Tumor, Normal	1832	1886
Braun-2021	33711273	S2	phs002252	Male	54.7479	Clear cell	T1bNxMx	3	I	Tumor, Normal	13455	2158
Braun-2021	33711273	S3	phs002252	Male	54.6849	Clear cell	T3aNxMx	3	III	Tumor, Normal	2720	7508
Braun-2021	33711273	S5	phs002252	Male	50.1726	Clear cell	TxNxM1	4	IV	Tumor, Normal	9771	862
Braun-2021	33711273	S6	phs002252	Male	67.2219	Clear cell	T1bNxMx	2	I	Tumor, Normal	9816	299
Braun-2021	33711273	S11	phs002252	Male	79.9726	Clear cell	T3aNxM1	4	IV	Tumor, Normal	2913	1927
Braun-2021	33711273	S12	phs002252	Male	61.1507	Clear cell	T3aNxMx	2	III	Tumor, Normal	16313	1937
Braun-2021	33711273	S14	phs002252	Male	71.8685	Clear cell	T3aNxMx	3	III	Tumor, Normal	812	916
Braun-2021	33711273	S15	phs002252	Male	52.4904	Clear cell	T4NxMx	2	IV	Tumor, Normal	19691	10456
Braun-2021	33711273	S16	phs002252	Male	61.2027	Clear cell	T2bNxMx	4	IV	Tumor, Normal	9527	2536
Young-2018	30093597	RCC1	EGAS00001002325	Male	67	Clear cell	Unknown	Unknown	Unknown	Tumor, Normal	2532	3209

## Sheet: Table S2A
Table S2A. Differentially expressed genes (DEGs) of malignant cells and non-malignant cells between male and female groups, related to Figure 2E.
Gene_name	p_val	avg_log2FC	pct.1	pct.2	p_val_adj	celltype
SAA2	0	-3.95499	0.005	0.349	0	malignant cells
SAA1	0	-5.28799	0.02	0.425	0	malignant cells
CD70	0	-1.77391	0.104	0.751	0	malignant cells
RPS4Y1	0	-1.97952	0	0.48	0	malignant cells
GNB2L1	0	-3.04206	0.168	0.993	0	malignant cells
ATP5G2	0	-2.08533	0.165	0.938	0	malignant cells
ATP5B	0	-1.77065	0.111	0.786	0	malignant cells
ATP5H	0	-1.76565	0.134	0.834	0	malignant cells
ATP5E	0	-2.53908	0.156	0.924	0	malignant cells
RPSAP58	0	-1.30646	0.007	0.371	0	malignant cells
USMG5	1.69e-302	-1.70898	0.132	0.831	7.1e-298	malignant cells
SEPW1	1.18e-296	-1.62719	0.133	0.822	4.97e-292	malignant cells
ATP5O	1.84e-281	-1.67075	0.136	0.815	7.73e-277	malignant cells
AC019117.1	1.77e-274	-0.564195	0.005	0.259	7.44e-270	malignant cells
ATP5G3	1.05e-273	-1.59594	0.137	0.831	4.41e-269	malignant cells
ATP5J2	1.26e-264	-1.46932	0.113	0.715	5.28e-260	malignant cells
TCEB1	5.33e-264	-1.29856	0.094	0.665	2.23e-259	malignant cells
C16orf13	3.48e-262	-1.72756	0.141	0.789	1.46e-257	malignant cells
TCEB2	5.07e-262	-1.61801	0.148	0.831	2.13e-257	malignant cells
LINC00493	2.56e-260	-1.51816	0.128	0.76	1.07e-255	malignant cells
PRKCDBP	2.51e-254	-1.53607	0.107	0.694	1.05e-249	malignant cells
ATP5I	1.06e-250	-1.67189	0.129	0.746	4.44e-246	malignant cells
SHFM1	1.17e-250	-1.48984	0.133	0.755	4.89e-246	malignant cells
ATP5J	1.91e-249	-1.46487	0.137	0.781	7.99e-245	malignant cells
ATPIF1	2.52e-245	-1.49171	0.139	0.781	1.06e-240	malignant cells
NGFRAP1	1.94e-234	-1.20788	0.087	0.622	8.14e-230	malignant cells
ATP5C1	2.28e-234	-1.30276	0.125	0.729	9.54e-230	malignant cells
MINOS1	1.64e-226	-1.09302	0.069	0.544	6.88e-222	malignant cells
ATP5D	3.96e-226	-1.43095	0.15	0.793	1.66e-221	malignant cells
ATP5L	1.1e-225	-1.43879	0.148	0.791	4.61e-221	malignant cells
C11orf31	1.16e-224	-1.31081	0.135	0.751	4.86e-220	malignant cells
MT-ATP8	1.24e-224	-2.15652	0.101	0.653	5.21e-220	malignant cells
PPP1R14D	1.31e-221	-0.607534	0.003	0.192	5.51e-217	malignant cells
HRSP12	2.02e-219	-1.12772	0.066	0.525	8.47e-215	malignant cells
ATP5F1	2.37e-213	-1.14863	0.109	0.648	9.95e-209	malignant cells
C14orf2	3.24e-213	-1.14213	0.117	0.682	1.36e-208	malignant cells
RAB42	2.59e-206	-1.0238	0.048	0.439	1.09e-201	malignant cells
FAM96B	4.84e-205	-1.12427	0.128	0.701	2.03e-200	malignant cells
RNASET2	7e-202	-2.56093	0.49	0.95	2.94e-197	malignant cells
SELM	3.11e-201	-1.48068	0.096	0.584	1.3e-196	malignant cells
HMHA1	6.32e-200	-0.445827	0.004	0.185	2.65e-195	malignant cells
MACROD2	2.78e-197	-1.39029	0.043	0.404	1.16e-192	malignant cells
FAM127A	1.58e-193	-0.947406	0.089	0.575	6.61e-189	malignant cells
C19orf70	1.32e-192	-1.01605	0.122	0.672	5.53e-188	malignant cells
HN1	3.5e-192	-1.0285	0.051	0.435	1.47e-187	malignant cells
MMP28	3.22e-191	-0.431709	0	0.14	1.35e-186	malignant cells
FAM195A	7.79e-191	-0.821672	0.06	0.468	3.26e-186	malignant cells
ATP5G1	1.83e-190	-1.08734	0.104	0.606	7.67e-186	malignant cells
MMP24-AS1	3.35e-190	-1.10274	0.078	0.525	1.41e-185	malignant cells
RP11-807H17.1	3.38e-186	-1.01103	0.058	0.456	1.42e-181	malignant cells
GLTSCR2	4.6e-183	-1.1692	0.148	0.732	1.93e-178	malignant cells
C8orf22	3.88e-181	-0.417426	0	0.128	1.63e-176	malignant cells
RP11-138I17.1	1.12e-177	-0.296385	0	0.126	4.69e-173	malignant cells
CCDC64B	3.54e-177	-0.788512	0.058	0.449	1.48e-172	malignant cells
CCDC53	2.47e-175	-0.89991	0.085	0.534	1.04e-170	malignant cells
MT1H	8.79e-172	-1.41643	0.012	0.23	3.69e-167	malignant cells
LINC00998	1.81e-170	-0.809648	0.078	0.506	7.57e-166	malignant cells
SLC39A5	1.92e-169	-0.557004	0.013	0.235	8.03e-165	malignant cells
C19orf60	3.12e-168	-0.84469	0.087	0.532	1.31e-163	malignant cells
C19orf43	1.43e-167	-0.976967	0.116	0.608	5.99e-163	malignant cells
C10orf10	1.81e-166	-1.38973	0.134	0.665	7.57e-162	malignant cells
RACK1	1.08e-164	5.15087	0.787	0	4.51e-160	malignant cells
WBP5	1.78e-164	-0.889044	0.062	0.444	7.46e-160	malignant cells
XIST	4.14e-164	2.99388	0.786	0	1.74e-159	malignant cells
LINC00657	1.64e-161	-0.961894	0.09	0.523	6.89e-157	malignant cells
REG1B	2.04e-158	-0.865143	0.002	0.138	8.54e-154	malignant cells
FGF11	6.96e-156	-0.594455	0.034	0.333	2.92e-151	malignant cells
C7orf73	2.57e-153	-0.816716	0.077	0.475	1.08e-148	malignant cells
C1orf186	8.76e-152	-1.43758	0.118	0.582	3.67e-147	malignant cells
RTFDC1	1.22e-151	-0.776852	0.084	0.494	5.11e-147	malignant cells
CLDN7	2.1e-151	-1.11633	0.124	0.582	8.82e-147	malignant cells
C20orf24	7.76e-151	-0.706423	0.044	0.361	3.25e-146	malignant cells
2022-09-15	9.18e-150	-0.794138	0.1	0.544	3.85e-145	malignant cells
ANPEP	1.75e-148	-1.54751	0.175	0.665	7.33e-144	malignant cells
ATP5MC2	2.19e-148	4.17022	0.743	0	9.18e-144	malignant cells
RP11-124N14.3	1.73e-147	-1.74413	0.03	0.299	7.25e-143	malignant cells
UQCR11.1	7.42e-147	-1.11714	0.089	0.496	3.11e-142	malignant cells
APOA1BP	1.29e-146	-0.793406	0.073	0.454	5.4e-142	malignant cells
FAM26F	4.32e-146	-1.04834	0.036	0.321	1.81e-141	malignant cells
RP11-290D2.6	2.24e-143	-1.49649	0.028	0.287	9.39e-139	malignant cells
ATP5F1E	4.9e-142	2.65748	0.725	0	2.06e-137	malignant cells
TMEM66	1.26e-141	-1.56881	0.107	0.544	5.28e-137	malignant cells
MGEA5	2.65e-141	-0.687451	0.056	0.394	1.11e-136	malignant cells
MTRNR2L12	6.35e-141	-2.30673	0.107	0.532	2.66e-136	malignant cells
MT1G	4.77e-140	-2.36447	0.05	0.361	2e-135	malignant cells
MT-ND4L	5.35e-140	-2.27895	0.3	0.796	2.24e-135	malignant cells
TUBB3.1	5.31e-139	-0.430319	0.005	0.15	2.23e-134	malignant cells
CTD-2336O2.1	3.7e-138	-0.667413	0.069	0.43	1.55e-133	malignant cells
C5orf45	5.6e-138	-0.536748	0.031	0.299	2.35e-133	malignant cells
RPLP0	4.83e-137	-1.61891	0.474	0.995	2.03e-132	malignant cells
RP11-284H18.1	7.13e-137	-0.473915	0.005	0.15	2.99e-132	malignant cells
REG1A	2.32e-136	-2.71194	0.035	0.306	9.72e-132	malignant cells
IGFBP6	5.77e-136	-1.27128	0.084	0.454	2.42e-131	malignant cells
DFNA5	1.17e-135	-0.446438	0.013	0.207	4.91e-131	malignant cells
LINC01559	1.7e-134	-0.308631	0.001	0.109	7.12e-130	malignant cells
C14orf166	3.7e-134	-0.757245	0.098	0.506	1.55e-129	malignant cells
C1orf123	6.08e-134	-0.654082	0.059	0.394	2.55e-129	malignant cells
RP11-14N7.2	6.16e-134	-1.35943	0.229	0.732	2.58e-129	malignant cells
SELK	2.38e-132	-0.64499	0.072	0.432	9.99e-128	malignant cells
MYEOV2	2.55e-132	-0.633184	0.057	0.387	1.07e-127	malignant cells
NHP2L1	4e-132	-0.820428	0.083	0.463	1.68e-127	malignant cells
C19orf10	4.57e-132	-1.02975	0.095	0.499	1.92e-127	malignant cells
FAM96A	7.12e-132	-0.686646	0.085	0.47	2.99e-127	malignant cells
FAM127B	1.27e-131	-0.740748	0.098	0.506	5.33e-127	malignant cells
RPL19	2.99e-131	-1.41193	0.496	0.993	1.25e-126	malignant cells
FAM213A	3.9e-129	-0.775332	0.104	0.52	1.63e-124	malignant cells
TMEM27	3.44e-128	-0.955894	0.055	0.368	1.44e-123	malignant cells
SF3B14	1.16e-126	-1.02826	0.091	0.477	4.85e-122	malignant cells
ELOB	2.73e-126	2.39873	0.677	0	1.15e-121	malignant cells
CH17-189H20.1	1.3e-125	-0.475093	0.015	0.207	5.45e-121	malignant cells
C21orf33	3.71e-125	-0.610791	0.064	0.397	1.56e-120	malignant cells
IL20RB	1.51e-124	-0.365213	0.012	0.192	6.33e-120	malignant cells
ATP5MC3	5.44e-123	2.24083	0.667	0	2.28e-118	malignant cells
C19orf33	2.64e-122	-1.56009	0.144	0.556	1.11e-117	malignant cells
METTL26	3.97e-122	2.20382	0.664	0	1.66e-117	malignant cells
C17orf89	1.15e-121	-0.662935	0.078	0.435	4.81e-117	malignant cells
CXCL5	1.75e-121	-0.361879	0.002	0.109	7.33e-117	malignant cells
SELENOM	6.18e-121	2.70208	0.66	0	2.59e-116	malignant cells
PTRF	2.19e-120	-0.720883	0.079	0.432	9.19e-116	malignant cells
ATP5MD	1.63e-119	2.07707	0.655	0	6.82e-115	malignant cells
RPL7A	2.58e-119	-1.41845	0.475	0.983	1.08e-114	malignant cells
ATP5PO	5.36e-119	2.15102	0.654	0	2.25e-114	malignant cells
NOP53	1.58e-118	2.17861	0.652	0	6.63e-114	malignant cells
KIAA1715	5.74e-118	-0.467543	0.05	0.344	2.41e-113	malignant cells
MESDC2	8.38e-118	-0.595141	0.079	0.432	3.51e-113	malignant cells
SEM1	4.43e-117	2.06807	0.648	0	1.86e-112	malignant cells
ANGPTL3	5.29e-117	-0.393262	0.002	0.109	2.22e-112	malignant cells
ATP5PF	9.38e-117	1.99381	0.646	0	3.93e-112	malignant cells
ATP5MF	2.73e-116	1.95478	0.645	0	1.14e-111	malignant cells
RP11-1C1.6	2.78e-116	-0.477825	0.012	0.183	1.17e-111	malignant cells
RPS27L	4.46e-116	-1.28473	0.394	0.898	1.87e-111	malignant cells
SELENOH	3.21e-114	2.20523	0.638	0	1.35e-109	malignant cells
THBS2	1.11e-113	-0.569257	0.007	0.147	4.64e-109	malignant cells
GS1-251I9.4	1.45e-113	-0.515159	0.037	0.29	6.08e-109	malignant cells
STRA13	4.35e-113	-0.67438	0.067	0.39	1.82e-108	malignant cells
RP11-1C1.4	8.61e-113	-0.495834	0.014	0.192	3.61e-108	malignant cells
NME1-NME2	3.07e-112	-1.30807	0.122	0.494	1.29e-107	malignant cells
MT-ND5	1.21e-111	-2.17259	0.382	0.781	5.08e-107	malignant cells
ATP5MG	1.38e-111	2.08757	0.629	0	5.78e-107	malignant cells
LGALS2	3.62e-111	-1.02653	0.047	0.321	1.52e-106	malignant cells
TSPAN1	1.2e-110	-1.30215	0.073	0.39	5.04e-106	malignant cells
TRIR	8.55e-110	1.84203	0.623	0	3.58e-105	malignant cells
MXRA8	1.51e-109	-0.693196	0.076	0.404	6.33e-105	malignant cells
PRAP1	5.51e-109	-0.543998	0.01	0.162	2.31e-104	malignant cells
GSTA2	1.21e-108	-1.09392	0.047	0.314	5.09e-104	malignant cells
LINC00462	2.17e-108	-0.55907	0.027	0.245	9.12e-104	malignant cells
TROVE2	3.02e-107	-0.536199	0.059	0.354	1.27e-102	malignant cells
CCDC104	6.41e-107	-0.689647	0.071	0.392	2.69e-102	malignant cells
ATP5A1	1.09e-106	-0.766262	0.111	0.499	4.58e-102	malignant cells
SCRN1	1.63e-106	-0.298796	0.016	0.192	6.84e-102	malignant cells
MT3	6.63e-106	-1.88883	0.149	0.53	2.78e-101	malignant cells
CPSF3L	1.13e-105	-0.450991	0.051	0.328	4.75e-101	malignant cells
H3F3B	1.17e-105	-1.20126	0.413	0.912	4.91e-101	malignant cells
SLC44A4	2.92e-105	-0.452272	0.017	0.195	1.23e-100	malignant cells
SELENOW	1.05e-104	2.23024	0.605	0	4.41e-100	malignant cells
BEX3	5.14e-104	1.92318	0.603	0	2.16e-99	malignant cells
LSMD1	3.28e-103	-0.711632	0.073	0.387	1.38e-98	malignant cells
C12orf23	5.29e-103	-0.514214	0.03	0.249	2.22e-98	malignant cells
MRP63	1.26e-100	-0.739835	0.088	0.428	5.28e-96	malignant cells
ATP5F1B	1.74e-100	1.72106	0.59	0	7.3e-96	malignant cells
VIMP	3.11e-100	-0.588756	0.093	0.439	1.3e-95	malignant cells
TFPI2	6.01e-100	-1.80016	0.147	0.525	2.52e-95	malignant cells
ATP5IF1	8.2e-99	1.61674	0.584	0	3.44e-94	malignant cells
ERO1L	1.52e-98	-0.630665	0.063	0.354	6.38e-94	malignant cells
SPG20	1.82e-98	-0.494849	0.061	0.344	7.63e-94	malignant cells
MICOS13	1.94e-98	1.5593	0.582	0	8.13e-94	malignant cells
RPL23A	3.28e-98	-1.08916	0.481	0.986	1.37e-93	malignant cells
RPL14	3.41e-98	-1.20943	0.46	0.95	1.43e-93	malignant cells
CIAO2B	4.16e-98	1.53363	0.581	0	1.75e-93	malignant cells
FAM150B	1.89e-97	-0.277569	0.008	0.14	7.9e-93	malignant cells
KIAA1033	5.46e-97	-0.440319	0.048	0.306	2.29e-92	malignant cells
HIST1H1E	6.17e-97	-0.424076	0.018	0.195	2.59e-92	malignant cells
RP11-83A24.2	1.16e-96	-0.466856	0.023	0.214	4.86e-92	malignant cells
LYRM5	1.97e-96	-0.52456	0.051	0.314	8.27e-92	malignant cells
PROSC	1e-95	-0.478427	0.048	0.304	4.21e-91	malignant cells
SMIM26	1.21e-95	1.62907	0.572	0	5.08e-91	malignant cells
ICT1	1.74e-95	-0.421825	0.042	0.283	7.29e-91	malignant cells
C7orf55	1.28e-94	-0.379011	0.04	0.278	5.35e-90	malignant cells
NAT8	1.67e-94	-1.05741	0.073	0.368	6.99e-90	malignant cells
TM4SF5	3.3e-94	-0.307129	0.012	0.159	1.38e-89	malignant cells
MT-ATP6	1.4e-93	-1.79331	0.435	0.822	5.88e-89	malignant cells
LINC00152	2.05e-93	-0.66032	0.085	0.404	8.61e-89	malignant cells
SLMO2	8.28e-93	-0.487314	0.034	0.249	3.47e-88	malignant cells
DOPEY2	2.28e-92	-0.335028	0.012	0.159	9.58e-88	malignant cells
ATP5PD	5.54e-92	1.70112	0.558	0	2.32e-87	malignant cells
CAVIN3	6.08e-92	2.03449	0.558	0	2.55e-87	malignant cells
KIAA0907	1.16e-91	-0.454743	0.027	0.223	4.86e-87	malignant cells
ELOC	1.99e-91	1.42587	0.556	0	8.35e-87	malignant cells
CCDC146	3.65e-91	-1.24343	0.067	0.335	1.53e-86	malignant cells
UGT2A3	2.18e-90	-0.840368	0.08	0.375	9.13e-86	malignant cells
TMEM261	4.83e-90	-0.514658	0.076	0.375	2.02e-85	malignant cells
TFPI	6.8e-90	-0.820785	0.295	0.789	2.85e-85	malignant cells
ATP5MPL	3.44e-89	1.38242	0.547	0	1.44e-84	malignant cells
LINC00969	1.45e-88	-0.632521	0.081	0.387	6.06e-84	malignant cells
RPS18	2.75e-88	-1.07118	0.505	0.993	1.15e-83	malignant cells
FAM195B	5.45e-88	-0.288831	0.015	0.171	2.29e-83	malignant cells
GTF2I	1.25e-87	-0.650776	0.137	0.504	5.25e-83	malignant cells
ATP5ME	1.59e-87	1.49606	0.54	0	6.68e-83	malignant cells
ATP5F1C	3.54e-87	1.59136	0.539	0	1.48e-82	malignant cells
MT-CO2	8.54e-87	-1.77602	0.462	0.862	3.58e-82	malignant cells
PRDX2	6.91e-86	-1.06094	0.347	0.791	2.9e-81	malignant cells
AC090498.1	1.35e-84	-1.43882	0.048	0.278	5.66e-80	malignant cells
FAM73A	2.5e-84	-0.384146	0.037	0.252	1.05e-79	malignant cells
RPS24	3.02e-84	-1.09491	0.495	0.981	1.26e-79	malignant cells
MT-CO1	3.4e-84	-1.61473	0.476	0.862	1.42e-79	malignant cells
RPS6	6.03e-84	-1.04753	0.5	0.99	2.53e-79	malignant cells
AOC1	7.42e-84	-0.780957	0.057	0.306	3.11e-79	malignant cells
HN1L	8.75e-84	-0.443412	0.061	0.325	3.67e-79	malignant cells
ATP5F1D	1.41e-83	1.54067	0.524	0	5.92e-79	malignant cells
DCN	1.59e-83	-1.24503	0.033	0.23	6.66e-79	malignant cells
WISP2	4.58e-83	-0.368942	0.009	0.131	1.92e-78	malignant cells
LINC00116	5.13e-83	-0.575318	0.091	0.401	2.15e-78	malignant cells
LYG1	5.79e-83	-0.424979	0.029	0.219	2.43e-78	malignant cells
GRAMD3	7.34e-83	-0.421811	0.04	0.259	3.08e-78	malignant cells
RTL8A	8.57e-83	1.5023	0.521	0	3.59e-78	malignant cells
ATP5MC1	1.02e-82	1.34389	0.521	0	4.26e-78	malignant cells
RPL28	2.17e-82	-1.03714	0.501	0.998	9.08e-78	malignant cells
RPL6	2.64e-82	-1.0678	0.474	0.979	1.1e-77	malignant cells
CYTOR	7.24e-82	1.41859	0.517	0	3.03e-77	malignant cells
PPP2R4	1.09e-81	-0.54616	0.071	0.344	4.57e-77	malignant cells
RPL29	2.64e-81	-1.10104	0.475	0.964	1.11e-76	malignant cells
EFCAB4A	6.19e-81	-0.604479	0.025	0.202	2.6e-76	malignant cells
FAM60A	1.1e-80	-0.433085	0.043	0.264	4.61e-76	malignant cells
RABL5	1.44e-80	-0.512484	0.049	0.28	6.04e-76	malignant cells
C11orf83	2.14e-80	-0.445045	0.046	0.271	8.95e-76	malignant cells
TOMM70A	2.38e-80	-0.305778	0.025	0.202	9.98e-76	malignant cells
RPS21	5.44e-80	-1.05662	0.48	0.969	2.28e-75	malignant cells
HNRNPU-AS1	6.23e-80	-0.292549	0.016	0.166	2.61e-75	malignant cells
GBAS	8.08e-80	-0.46344	0.056	0.302	3.39e-75	malignant cells
MUM1	1.4e-79	-0.433005	0.039	0.252	5.87e-75	malignant cells
EMX2	1.8e-79	-0.711431	0.102	0.409	7.56e-75	malignant cells
TMEM139	8.18e-79	-0.501739	0.056	0.299	3.43e-74	malignant cells
RPSA	1.37e-78	-1.06065	0.429	0.922	5.72e-74	malignant cells
SEPT7	3.43e-78	-0.833709	0.225	0.625	1.44e-73	malignant cells
RP1-60O19.1	5.8e-78	-0.778845	0.107	0.42	2.43e-73	malignant cells
MT-CYB	7.5e-78	-1.60493	0.438	0.822	3.14e-73	malignant cells
MT1E	8.19e-78	-1.81362	0.11	0.413	3.43e-73	malignant cells
CDA	1.62e-77	-0.352201	0.019	0.178	6.77e-73	malignant cells
FAM63B	4.9e-77	-0.48838	0.063	0.314	2.06e-72	malignant cells
CLRN3	7.4e-77	-0.50714	0.05	0.278	3.1e-72	malignant cells
TFEC	8.83e-77	-0.263482	0.011	0.138	3.7e-72	malignant cells
SELT	9.48e-77	-0.463181	0.083	0.368	3.98e-72	malignant cells
RPS3A	1.2e-76	-1.00778	0.492	0.988	5.04e-72	malignant cells
FXYD2	2.31e-76	-1.49406	0.349	0.743	9.68e-72	malignant cells
PDZK1IP1	3.34e-76	-1.54737	0.587	0.862	1.4e-71	malignant cells
ERBB2IP	5.13e-76	-0.355185	0.031	0.219	2.15e-71	malignant cells
CECR5	6.65e-76	-0.357156	0.045	0.264	2.79e-71	malignant cells
TCEAL9	1.47e-75	1.2675	0.49	0	6.18e-71	malignant cells
RPL9	2.03e-75	-0.965805	0.485	0.976	8.5e-71	malignant cells
C21orf59	9.1e-75	-0.410871	0.05	0.273	3.81e-70	malignant cells
H3F3A	1.4e-74	-0.927595	0.418	0.881	5.87e-70	malignant cells
RPL10	1.42e-74	-1.10213	0.517	0.998	5.94e-70	malignant cells
RP5-940J5.9	3.71e-74	-0.504754	0.024	0.19	1.56e-69	malignant cells
FAM134B	5.84e-74	-0.608014	0.079	0.349	2.45e-69	malignant cells
SLC16A12	2.01e-73	-0.380569	0.034	0.223	8.41e-69	malignant cells
SQRDL	2.69e-73	-0.41056	0.054	0.285	1.13e-68	malignant cells
SARAF	3.66e-73	1.30975	0.73	0.257	1.54e-68	malignant cells
PAEP	9.69e-73	-0.575632	0.023	0.183	4.06e-68	malignant cells
NEFL	1.06e-72	-0.388187	0.018	0.164	4.46e-68	malignant cells
RPL36AL	2.01e-72	-0.921106	0.391	0.85	8.42e-68	malignant cells
AMN	2.62e-72	-0.359567	0.047	0.268	1.1e-67	malignant cells
MT-ND1	3.09e-72	-1.37286	0.415	0.789	1.3e-67	malignant cells
UFD1L	8.79e-72	-0.369542	0.054	0.283	3.69e-67	malignant cells
RPL26L1	2.16e-71	-0.721782	0.168	0.504	9.07e-67	malignant cells
RP11-11N9.4	5.92e-71	-0.355625	0.044	0.254	2.48e-66	malignant cells
WHSC1L1	6.05e-71	-0.411663	0.055	0.285	2.54e-66	malignant cells
HHLA2	6.1e-71	-0.341324	0.023	0.183	2.56e-66	malignant cells
H2AFJ	6.91e-71	-0.710779	0.22	0.606	2.9e-66	malignant cells
CD24	7.41e-71	-1.43105	0.057	0.29	3.11e-66	malignant cells
C1orf86	9.16e-71	-0.534606	0.065	0.309	3.84e-66	malignant cells
B2M	2.45e-70	0.970164	0.999	0.993	1.03e-65	malignant cells
EGFR-AS1	4.52e-70	-0.630073	0.024	0.185	1.89e-65	malignant cells
H3-3B	4.72e-70	2.94205	0.466	0	1.98e-65	malignant cells
RPL38	6.72e-70	-0.948187	0.461	0.931	2.82e-65	malignant cells
MT-CO3	1.4e-69	-1.52325	0.466	0.834	5.86e-65	malignant cells
RPL22	2.17e-69	-0.918306	0.45	0.943	9.08e-65	malignant cells
PSMB3	4.31e-69	-0.766616	0.221	0.591	1.81e-64	malignant cells
YAE1D1	5.87e-69	-0.281712	0.02	0.169	2.46e-64	malignant cells
SF3B6	6.23e-69	1.26496	0.642	0.197	2.61e-64	malignant cells
AIM1	9.34e-69	-0.420359	0.052	0.271	3.92e-64	malignant cells
H3-3A	1.4e-68	2.91044	0.459	0	5.85e-64	malignant cells
CDCA2	1.78e-68	-0.620996	0.127	0.432	7.47e-64	malignant cells
WBSCR22	2.31e-68	-0.467769	0.056	0.28	9.68e-64	malignant cells
H2AFZ	3.1e-68	-0.984666	0.304	0.708	1.3e-63	malignant cells
SELENOT	3.23e-68	1.11507	0.457	0	1.36e-63	malignant cells
WASH4P	3.97e-68	-0.460264	0.048	0.259	1.66e-63	malignant cells
RPS14	4.76e-68	-0.951645	0.504	0.981	1.99e-63	malignant cells
CISD3	7.15e-68	-0.724468	0.166	0.494	3e-63	malignant cells
MYDGF	9.77e-68	1.30049	0.685	0.257	4.1e-63	malignant cells
RP11-108M9.4	9.8e-68	-0.275561	0.03	0.202	4.11e-63	malignant cells
ATP5F1A	1.27e-67	1.15002	0.455	0	5.33e-63	malignant cells
CD97	3.12e-67	-0.34657	0.018	0.157	1.31e-62	malignant cells
RPLP1	8.63e-67	-0.893606	0.516	0.998	3.62e-62	malignant cells
KIAA0141	1.08e-66	-0.266527	0.022	0.173	4.52e-62	malignant cells
BBOX1	1.39e-66	-0.606087	0.068	0.306	5.81e-62	malignant cells
RPL12	1.97e-66	-0.957529	0.491	0.974	8.24e-62	malignant cells
RPS12	2.8e-66	-0.996579	0.502	0.986	1.17e-61	malignant cells
GLYAT	3.5e-66	-0.403238	0.039	0.23	1.47e-61	malignant cells
SLC6A13	5.28e-66	-0.453553	0.038	0.226	2.22e-61	malignant cells
C10orf54	5.65e-66	-0.360886	0.032	0.207	2.37e-61	malignant cells
ZBTB20	9.17e-66	1.21998	0.767	0.423	3.85e-61	malignant cells
RTL8C	1.45e-65	1.28699	0.445	0	6.1e-61	malignant cells
RAB7L1	2.21e-65	-0.352099	0.021	0.166	9.25e-61	malignant cells
GATM-AS1	2.24e-65	-0.329423	0.015	0.143	9.37e-61	malignant cells
SELENOF	2.28e-65	1.11401	0.444	0	9.54e-61	malignant cells
ZNF320	2.41e-65	-0.317639	0.025	0.183	1.01e-60	malignant cells
RPS13	2.8e-65	-0.899613	0.484	0.979	1.17e-60	malignant cells
DEFB1	5.32e-65	-2.04709	0.219	0.542	2.23e-60	malignant cells
ATP5PB	1.25e-64	1.02353	0.44	0	5.26e-60	malignant cells
KRT19	3.45e-64	-1.50354	0.493	0.789	1.44e-59	malignant cells
SEPT9	4.63e-64	-0.487864	0.138	0.456	1.94e-59	malignant cells
NORAD	5.09e-64	1.25452	0.438	0	2.13e-59	malignant cells
PPAP2C	6.56e-64	-0.410923	0.042	0.233	2.75e-59	malignant cells
RTRAF	6.83e-64	1.01022	0.437	0	2.86e-59	malignant cells
C17orf62	6.85e-64	-0.351536	0.055	0.271	2.87e-59	malignant cells
DENND2A	9.6e-64	-1.11425	0.044	0.233	4.02e-59	malignant cells
C6orf1	1.32e-63	-0.305596	0.046	0.247	5.54e-59	malignant cells
RPL41	1.59e-63	-0.928348	0.519	0.998	6.67e-59	malignant cells
CDHR5	1.62e-63	-0.740493	0.101	0.368	6.79e-59	malignant cells
DARS	1.74e-63	-0.796888	0.317	0.734	7.28e-59	malignant cells
RP11-620J15.3	2.29e-63	-0.296752	0.031	0.2	9.6e-59	malignant cells
ATP5SL	2.31e-63	-0.269954	0.03	0.195	9.67e-59	malignant cells
C7orf55-LUC7L2	3.35e-63	-0.403643	0.043	0.235	1.4e-58	malignant cells
RPL27	4.54e-63	-0.822248	0.454	0.936	1.9e-58	malignant cells
CLEC2B	1.23e-62	-0.796013	0.098	0.361	5.14e-58	malignant cells
ZP1	1.41e-62	-0.578456	0.038	0.216	5.9e-58	malignant cells
MT-ND2	3.42e-62	-1.40051	0.438	0.81	1.44e-57	malignant cells
GAMT	4.69e-62	-1.0256	0.28	0.622	1.97e-57	malignant cells
RTF2	1.11e-61	0.961537	0.426	0	4.67e-57	malignant cells
RP1-241P17.4	2.15e-61	-0.388371	0.031	0.195	9.01e-57	malignant cells
C4orf27	3.8e-61	-0.286653	0.035	0.209	1.59e-56	malignant cells
STMP1	5.41e-61	0.94623	0.423	0	2.27e-56	malignant cells
RPL32	7.08e-61	-0.883947	0.498	0.979	2.97e-56	malignant cells
C1orf85	1.22e-60	-0.481544	0.051	0.252	5.12e-56	malignant cells
RPL8	2.34e-60	-0.694658	0.488	0.983	9.79e-56	malignant cells
PTPA	3.22e-60	1.28126	0.419	0	1.35e-55	malignant cells
SNU13	5.12e-60	1.08431	0.625	0.204	2.14e-55	malignant cells
INADL	6.13e-60	-0.471579	0.057	0.266	2.57e-55	malignant cells
RO60	8.1e-60	1.02883	0.417	0	3.39e-55	malignant cells
SELENOS	1.33e-59	1.06224	0.416	0	5.57e-55	malignant cells
MESD	1.33e-59	0.971895	0.416	0	5.57e-55	malignant cells
H2AC6	1.43e-59	2.20565	0.416	0	5.98e-55	malignant cells
AEBP1	1.84e-59	-0.468317	0.077	0.321	7.71e-55	malignant cells
NDUFC1	2.4e-59	-0.888039	0.721	0.9	1.01e-54	malignant cells
MALL	5.59e-59	-0.390342	0.046	0.238	2.34e-54	malignant cells
PRXL2A	5.84e-59	1.05862	0.413	0	2.45e-54	malignant cells
PRSS8	7.27e-59	-0.518004	0.056	0.259	3.05e-54	malignant cells
C16orf74	1.95e-58	-0.489751	0.091	0.342	8.18e-54	malignant cells
MTRNR2L8	2.36e-58	4.49014	0.497	0.109	9.91e-54	malignant cells
DEPP1	3.14e-58	1.98358	0.409	0	1.32e-53	malignant cells
SERPINF2	3.38e-58	-0.641283	0.142	0.432	1.42e-53	malignant cells
SLC3A1	5.91e-58	-0.821073	0.198	0.525	2.48e-53	malignant cells
MICOS10	8.32e-58	1.09374	0.407	0	3.49e-53	malignant cells
ACY3	9.26e-58	-0.490765	0.06	0.266	3.88e-53	malignant cells
CEBPZ-AS1	1.11e-57	-0.389506	0.053	0.252	4.66e-53	malignant cells
MUT	1.34e-57	-0.285551	0.021	0.157	5.62e-53	malignant cells
C14orf105	7.62e-57	-0.362218	0.053	0.252	3.2e-52	malignant cells
KIAA1430	2.18e-56	-0.389849	0.053	0.249	9.13e-52	malignant cells
C8orf59	3.66e-56	-0.717552	0.312	0.715	1.54e-51	malignant cells
NKAIN4	4.71e-56	-0.386556	0.023	0.162	1.97e-51	malignant cells
RPA3	5.32e-56	-0.746418	0.221	0.546	2.23e-51	malignant cells
C9orf89	8.62e-56	-0.357887	0.033	0.192	3.62e-51	malignant cells
JPT1	9e-56	1.14573	0.396	0	3.77e-51	malignant cells
RBIS	9.63e-56	1.32516	0.396	0	4.04e-51	malignant cells
SERF2	9.76e-56	0.813977	0.95	0.955	4.09e-51	malignant cells
BGN	1.02e-55	2.74894	0.487	0.095	4.28e-51	malignant cells
RPL30	1.53e-55	-0.768903	0.497	0.979	6.43e-51	malignant cells
EPB41L4A-AS1	2.06e-55	-0.859892	0.268	0.62	8.64e-51	malignant cells
TPST2	3.48e-55	1.00792	0.459	0.064	1.46e-50	malignant cells
COPS9	3.75e-55	0.908313	0.393	0	1.57e-50	malignant cells
RPL34	3.92e-55	-0.699538	0.498	0.981	1.65e-50	malignant cells
FAM92A1	5.77e-55	-0.316593	0.027	0.173	2.42e-50	malignant cells
MMP24OS	6.03e-55	0.948362	0.392	0	2.53e-50	malignant cells
PAPD4	1.22e-54	-0.315247	0.03	0.183	5.13e-50	malignant cells
AHSA2	1.22e-54	-0.279345	0.031	0.185	5.13e-50	malignant cells
SLC34A2	1.36e-54	-0.571198	0.041	0.214	5.7e-50	malignant cells
NAXE	2.49e-54	0.98356	0.389	0	1.04e-49	malignant cells
ABHD11-AS1	2.82e-54	-0.277352	0.015	0.128	1.18e-49	malignant cells
MRTFA	2.85e-54	1.31177	0.388	0	1.19e-49	malignant cells
SEPP1	3.42e-54	-0.667393	0.132	0.416	1.43e-49	malignant cells
DARS1	3.72e-54	1.39437	0.388	0	1.56e-49	malignant cells
UQCR11	3.75e-54	0.97666	0.72	0.268	1.57e-49	malignant cells
C9orf142	4.75e-54	-0.319001	0.057	0.257	1.99e-49	malignant cells
ATHL1	7.83e-54	-0.270742	0.022	0.157	3.28e-49	malignant cells
PVRL2	1.57e-53	-0.313259	0.048	0.23	6.57e-49	malignant cells
FAM50A	3.08e-53	-0.717763	0.23	0.537	1.29e-48	malignant cells
H1-2	3.61e-53	1.95712	0.383	0	1.51e-48	malignant cells
NRD1	3.82e-53	-0.367463	0.051	0.238	1.6e-48	malignant cells
HIST1H2AC	4.55e-53	-0.650443	0.114	0.368	1.91e-48	malignant cells
MIR4435-1HG	8.74e-53	-0.371669	0.046	0.226	3.66e-48	malignant cells
MT-ND4	1.04e-52	-1.04783	0.461	0.838	4.36e-48	malignant cells
CIAO2A	1.12e-52	0.842472	0.38	0	4.68e-48	malignant cells
VCAN	1.18e-52	3.07499	0.549	0.238	4.93e-48	malignant cells
HIST1H2BC	2.18e-52	-0.424731	0.022	0.152	9.16e-48	malignant cells
RPS3	2.47e-52	-0.731051	0.493	0.988	1.03e-47	malignant cells
APOL1	3.81e-52	-1.53723	0.242	0.506	1.6e-47	malignant cells
ILF3-AS1	7.15e-52	-0.337118	0.046	0.223	3e-47	malignant cells
RAC1	7.78e-52	-0.792203	0.587	0.853	3.26e-47	malignant cells
PSAP	9.81e-52	1.10743	0.901	0.758	4.11e-47	malignant cells
MLLT3	1.23e-51	1.50479	0.469	0.105	5.14e-47	malignant cells
MT-ND3	1.84e-51	-1.09078	0.447	0.789	7.73e-47	malignant cells
H2BC12	8.47e-51	1.30815	0.37	0	3.55e-46	malignant cells
REX1BD	9.64e-51	0.857312	0.37	0	4.04e-46	malignant cells
EPS8	1.14e-50	-0.46796	0.174	0.473	4.78e-46	malignant cells
ENO1	1.78e-50	-0.732837	0.909	0.971	7.45e-46	malignant cells
RPN2	1.93e-50	-0.675158	0.268	0.606	8.09e-46	malignant cells
ZNHIT3	2.52e-50	-0.431481	0.133	0.401	1.06e-45	malignant cells
TAF15	3.11e-50	-0.401546	0.086	0.311	1.3e-45	malignant cells
MEG3	3.24e-50	1.6067	0.369	0.002	1.36e-45	malignant cells
IFI6	3.39e-50	1.94194	0.633	0.337	1.42e-45	malignant cells
MAP3K20	3.76e-50	0.898025	0.366	0	1.57e-45	malignant cells
SERP1	4.12e-50	0.917826	0.809	0.684	1.73e-45	malignant cells
NAPRT1	1.21e-49	-0.257193	0.026	0.162	5.07e-45	malignant cells
ZCCHC11	1.4e-49	-0.330095	0.051	0.23	5.89e-45	malignant cells
SEPTIN7	2.27e-49	1.14339	0.362	0	9.53e-45	malignant cells
C14orf1	2.63e-49	-0.293309	0.039	0.2	1.1e-44	malignant cells
SCO2	3.05e-49	-0.272701	0.029	0.171	1.28e-44	malignant cells
HIST1H1C	3.06e-49	-0.64209	0.188	0.492	1.28e-44	malignant cells
MTLN	3.34e-49	0.786965	0.361	0	1.4e-44	malignant cells
PLAAT3	3.79e-49	1.3612	0.361	0	1.59e-44	malignant cells
ALDH2	3.92e-49	-0.683543	0.17	0.437	1.64e-44	malignant cells
DMAC1	4.04e-49	0.823973	0.361	0	1.69e-44	malignant cells
MRPS21	4.54e-49	-0.639694	0.284	0.627	1.9e-44	malignant cells
PLA2G16	4.98e-49	-0.641549	0.339	0.724	2.09e-44	malignant cells
MTRNR2L2	6.04e-49	3.64254	0.475	0.143	2.53e-44	malignant cells
PBX1	7.65e-49	1.32034	0.376	0.017	3.21e-44	malignant cells
PNISR	8.44e-49	1.18376	0.715	0.444	3.54e-44	malignant cells
C1orf27	9.58e-49	-0.270437	0.034	0.185	4.02e-44	malignant cells
PTPLAD1	1.05e-48	-0.408483	0.035	0.185	4.39e-44	malignant cells
COL21A1	1.11e-48	1.39291	0.36	0.002	4.66e-44	malignant cells
COL1A2	1.16e-48	1.62547	0.373	0.014	4.88e-44	malignant cells
TOMM70	1.54e-48	0.868396	0.357	0	6.46e-44	malignant cells
AATF	1.76e-48	-0.45295	0.115	0.361	7.4e-44	malignant cells
NUPL1	2.05e-48	-0.339888	0.042	0.204	8.59e-44	malignant cells
C7orf49	2.41e-48	-0.398033	0.044	0.211	1.01e-43	malignant cells
EMX2OS	2.78e-48	-0.318327	0.055	0.238	1.17e-43	malignant cells
OGA	4.24e-48	1.10636	0.355	0	1.78e-43	malignant cells
PCNXL4	4.38e-48	-0.268383	0.025	0.157	1.84e-43	malignant cells
FAM65C	4.47e-48	-0.270986	0.018	0.131	1.87e-43	malignant cells
SMIM29	4.52e-48	0.910786	0.355	0	1.9e-43	malignant cells
C19orf77	4.6e-48	-0.418852	0.021	0.143	1.93e-43	malignant cells
GUCY1B3	5.49e-48	-0.26141	0.034	0.183	2.3e-43	malignant cells
FAM103A1	6.02e-48	-0.349744	0.05	0.226	2.53e-43	malignant cells
ERBB3	6.36e-48	-0.471625	0.091	0.316	2.67e-43	malignant cells
ETFRF1	7.03e-48	0.782669	0.354	0	2.95e-43	malignant cells
TMEM176A	1.71e-47	-1.26741	0.41	0.67	7.18e-43	malignant cells
TM4SF4	3.22e-47	1.37797	0.352	0.002	1.35e-42	malignant cells
MINDY2	3.84e-47	0.872987	0.35	0	1.61e-42	malignant cells
AP005482.1	8.9e-47	-0.318784	0.037	0.188	3.73e-42	malignant cells
KRT18	1.11e-46	-1.03992	0.569	0.831	4.64e-42	malignant cells
LGALS3	1.22e-46	-1.21846	0.602	0.834	5.13e-42	malignant cells
CLDN3	1.3e-46	-0.816387	0.155	0.406	5.43e-42	malignant cells
PLAAT4	3e-46	1.70629	0.345	0	1.26e-41	malignant cells
HMOX1	3.93e-46	-0.847128	0.234	0.508	1.65e-41	malignant cells
SKIV2L2	6.61e-46	-0.271818	0.035	0.183	2.77e-41	malignant cells
RPS23	8.5e-46	-0.655729	0.499	0.983	3.56e-41	malignant cells
RPL10A	1.18e-45	-0.662838	0.481	0.976	4.96e-41	malignant cells
SELENBP1	1.68e-45	1.12064	0.452	0.109	7.04e-41	malignant cells
NME2	1.81e-45	1.51607	0.44	0.114	7.57e-41	malignant cells
SSSCA1	2.28e-45	-0.404999	0.128	0.378	9.56e-41	malignant cells
ITM2B	2.39e-45	-0.831794	0.872	0.941	1e-40	malignant cells
CAVIN1	2.76e-45	1.04259	0.339	0	1.16e-40	malignant cells
H2AZ1	2.94e-45	1.09716	0.339	0	1.23e-40	malignant cells
ASNA1	3.43e-45	-0.455884	0.158	0.43	1.44e-40	malignant cells
TGFBI	3.52e-45	-1.6259	0.517	0.722	1.47e-40	malignant cells
SELENOK	3.99e-45	0.76847	0.338	0	1.67e-40	malignant cells
CTSB	4.37e-45	-1.17961	0.645	0.843	1.83e-40	malignant cells
RP5-1021I20.2	8.78e-45	-0.367991	0.028	0.159	3.68e-40	malignant cells
SQOR	9.4e-45	0.760844	0.336	0	3.94e-40	malignant cells
MARCKS	2.35e-44	-0.362639	0.089	0.306	9.87e-40	malignant cells
VIM	2.5e-44	-1.16586	0.952	0.988	1.05e-39	malignant cells
HIST1H4C	2.63e-44	-0.917272	0.235	0.534	1.1e-39	malignant cells
CIRH1A	4.29e-44	-0.2538	0.028	0.157	1.8e-39	malignant cells
EPHA7	5.11e-44	2.00684	0.435	0.116	2.14e-39	malignant cells
TAGLN2	5.4e-44	1.56551	0.879	0.838	2.26e-39	malignant cells
CLN3.1	5.45e-44	-0.298382	0.034	0.173	2.28e-39	malignant cells
SLC22A2	5.64e-44	-0.649665	0.135	0.385	2.36e-39	malignant cells
RPL15	6.19e-44	-0.55314	0.48	0.971	2.59e-39	malignant cells
MAOA	8.17e-44	-0.569734	0.098	0.311	3.43e-39	malignant cells
PREX2	9.15e-44	-0.323992	0.047	0.209	3.84e-39	malignant cells
C19orf24	1.01e-43	-0.484628	0.225	0.534	4.26e-39	malignant cells
EIF3J-AS1	1.09e-43	-0.310924	0.047	0.209	4.57e-39	malignant cells
VMP1	3.13e-43	1.78733	0.756	0.537	1.31e-38	malignant cells
RPS8	8.62e-43	-0.600054	0.489	0.993	3.61e-38	malignant cells
NRN1	1.23e-42	-0.907315	0.119	0.333	5.14e-38	malignant cells
C11orf57	2.2e-42	-0.269583	0.038	0.183	9.24e-38	malignant cells
MACC1	2.23e-42	-0.374201	0.038	0.183	9.36e-38	malignant cells
RPAIN	2.56e-42	-0.419825	0.14	0.392	1.07e-37	malignant cells
SLC25A6	2.81e-42	0.883902	0.885	0.836	1.18e-37	malignant cells
RNMTL1	3.62e-42	-0.257833	0.02	0.131	1.52e-37	malignant cells
RPL13	3.96e-42	-0.575553	0.514	0.99	1.66e-37	malignant cells
RP11-798M19.6	4.22e-42	-0.324378	0.073	0.266	1.77e-37	malignant cells
SMIM30	4.89e-42	0.690168	0.32	0	2.05e-37	malignant cells
NSD3	7.86e-42	0.776501	0.319	0	3.29e-37	malignant cells
ILF3-DT	9.95e-42	0.762224	0.318	0	4.17e-37	malignant cells
MRPL45	1.89e-41	-0.408591	0.099	0.311	7.94e-37	malignant cells
FUOM	2.15e-41	-0.406147	0.106	0.325	9.01e-37	malignant cells
EPRS	2.25e-41	-0.44164	0.164	0.43	9.42e-37	malignant cells
RPL5	2.33e-41	-0.561829	0.477	0.974	9.77e-37	malignant cells
RIDA	2.87e-41	0.770458	0.315	0	1.2e-36	malignant cells
MT-RNR2	2.87e-41	3.1384	0.315	0	1.2e-36	malignant cells
AK6	2.99e-41	0.784174	0.424	0.097	1.26e-36	malignant cells
ZBTB38	4.89e-41	1.28751	0.612	0.366	2.05e-36	malignant cells
DCDC2	5.28e-41	1.80877	0.494	0.214	2.21e-36	malignant cells
THNSL2	5.71e-41	-0.33436	0.092	0.302	2.39e-36	malignant cells
RPL35	7.37e-41	-0.522654	0.484	0.962	3.09e-36	malignant cells
CTHRC1	8.94e-41	-0.776359	0.219	0.485	3.75e-36	malignant cells
RPL23	1.41e-40	-0.564938	0.446	0.869	5.89e-36	malignant cells
EGFL7	1.55e-40	0.818983	0.447	0.124	6.51e-36	malignant cells
SEPTIN2	1.57e-40	0.878532	0.311	0	6.58e-36	malignant cells
RP11-220I1.1	1.76e-40	-0.317028	0.054	0.219	7.38e-36	malignant cells
GET3	2.5e-40	0.821646	0.31	0	1.05e-35	malignant cells
NCOA4	4.15e-40	-0.45473	0.131	0.363	1.74e-35	malignant cells
UBR4	4.99e-40	-0.616071	0.199	0.463	2.09e-35	malignant cells
RPL37	5.17e-40	-0.38503	0.496	0.981	2.17e-35	malignant cells
TUBA4A	5.39e-40	-0.474859	0.123	0.352	2.26e-35	malignant cells
BRE	6.42e-40	-0.281817	0.057	0.226	2.69e-35	malignant cells
RPS28	7.5e-40	-0.612265	0.502	0.981	3.15e-35	malignant cells
SHFL	8.95e-40	1.0086	0.306	0	3.75e-35	malignant cells
CMSS1	1.16e-39	0.879844	0.466	0.154	4.85e-35	malignant cells
C12orf44	1.47e-39	-0.27575	0.031	0.159	6.16e-35	malignant cells
RPS25	1.57e-39	-0.599187	0.489	0.955	6.56e-35	malignant cells
CUBN	1.61e-39	-0.300827	0.056	0.226	6.73e-35	malignant cells
EPHB6	1.71e-39	1.04084	0.344	0.036	7.16e-35	malignant cells
AP1M2	1.95e-39	-0.32618	0.042	0.185	8.17e-35	malignant cells
MRPL57	2.31e-39	0.840898	0.52	0.188	9.68e-35	malignant cells
CEMIP2	2.38e-39	0.849183	0.304	0	9.99e-35	malignant cells
ZEB2	2.42e-39	1.23636	0.56	0.295	1.02e-34	malignant cells
RPL17	2.89e-39	-0.656535	0.409	0.819	1.21e-34	malignant cells
C11orf73	3.5e-39	-0.332521	0.048	0.202	1.47e-34	malignant cells
RPL18	4.08e-39	-0.582355	0.483	0.981	1.71e-34	malignant cells
MT-ND6	6.31e-39	-1.06815	0.159	0.399	2.65e-34	malignant cells
GAS5	6.32e-39	2.3544	0.301	0	2.65e-34	malignant cells
ADAR	7.13e-39	1.19656	0.548	0.261	2.99e-34	malignant cells
PLIN2	7.22e-39	-0.911399	0.701	0.86	3.03e-34	malignant cells
RBM8A	9.53e-39	-0.458998	0.253	0.561	3.99e-34	malignant cells
OCIAD2	1.04e-38	-0.772949	0.581	0.786	4.35e-34	malignant cells
KCNJ15	2.51e-38	-0.354645	0.063	0.233	1.05e-33	malignant cells
MLLT4	3.4e-38	-0.273259	0.049	0.204	1.43e-33	malignant cells
APP	4.17e-38	0.950592	0.831	0.729	1.75e-33	malignant cells
EPRS1	5.2e-38	0.795057	0.295	0	2.18e-33	malignant cells
IGF2BP2	5.6e-38	-0.260082	0.024	0.135	2.35e-33	malignant cells
RPL18A	6.87e-38	-0.537379	0.497	0.986	2.88e-33	malignant cells
NDUFAF8	6.9e-38	0.645207	0.295	0	2.89e-33	malignant cells
RPL3	6.99e-38	-0.546263	0.498	0.979	2.93e-33	malignant cells
RARRES3	7.76e-38	-0.759502	0.266	0.565	3.25e-33	malignant cells
CLDN4	7.92e-38	-0.59337	0.185	0.447	3.32e-33	malignant cells
TYMS	8.49e-38	-0.555013	0.114	0.328	3.56e-33	malignant cells
GALE	9.91e-38	-0.446744	0.124	0.342	4.16e-33	malignant cells
GNB2	1.1e-37	-0.756665	0.454	0.691	4.62e-33	malignant cells
RPL4	1.17e-37	-0.522184	0.458	0.914	4.92e-33	malignant cells
RP11-1000B6.3	1.5e-37	-0.297196	0.049	0.202	6.3e-33	malignant cells
NMB	2.25e-37	1.63345	0.589	0.333	9.44e-33	malignant cells
APITD1	2.62e-37	-0.260911	0.031	0.154	1.1e-32	malignant cells
EEF1A1	2.65e-37	-0.691362	0.992	0.998	1.11e-32	malignant cells
RPS5	3.2e-37	-0.496706	0.474	0.967	1.34e-32	malignant cells
UFD1	3.74e-37	0.625836	0.29	0	1.57e-32	malignant cells
HGF	4.38e-37	1.64789	0.415	0.116	1.84e-32	malignant cells
MXRA7	4.8e-37	-0.351163	0.151	0.392	2.01e-32	malignant cells
PAXX	4.94e-37	0.662569	0.289	0	2.07e-32	malignant cells
OLFM1	5.82e-37	1.00758	0.297	0.007	2.44e-32	malignant cells
RPL26	7.53e-37	-0.463737	0.48	0.933	3.16e-32	malignant cells
CRYBG1	8.18e-37	0.927404	0.288	0	3.43e-32	malignant cells
KHDC4	1.21e-36	0.767949	0.287	0	5.07e-32	malignant cells
CYBC1	2e-36	0.662826	0.285	0	8.36e-32	malignant cells
SERINC2	2.36e-36	-0.421315	0.294	0.603	9.91e-32	malignant cells
TMEM92	2.36e-36	-0.324682	0.084	0.273	9.91e-32	malignant cells
RABAC1	3.57e-36	0.828328	0.744	0.596	1.5e-31	malignant cells
MPP1	4.28e-36	-0.31183	0.07	0.242	1.8e-31	malignant cells
RPS11	5.32e-36	-0.458119	0.461	0.929	2.23e-31	malignant cells
PRRC2C	6.63e-36	0.820208	0.722	0.518	2.78e-31	malignant cells
SPATS2L	7.3e-36	0.776225	0.666	0.428	3.06e-31	malignant cells
WASHC3	7.97e-36	0.603465	0.281	0	3.34e-31	malignant cells
TP53TG1	8.41e-36	-0.39782	0.156	0.394	3.53e-31	malignant cells
EIF1AX	8.75e-36	0.756891	0.691	0.504	3.67e-31	malignant cells
RP11-553L6.5	1.59e-35	-0.282498	0.037	0.166	6.66e-31	malignant cells
RP11-798K3.2	1.85e-35	-0.255523	0.046	0.19	7.77e-31	malignant cells
HARS	2.14e-35	-0.332943	0.093	0.283	8.99e-31	malignant cells
MCRIP2	2.27e-35	0.663757	0.279	0	9.51e-31	malignant cells
ACBD6	2.51e-35	-0.349521	0.124	0.34	1.05e-30	malignant cells
LSM8	2.64e-35	0.674612	0.417	0.109	1.11e-30	malignant cells
CENPX	2.83e-35	0.596123	0.278	0	1.19e-30	malignant cells
HNF4A	3.56e-35	-0.27195	0.042	0.178	1.49e-30	malignant cells
PLPP1	3.62e-35	1.01778	0.316	0.031	1.52e-30	malignant cells
LARS1	3.72e-35	0.724689	0.277	0	1.56e-30	malignant cells
MX1	4.65e-35	1.90471	0.396	0.109	1.95e-30	malignant cells
CCN1	5.76e-35	1.4533	0.276	0	2.41e-30	malignant cells
HLA-G	5.88e-35	-0.499045	0.114	0.318	2.47e-30	malignant cells
ISG15	6.48e-35	1.64547	0.398	0.112	2.72e-30	malignant cells
NAV1	7.99e-35	1.28099	0.367	0.088	3.35e-30	malignant cells
RNF7	8.74e-35	0.70805	0.738	0.618	3.66e-30	malignant cells
CXXC5	8.99e-35	0.968911	0.589	0.352	3.77e-30	malignant cells
RPS15A	9.74e-35	-0.485013	0.497	0.979	4.08e-30	malignant cells
HINT1	9.97e-35	-0.784486	0.893	0.955	4.18e-30	malignant cells
CREB5	1.37e-34	1.53307	0.489	0.219	5.76e-30	malignant cells
RPL22L1	1.91e-34	-0.582317	0.262	0.546	8.02e-30	malignant cells
MRNIP	2.13e-34	0.628375	0.272	0	8.92e-30	malignant cells
AKT3	2.51e-34	0.878617	0.378	0.093	1.05e-29	malignant cells
H2AW	2.64e-34	0.887802	0.272	0	1.11e-29	malignant cells
SEC61A1	2.8e-34	0.825081	0.577	0.314	1.17e-29	malignant cells
ADD3	3.35e-34	-0.308538	0.151	0.385	1.4e-29	malignant cells
IGFBP3	3.41e-34	-0.491384	0.464	0.798	1.43e-29	malignant cells
BUD23	3.66e-34	0.563947	0.271	0	1.53e-29	malignant cells
LMO7	4.64e-34	-0.34947	0.074	0.245	1.95e-29	malignant cells
PDGFRA	5.64e-34	1.09574	0.269	0	2.37e-29	malignant cells
RPS19	5.73e-34	-0.526207	0.507	0.986	2.4e-29	malignant cells
HP	6.9e-34	-1.29469	0.025	0.131	2.89e-29	malignant cells
TMEM256	7.87e-34	-0.664679	0.438	0.667	3.3e-29	malignant cells
SLC2A5	8.87e-34	-0.512277	0.165	0.399	3.72e-29	malignant cells
SNHG29	9.17e-34	1.61544	0.268	0	3.84e-29	malignant cells
PFKP	9.81e-34	-0.606809	0.629	0.843	4.11e-29	malignant cells
GGNBP2	1.01e-33	-0.331266	0.153	0.385	4.24e-29	malignant cells
PPAP2A	2.34e-33	-0.27152	0.033	0.152	9.81e-29	malignant cells
NECTIN2	2.41e-33	0.639382	0.265	0	1.01e-28	malignant cells
EIF3J-DT	2.68e-33	0.610651	0.265	0	1.13e-28	malignant cells
HIKESHI	2.68e-33	0.554859	0.265	0	1.13e-28	malignant cells
LGALS9	2.98e-33	0.969059	0.327	0.052	1.25e-28	malignant cells
RPS7	5.5e-33	-0.458512	0.48	0.983	2.31e-28	malignant cells
SEPTIN4	7.41e-33	0.910079	0.262	0	3.11e-28	malignant cells
CALD1	8.25e-33	0.802883	0.906	0.834	3.46e-28	malignant cells
TNIK	8.86e-33	1.14267	0.414	0.147	3.71e-28	malignant cells
SNHG25	9.04e-33	-1.27624	0.105	0.28	3.79e-28	malignant cells
CDK6	9.33e-33	1.10635	0.401	0.133	3.91e-28	malignant cells
PLOD2	1.91e-32	0.832837	0.81	0.665	8.02e-28	malignant cells
SELENOP	2.03e-32	1.28877	0.259	0	8.52e-28	malignant cells
NDFIP2	2.52e-32	-0.401503	0.191	0.428	1.06e-27	malignant cells
SSR2	2.61e-32	0.754317	0.845	0.805	1.1e-27	malignant cells
RPS15	2.65e-32	-0.460906	0.495	0.979	1.11e-27	malignant cells
SKAP1	2.75e-32	-0.339029	0.075	0.24	1.15e-27	malignant cells
JPX	3.12e-32	0.707022	0.428	0.154	1.31e-27	malignant cells
NFIB	3.52e-32	0.860266	0.624	0.385	1.48e-27	malignant cells
MMP7	3.82e-32	-0.355351	0.093	0.276	1.6e-27	malignant cells
STING1	4.04e-32	0.70325	0.257	0	1.7e-27	malignant cells
RPL36	4.26e-32	-0.356484	0.492	0.986	1.79e-27	malignant cells
RETREG1	4.74e-32	1.01237	0.257	0	1.99e-27	malignant cells
SPOCK1	4.74e-32	1.21649	0.445	0.188	1.99e-27	malignant cells
LINC00472	5.32e-32	0.931383	0.328	0.059	2.23e-27	malignant cells
GLIS3	5.48e-32	1.07681	0.462	0.197	2.3e-27	malignant cells
CZIB	5.85e-32	0.539804	0.256	0	2.45e-27	malignant cells
SMEK2	7.61e-32	-0.282569	0.062	0.216	3.19e-27	malignant cells
FRZB	7.86e-32	1.76246	0.262	0.005	3.3e-27	malignant cells
KCNJ16	9.19e-32	-0.32497	0.118	0.321	3.85e-27	malignant cells
SLC28A1	9.61e-32	-0.439943	0.152	0.366	4.03e-27	malignant cells
TMEM176B	1.07e-31	-0.899901	0.417	0.641	4.49e-27	malignant cells
ECM1	1.09e-31	1.68469	0.371	0.107	4.58e-27	malignant cells
SEPTIN9	1.16e-31	0.780247	0.254	0	4.86e-27	malignant cells
SNHG6	1.22e-31	1.34702	0.254	0	5.12e-27	malignant cells
WWTR1	1.37e-31	1.36615	0.605	0.428	5.74e-27	malignant cells
PRDX1	1.72e-31	-0.727912	0.78	0.893	7.2e-27	malignant cells
ODR4	1.76e-31	0.581231	0.253	0	7.39e-27	malignant cells
MLTK	1.86e-31	-0.273211	0.043	0.173	7.78e-27	malignant cells
HSPA1A	1.97e-31	2.14717	0.711	0.546	8.24e-27	malignant cells
PPIA	2.12e-31	-0.724427	0.898	0.967	8.89e-27	malignant cells
LDHA	2.23e-31	-0.674693	0.91	0.99	9.37e-27	malignant cells
SLIT3	2.61e-31	0.984273	0.263	0.01	1.09e-26	malignant cells
ALDOA	2.78e-31	-0.575347	0.802	0.981	1.17e-26	malignant cells
RAB5IF	2.97e-31	0.537524	0.251	0	1.25e-26	malignant cells
MT-RNR1	4.29e-31	1.53397	0.25	0	1.8e-26	malignant cells
SMAGP	4.73e-31	-0.389667	0.13	0.34	1.98e-26	malignant cells
H2BC4	5.01e-31	0.996964	0.25	0	2.1e-26	malignant cells
RPS19BP1	5.46e-31	-0.447281	0.307	0.599	2.29e-26	malignant cells
TRIM9	5.57e-31	0.717541	0.329	0.064	2.34e-26	malignant cells
TRIO	6.3e-31	0.877864	0.372	0.112	2.64e-26	malignant cells
RPS27	9.18e-31	-0.321545	0.52	0.988	3.85e-26	malignant cells
MLPH	9.41e-31	0.810904	0.251	0.002	3.95e-26	malignant cells
RERG	1.03e-30	-0.47795	0.138	0.337	4.34e-26	malignant cells
ATP2B4	1.19e-30	0.971004	0.434	0.188	4.98e-26	malignant cells
GSTM1	1.22e-30	0.652206	0.271	0.019	5.1e-26	malignant cells
PDZK1	1.63e-30	-0.504574	0.168	0.382	6.83e-26	malignant cells
TMEM263	1.69e-30	0.630107	0.347	0.081	7.07e-26	malignant cells
IFT22	1.86e-30	0.599008	0.356	0.088	7.81e-26	malignant cells
FSTL1	3.86e-30	1.10674	0.383	0.114	1.62e-25	malignant cells
INTS11	4.19e-30	0.558587	0.244	0	1.76e-25	malignant cells
ERRFI1	4.29e-30	-0.488771	0.381	0.653	1.8e-25	malignant cells
GSTA1	5.69e-30	-0.559543	0.137	0.342	2.38e-25	malignant cells
IARS1	6.32e-30	0.664603	0.242	0	2.65e-25	malignant cells
FAAP20	6.39e-30	0.656265	0.412	0.133	2.68e-25	malignant cells
IGFBP5	6.72e-30	2.63379	0.486	0.252	2.82e-25	malignant cells
RPLP2	7.12e-30	-0.252272	0.497	0.983	2.98e-25	malignant cells
GATD3A	7.37e-30	0.569833	0.242	0	3.09e-25	malignant cells
NIPSNAP2	7.37e-30	0.495166	0.242	0	3.09e-25	malignant cells
C6orf48	7.93e-30	-0.431355	0.184	0.416	3.32e-25	malignant cells
C1orf63	7.97e-30	-0.312026	0.052	0.188	3.34e-25	malignant cells
EDIL3	8.16e-30	0.621121	0.245	0.002	3.42e-25	malignant cells
BABAM2	9.05e-30	0.591558	0.241	0	3.8e-25	malignant cells
WFDC2	9.31e-30	-0.891701	0.453	0.686	3.91e-25	malignant cells
SPART	9.53e-30	0.564921	0.241	0	4e-25	malignant cells
IARS	1.15e-29	-0.397431	0.104	0.285	4.81e-25	malignant cells
PROM1	1.43e-29	-0.280753	0.046	0.173	5.98e-25	malignant cells
CFAP298	1.59e-29	0.48646	0.24	0	6.67e-25	malignant cells
AKR1B1	1.65e-29	-0.806728	0.255	0.499	6.93e-25	malignant cells
AC074143.1	1.67e-29	1.03141	0.239	0	7.02e-25	malignant cells
RPL11	1.79e-29	-0.426002	0.499	0.993	7.52e-25	malignant cells
PPDPFL	2.39e-29	2.32187	0.238	0	1e-24	malignant cells
LY6E	3.04e-29	1.20324	0.802	0.734	1.27e-24	malignant cells
FMC1	3.25e-29	0.512633	0.237	0	1.36e-24	malignant cells
CYR61	4.02e-29	-0.706848	0.075	0.233	1.69e-24	malignant cells
RPL39	4.04e-29	-0.295032	0.499	0.983	1.7e-24	malignant cells
LUC7L2	4.68e-29	0.617793	0.34	0.078	1.96e-24	malignant cells
SNX7	4.76e-29	-0.352777	0.138	0.342	2e-24	malignant cells
AZGP1	4.76e-29	-0.270781	0.039	0.157	2e-24	malignant cells
MTDH	5.7e-29	0.656981	0.787	0.639	2.39e-24	malignant cells
CD99	5.9e-29	0.882522	0.795	0.71	2.48e-24	malignant cells
NCBP2AS2	6.62e-29	0.523557	0.235	0	2.77e-24	malignant cells
CRIP2	8.46e-29	0.895094	0.702	0.53	3.55e-24	malignant cells
PLPBP	8.52e-29	0.486662	0.234	0	3.57e-24	malignant cells
TMEM258	9.98e-29	0.587584	0.833	0.805	4.18e-24	malignant cells
RPP21	1.01e-28	-0.255343	0.053	0.188	4.23e-24	malignant cells
C9orf16	1.08e-28	1.01699	0.546	0.333	4.54e-24	malignant cells
LINC01158	1.19e-28	-0.354794	0.07	0.223	5e-24	malignant cells
HMGA2	1.23e-28	-0.558107	0.044	0.164	5.14e-24	malignant cells
PLLP	1.47e-28	-0.260195	0.047	0.173	6.17e-24	malignant cells
PPAPDC1B	1.5e-28	-0.277226	0.032	0.138	6.3e-24	malignant cells
F12	1.53e-28	-0.381102	0.066	0.211	6.43e-24	malignant cells
MGST2	1.65e-28	-0.454	0.163	0.363	6.92e-24	malignant cells
ADSSL1	2.89e-28	-0.369259	0.119	0.311	1.21e-23	malignant cells
PWWP3A	4.5e-28	0.597507	0.229	0	1.89e-23	malignant cells
RPA2	5.41e-28	-0.296954	0.112	0.295	2.27e-23	malignant cells
CFAP36	5.83e-28	0.712287	0.445	0.178	2.44e-23	malignant cells
SAT1	7.52e-28	1.03714	0.84	0.672	3.15e-23	malignant cells
VAMP8	7.69e-28	-0.526054	0.274	0.518	3.23e-23	malignant cells
GNG11	8e-28	-0.788781	0.412	0.644	3.35e-23	malignant cells
KRT8	9.75e-28	-0.738853	0.707	0.85	4.09e-23	malignant cells
RPS16	1.09e-27	-0.343181	0.488	0.969	4.59e-23	malignant cells
GET1	1.22e-27	0.524593	0.226	0	5.13e-23	malignant cells
FAM45A	1.29e-27	-0.29459	0.069	0.216	5.4e-23	malignant cells
TPT1	1.31e-27	-0.585616	0.975	0.988	5.5e-23	malignant cells
RAMAC	1.49e-27	0.45021	0.226	0	6.26e-23	malignant cells
OGT	1.56e-27	0.769548	0.391	0.138	6.54e-23	malignant cells
MUC20-OT1	1.92e-27	0.970683	0.225	0	8.03e-23	malignant cells
LARP6	1.92e-27	0.671692	0.378	0.131	8.04e-23	malignant cells
RPS26	2.06e-27	-0.413486	0.443	0.922	8.62e-23	malignant cells
BNIP3	2.22e-27	-0.610149	0.785	0.931	9.31e-23	malignant cells
IRF1-AS1	2.34e-27	0.648652	0.224	0	9.8e-23	malignant cells
GARS1	2.46e-27	0.560478	0.224	0	1.03e-22	malignant cells
LINC01116	2.61e-27	-0.360552	0.189	0.411	1.1e-22	malignant cells
H4C3	2.85e-27	0.654595	0.224	0	1.2e-22	malignant cells
LAMP1	3.17e-27	-0.406161	0.252	0.504	1.33e-22	malignant cells
HACD3	3.84e-27	0.635828	0.308	0.069	1.61e-22	malignant cells
SDHAP2	4.24e-27	0.575061	0.222	0	1.78e-22	malignant cells
MACROH2A1	4.24e-27	0.570543	0.222	0	1.78e-22	malignant cells
TENT2	4.46e-27	0.542809	0.222	0	1.87e-22	malignant cells
RPA1	4.65e-27	-0.255209	0.073	0.221	1.95e-22	malignant cells
RARS1	4.92e-27	0.494958	0.222	0	2.06e-22	malignant cells
MIR4435-2HG	5.66e-27	0.576186	0.299	0.057	2.37e-22	malignant cells
NAP1L1	7.2e-27	0.612901	0.802	0.665	3.02e-22	malignant cells
AC073218.2	8.97e-27	-0.562286	0.1	0.278	3.76e-22	malignant cells
NBEAL1	9.54e-27	-0.595796	0.404	0.625	4e-22	malignant cells
RIPK2	1.12e-26	0.766755	0.41	0.166	4.69e-22	malignant cells
TACSTD2	1.39e-26	-0.383333	0.053	0.181	5.84e-22	malignant cells
PXMP2	1.44e-26	-0.277275	0.075	0.226	6.03e-22	malignant cells
RPL7	1.5e-26	0.403752	0.475	0.967	6.29e-22	malignant cells
H2AJ	1.69e-26	0.615713	0.218	0	7.08e-22	malignant cells
DTD1	1.71e-26	-0.589385	0.307	0.53	7.19e-22	malignant cells
HRCT1	1.74e-26	-0.410648	0.085	0.238	7.28e-22	malignant cells
FGG	2.07e-26	2.23189	0.261	0.033	8.68e-22	malignant cells
TF	2.36e-26	1.35473	0.22	0.002	9.9e-22	malignant cells
RAC2	2.4e-26	0.90053	0.367	0.131	1.01e-21	malignant cells
GPX1	2.66e-26	-0.552075	0.808	0.893	1.11e-21	malignant cells
DTX3L	3.16e-26	0.590004	0.33	0.088	1.33e-21	malignant cells
CUTALP	3.36e-26	0.499307	0.216	0	1.41e-21	malignant cells
GPX8	3.47e-26	0.514315	0.354	0.105	1.45e-21	malignant cells
EIF4EBP1	3.53e-26	-1.20845	0.565	0.72	1.48e-21	malignant cells
IGFBP4	4.38e-26	-0.611984	0.498	0.72	1.84e-21	malignant cells
SLC66A3	4.5e-26	0.503971	0.215	0	1.89e-21	malignant cells
CRLS1	4.7e-26	-0.380828	0.109	0.278	1.97e-21	malignant cells
ALOX5	4.87e-26	-0.302115	0.082	0.235	2.04e-21	malignant cells
EIF4A2	4.88e-26	0.641606	0.815	0.689	2.05e-21	malignant cells
ENAH	5.36e-26	0.669064	0.337	0.097	2.25e-21	malignant cells
FKBP5	7.14e-26	-0.617219	0.263	0.473	2.99e-21	malignant cells
LNPK	8.08e-26	0.448735	0.213	0	3.39e-21	malignant cells
CCN3	8.08e-26	0.730515	0.213	0	3.39e-21	malignant cells
UACA	1.02e-25	-0.416705	0.208	0.418	4.27e-21	malignant cells
METRN	1.52e-25	0.638406	0.289	0.059	6.39e-21	malignant cells
HOGA1	1.53e-25	-0.33303	0.062	0.195	6.41e-21	malignant cells
DPP4	1.57e-25	-0.322257	0.181	0.394	6.59e-21	malignant cells
GRAMD2B	1.6e-25	0.583216	0.211	0	6.69e-21	malignant cells
H2BC5	1.94e-25	0.558005	0.21	0	8.12e-21	malignant cells
PTP4A3	2.07e-25	0.576371	0.301	0.067	8.68e-21	malignant cells
H2AFV	2.16e-25	-0.443794	0.182	0.392	9.07e-21	malignant cells
AES	2.63e-25	-0.341667	0.168	0.373	1.1e-20	malignant cells
FAU	2.8e-25	0.415012	0.947	0.971	1.17e-20	malignant cells
STMN1	3.03e-25	-0.639949	0.242	0.466	1.27e-20	malignant cells
SERPINH1	3.04e-25	0.911278	0.586	0.409	1.28e-20	malignant cells
CYREN	3.14e-25	0.460337	0.209	0	1.32e-20	malignant cells
COL1A1	4.42e-25	1.22347	0.334	0.105	1.85e-20	malignant cells
SINHCAF	5.35e-25	0.430436	0.207	0	2.24e-20	malignant cells
SHC1	5.39e-25	0.931071	0.542	0.371	2.26e-20	malignant cells
JCAD	5.89e-25	0.582603	0.207	0	2.47e-20	malignant cells
DMAC2	6.8e-25	0.409035	0.206	0	2.85e-20	malignant cells
RAB29	7.06e-25	0.581598	0.29	0.062	2.96e-20	malignant cells
H4C8	8.65e-25	0.599199	0.206	0	3.63e-20	malignant cells
MAP1B	8.76e-25	1.21546	0.404	0.192	3.67e-20	malignant cells
HSPA5	1.29e-24	0.961989	0.716	0.587	5.39e-20	malignant cells
ANAPC5	1.37e-24	0.697232	0.544	0.335	5.76e-20	malignant cells
MRPL58	1.4e-24	0.411158	0.204	0	5.86e-20	malignant cells
MTREX	1.54e-24	0.443272	0.204	0	6.45e-20	malignant cells
RPS27A	1.55e-24	-0.39359	0.506	0.988	6.5e-20	malignant cells
C1S	1.66e-24	0.650233	0.726	0.494	6.98e-20	malignant cells
EPS8L2	1.8e-24	-0.379186	0.354	0.599	7.56e-20	malignant cells
PPIC	1.82e-24	0.635551	0.407	0.166	7.62e-20	malignant cells
NIBAN2	1.86e-24	0.640166	0.203	0	7.81e-20	malignant cells
LINC00958	1.89e-24	0.669454	0.424	0.195	7.9e-20	malignant cells
RSRP1	2.34e-24	0.67116	0.461	0.195	9.82e-20	malignant cells
AUP1	2.54e-24	0.710789	0.604	0.439	1.07e-19	malignant cells
DELE1	2.86e-24	0.452586	0.202	0	1.2e-19	malignant cells
JPT2	2.86e-24	0.467663	0.202	0	1.2e-19	malignant cells
CARS2	2.93e-24	-0.280282	0.084	0.233	1.23e-19	malignant cells
RBPMS-AS1	3.18e-24	-0.434725	0.082	0.228	1.34e-19	malignant cells
EIF2AK2	3.45e-24	0.742302	0.43	0.204	1.45e-19	malignant cells
RBP5	3.5e-24	-0.814331	0.254	0.456	1.47e-19	malignant cells
AHSA2P	4.19e-24	0.5393	0.201	0	1.76e-19	malignant cells
SLC2A2	4.21e-24	1.1086	0.261	0.048	1.77e-19	malignant cells
MID1	4.44e-24	0.713097	0.303	0.081	1.86e-19	malignant cells
MBNL1	5.46e-24	0.933603	0.511	0.309	2.29e-19	malignant cells
GMCL1	5.78e-24	0.603738	0.413	0.185	2.42e-19	malignant cells
ARL4C	5.86e-24	0.874359	0.431	0.19	2.45e-19	malignant cells
OAS1	6.29e-24	1.17462	0.419	0.204	2.64e-19	malignant cells
MYRF	6.58e-24	0.653247	0.286	0.067	2.76e-19	malignant cells
PHGDH	6.64e-24	0.571279	0.235	0.024	2.78e-19	malignant cells
COQ8A	6.74e-24	0.440452	0.199	0	2.83e-19	malignant cells
VPS26C	7.07e-24	0.405734	0.199	0	2.97e-19	malignant cells
RETREG2	7.42e-24	0.443391	0.199	0	3.11e-19	malignant cells
MYLK	7.43e-24	0.975268	0.36	0.14	3.11e-19	malignant cells
SPARC	8.04e-24	2.01445	0.641	0.556	3.37e-19	malignant cells
NUPR1	8.37e-24	0.598846	0.825	0.653	3.51e-19	malignant cells
BTN3A2	8.42e-24	0.745537	0.435	0.226	3.53e-19	malignant cells
MAP1LC3A	9.43e-24	0.667514	0.406	0.181	3.95e-19	malignant cells
CEBPZOS	1.02e-23	0.514903	0.331	0.097	4.28e-19	malignant cells
SSR3	1.09e-23	0.827189	0.693	0.589	4.58e-19	malignant cells
CDC42EP1	1.1e-23	0.730503	0.457	0.247	4.62e-19	malignant cells
CA12	1.12e-23	0.829202	0.815	0.753	4.68e-19	malignant cells
KRT223P	1.66e-23	1.04041	0.196	0	6.95e-19	malignant cells
CLDN10	1.66e-23	-0.253161	0.076	0.216	6.97e-19	malignant cells
GLMP	1.7e-23	0.64279	0.371	0.135	7.14e-19	malignant cells
MYC	1.77e-23	0.754196	0.501	0.271	7.44e-19	malignant cells
FAM174C	1.82e-23	0.43448	0.196	0	7.64e-19	malignant cells
SERPINE1	1.94e-23	-0.467584	0.138	0.321	8.13e-19	malignant cells
WASHC4	2.42e-23	0.50688	0.195	0	1.01e-18	malignant cells
RPL7L1	2.56e-23	-0.276438	0.16	0.356	1.07e-18	malignant cells
MGLL	2.61e-23	0.760279	0.735	0.684	1.09e-18	malignant cells
JTB	2.77e-23	0.654661	0.727	0.632	1.16e-18	malignant cells
IL32	2.84e-23	-0.606158	0.757	0.895	1.19e-18	malignant cells
PARP9	3.05e-23	0.5938	0.35	0.128	1.28e-18	malignant cells
RPS2	3.2e-23	0.353885	0.493	0.967	1.34e-18	malignant cells
TPR	3.59e-23	0.800218	0.595	0.447	1.51e-18	malignant cells
RPS6KB2	3.89e-23	-0.34261	0.099	0.254	1.63e-18	malignant cells
SEC61B	3.91e-23	0.640917	0.782	0.724	1.64e-18	malignant cells
TAF7	4.02e-23	0.742515	0.639	0.487	1.69e-18	malignant cells
SARS	4.06e-23	-0.380626	0.186	0.392	1.7e-18	malignant cells
CDH2	4.4e-23	0.734793	0.536	0.342	1.84e-18	malignant cells
PELI1	4.6e-23	0.56319	0.264	0.052	1.93e-18	malignant cells
KDELR3	5.09e-23	0.622872	0.379	0.157	2.13e-18	malignant cells
AC008038.1	5.64e-23	0.673789	0.192	0	2.36e-18	malignant cells
SSBP2	5.87e-23	0.552263	0.363	0.138	2.46e-18	malignant cells
CIDEB	6.79e-23	-0.299727	0.09	0.238	2.85e-18	malignant cells
ARID5B	8.54e-23	-0.315407	0.204	0.418	3.58e-18	malignant cells
VPS35L	8.59e-23	0.406075	0.191	0	3.6e-18	malignant cells
AL592183.1	8.67e-23	-0.273796	0.034	0.131	3.63e-18	malignant cells
ZNRD2	9.43e-23	0.426209	0.19	0	3.95e-18	malignant cells
SNHG5	9.43e-23	0.791491	0.19	0	3.95e-18	malignant cells
ADA2	9.88e-23	0.447084	0.19	0	4.14e-18	malignant cells
GPC6	1.15e-22	0.791926	0.402	0.19	4.8e-18	malignant cells
PRAME	1.19e-22	0.683537	0.367	0.154	5e-18	malignant cells
THUMPD3-AS1	1.43e-22	0.57128	0.285	0.069	5.98e-18	malignant cells
MX2	1.43e-22	0.827504	0.229	0.029	5.98e-18	malignant cells
HNRNPU	1.49e-22	0.760976	0.746	0.644	6.27e-18	malignant cells
FAM13A	1.55e-22	-0.381353	0.281	0.511	6.5e-18	malignant cells
TEX41	1.7e-22	0.516299	0.26	0.05	7.13e-18	malignant cells
P3H2	1.77e-22	0.868681	0.364	0.145	7.41e-18	malignant cells
AP2M1	1.79e-22	0.556525	0.731	0.639	7.49e-18	malignant cells
TMSB4X	2.04e-22	0.961463	0.95	0.898	8.55e-18	malignant cells
XAF1	2.06e-22	0.941428	0.291	0.083	8.66e-18	malignant cells
TBC1D23	2.11e-22	0.601789	0.367	0.15	8.86e-18	malignant cells
ALG3	2.12e-22	0.513356	0.403	0.185	8.88e-18	malignant cells
SEC11C	2.76e-22	0.569367	0.597	0.399	1.16e-17	malignant cells
SUMO1	2.82e-22	0.50748	0.689	0.523	1.18e-17	malignant cells
AC116533.1	3.47e-22	0.621327	0.186	0	1.46e-17	malignant cells
NNMT	4.06e-22	-0.733775	0.831	0.893	1.7e-17	malignant cells
PTMA	4.25e-22	0.468716	0.952	0.948	1.78e-17	malignant cells
S100A2	4.42e-22	-0.2719	0.055	0.171	1.85e-17	malignant cells
KCNQ1OT1	6.25e-22	0.635072	0.45	0.216	2.62e-17	malignant cells
DIPK2A	6.34e-22	0.416153	0.184	0	2.66e-17	malignant cells
C12orf57	6.88e-22	0.736505	0.813	0.786	2.89e-17	malignant cells
HARS1	6.95e-22	0.40134	0.184	0	2.91e-17	malignant cells
TFG	7.92e-22	0.689563	0.601	0.461	3.32e-17	malignant cells
COX6B1	8.91e-22	0.469611	0.86	0.855	3.73e-17	malignant cells
TGFA	9.02e-22	-0.309777	0.15	0.33	3.78e-17	malignant cells
SRP14	9.15e-22	0.475104	0.873	0.869	3.84e-17	malignant cells
PTER	1.04e-21	-0.677386	0.124	0.273	4.35e-17	malignant cells
GSTP1	1.14e-21	-0.46419	0.843	0.929	4.8e-17	malignant cells
KCTD9	1.23e-21	-0.25509	0.1	0.252	5.15e-17	malignant cells
STK17A	1.44e-21	0.70034	0.349	0.145	6.03e-17	malignant cells
HYI	1.46e-21	-0.318969	0.26	0.482	6.12e-17	malignant cells
BTN3A1	1.52e-21	0.598052	0.323	0.114	6.35e-17	malignant cells
HNF1B	1.64e-21	-0.356808	0.099	0.247	6.88e-17	malignant cells
RNF187	1.65e-21	-0.691626	0.351	0.546	6.9e-17	malignant cells
YAE1	1.67e-21	0.378399	0.181	0	6.99e-17	malignant cells
STAT1	1.68e-21	0.603778	0.476	0.259	7.05e-17	malignant cells
AR	1.7e-21	-0.250477	0.051	0.162	7.14e-17	malignant cells
SNHG12	1.74e-21	-0.38531	0.263	0.48	7.29e-17	malignant cells
TRAPPC2B	1.83e-21	0.369326	0.181	0	7.67e-17	malignant cells
AL513365.1	1.83e-21	0.607567	0.181	0	7.67e-17	malignant cells
ALDH1A1	2.35e-21	-0.604237	0.29	0.515	9.85e-17	malignant cells
SNRPD2	2.73e-21	0.524727	0.827	0.803	1.14e-16	malignant cells
SARS1	2.89e-21	0.405772	0.179	0	1.21e-16	malignant cells
TTR	3.03e-21	1.41109	0.179	0	1.27e-16	malignant cells
HACD4	3.06e-21	0.417791	0.192	0.01	1.28e-16	malignant cells
NFIC	3.14e-21	0.766887	0.653	0.537	1.32e-16	malignant cells
SMIM24	3.24e-21	-0.361227	0.058	0.173	1.36e-16	malignant cells
SERINC1	3.42e-21	0.787458	0.546	0.38	1.43e-16	malignant cells
AC025580.3	3.47e-21	1.28921	0.178	0	1.46e-16	malignant cells
MTRES1	3.64e-21	0.380097	0.178	0	1.52e-16	malignant cells
PLPP5	4.91e-21	0.505721	0.305	0.093	2.06e-16	malignant cells
GJA1	4.95e-21	0.654375	0.252	0.057	2.08e-16	malignant cells
ADSS2	5.74e-21	0.392212	0.177	0	2.41e-16	malignant cells
TERF2IP	6.25e-21	0.605401	0.515	0.328	2.62e-16	malignant cells
HOXA10	6.33e-21	0.395852	0.312	0.095	2.66e-16	malignant cells
FKBP10	6.39e-21	0.624914	0.645	0.477	2.68e-16	malignant cells
NUCB1	7.69e-21	0.552215	0.723	0.599	3.23e-16	malignant cells
LACTB2	8.49e-21	-0.523302	0.246	0.432	3.56e-16	malignant cells
CDC42SE1	9.22e-21	0.560584	0.331	0.126	3.86e-16	malignant cells
SP110	1.05e-20	0.651849	0.311	0.107	4.39e-16	malignant cells
HSPA12A	1.39e-20	0.48864	0.258	0.059	5.84e-16	malignant cells
PPP1R3B	1.41e-20	-0.351674	0.186	0.371	5.9e-16	malignant cells
LAMTOR5	1.43e-20	-0.562472	0.681	0.81	6.01e-16	malignant cells
DERA	1.48e-20	-0.288433	0.197	0.392	6.22e-16	malignant cells
EID1	1.51e-20	0.697032	0.752	0.708	6.31e-16	malignant cells
CCDC32	1.56e-20	0.348445	0.173	0	6.54e-16	malignant cells
H1-4	1.56e-20	0.651085	0.173	0	6.54e-16	malignant cells
ACMSD	1.59e-20	-0.29583	0.108	0.259	6.66e-16	malignant cells
NARS1	1.79e-20	0.395553	0.173	0	7.49e-16	malignant cells
RAB11FIP1	1.79e-20	-0.329201	0.126	0.285	7.5e-16	malignant cells
SHMT1	1.83e-20	-0.412535	0.271	0.477	7.68e-16	malignant cells
CFLAR	1.9e-20	0.802656	0.645	0.492	7.96e-16	malignant cells
WRB	1.94e-20	-0.272327	0.204	0.404	8.12e-16	malignant cells
SDC2	2.06e-20	-0.266888	0.152	0.33	8.65e-16	malignant cells
C11orf54	2.09e-20	-0.618611	0.267	0.444	8.77e-16	malignant cells
ARHGAP29	2.1e-20	0.799591	0.585	0.439	8.8e-16	malignant cells
TAPBP	2.3e-20	0.763267	0.696	0.565	9.62e-16	malignant cells
MORF4L2	2.35e-20	0.540573	0.686	0.542	9.85e-16	malignant cells
SNHG15	2.4e-20	0.607461	0.473	0.276	1.01e-15	malignant cells
INTS13	2.45e-20	0.323764	0.172	0	1.03e-15	malignant cells
EMC4	2.54e-20	0.61285	0.623	0.489	1.07e-15	malignant cells
GUSBP3	2.57e-20	0.593794	0.172	0	1.08e-15	malignant cells
CNN3	2.83e-20	0.546415	0.722	0.584	1.19e-15	malignant cells
CES2	2.88e-20	-0.545445	0.321	0.515	1.21e-15	malignant cells
FAM92A	3.07e-20	0.341403	0.171	0	1.29e-15	malignant cells
SNHG32	3.07e-20	0.455456	0.171	0	1.29e-15	malignant cells
BNC2	3.24e-20	0.615848	0.351	0.152	1.36e-15	malignant cells
SCAMP3	3.27e-20	0.680101	0.491	0.323	1.37e-15	malignant cells
FAM43A	3.3e-20	1.13352	0.205	0.024	1.38e-15	malignant cells
KAAG1	3.82e-20	0.462741	0.182	0.007	1.6e-15	malignant cells
ARL4D	4.08e-20	0.675642	0.317	0.116	1.71e-15	malignant cells
IFITM1	4.44e-20	1.37421	0.456	0.254	1.86e-15	malignant cells
ASRGL1	4.91e-20	-0.288884	0.061	0.176	2.06e-15	malignant cells
GRSF1	4.91e-20	-0.372678	0.237	0.432	2.06e-15	malignant cells
ATG101	4.97e-20	0.420987	0.235	0.045	2.08e-15	malignant cells
CD68	5.26e-20	-0.688139	0.494	0.72	2.21e-15	malignant cells
CYBRD1	5.52e-20	0.495596	0.204	0.024	2.31e-15	malignant cells
PTP4A1	6.33e-20	-0.313996	0.202	0.399	2.65e-15	malignant cells
NCAM1	6.69e-20	0.685591	0.214	0.033	2.81e-15	malignant cells
WARS	7e-20	-0.31208	0.042	0.14	2.93e-15	malignant cells
BRD3OS	7.56e-20	0.345029	0.168	0	3.17e-15	malignant cells
AC024293.1	7.56e-20	0.506629	0.168	0	3.17e-15	malignant cells
DCBLD2	7.75e-20	1.36347	0.466	0.309	3.25e-15	malignant cells
COQ8B	7.91e-20	0.343932	0.168	0	3.32e-15	malignant cells
TSPAN12	8.53e-20	-0.285812	0.184	0.371	3.58e-15	malignant cells
MICALL2	9.35e-20	0.500494	0.227	0.043	3.92e-15	malignant cells
ERBIN	9.46e-20	0.376077	0.167	0	3.97e-15	malignant cells
VIRMA	1.04e-19	0.351269	0.167	0	4.34e-15	malignant cells
GAPDH	1.22e-19	-1.15581	0.971	0.998	5.12e-15	malignant cells
COPA	1.23e-19	0.66637	0.493	0.323	5.15e-15	malignant cells
ARPC5	1.27e-19	0.699203	0.652	0.532	5.33e-15	malignant cells
TM4SF1	1.29e-19	1.31344	0.502	0.328	5.42e-15	malignant cells
ANO6	1.29e-19	0.709608	0.504	0.342	5.43e-15	malignant cells
CALU	1.66e-19	0.57519	0.562	0.387	6.95e-15	malignant cells
RBP4	1.67e-19	-0.391182	0.046	0.147	7.02e-15	malignant cells
SNORC	1.77e-19	0.44548	0.165	0	7.42e-15	malignant cells
PRELID3B	1.82e-19	0.364118	0.26	0.062	7.63e-15	malignant cells
TASOR	1.94e-19	0.369988	0.165	0	8.11e-15	malignant cells
CALM1	1.96e-19	-0.471619	0.559	0.729	8.2e-15	malignant cells
LGR4	1.96e-19	0.622174	0.319	0.126	8.22e-15	malignant cells
XBP1	2.01e-19	0.565117	0.593	0.401	8.43e-15	malignant cells
CDK2AP2	2.05e-19	0.659393	0.652	0.527	8.61e-15	malignant cells
NDUFB4	2.16e-19	0.424583	0.836	0.843	9.05e-15	malignant cells
SRPRB	2.19e-19	0.612874	0.352	0.154	9.16e-15	malignant cells
AHI1	2.25e-19	0.602063	0.357	0.159	9.42e-15	malignant cells
DTX3	2.41e-19	0.442816	0.257	0.064	1.01e-14	malignant cells
SHISA4	2.51e-19	0.768914	0.372	0.185	1.05e-14	malignant cells
TSC22D1	2.52e-19	0.748289	0.642	0.454	1.06e-14	malignant cells
CIAO3	2.53e-19	0.342823	0.164	0	1.06e-14	malignant cells
SLC38A5	2.61e-19	-0.373572	0.066	0.181	1.09e-14	malignant cells
NEPRO	2.76e-19	0.340461	0.164	0	1.16e-14	malignant cells
NUCB2	2.81e-19	0.553881	0.595	0.43	1.18e-14	malignant cells
PGGHG	2.89e-19	0.780291	0.163	0	1.21e-14	malignant cells
NR4A1	2.93e-19	1.1089	0.25	0.062	1.23e-14	malignant cells
ATP1B3	2.95e-19	0.58236	0.359	0.159	1.24e-14	malignant cells
PIGC	3.13e-19	0.58389	0.429	0.245	1.31e-14	malignant cells
HSD11B1	3.42e-19	0.774128	0.166	0.002	1.43e-14	malignant cells
PLPPR2	3.48e-19	0.371438	0.199	0.024	1.46e-14	malignant cells
ASL	3.67e-19	-0.455706	0.266	0.451	1.54e-14	malignant cells
DUSP23	3.75e-19	-0.651233	0.596	0.746	1.57e-14	malignant cells
SEPT10	3.78e-19	-0.323032	0.129	0.285	1.58e-14	malignant cells
CHST2	4.35e-19	0.557516	0.172	0.007	1.82e-14	malignant cells
CCDC198	4.71e-19	0.451679	0.162	0	1.98e-14	malignant cells
TPI1	4.77e-19	-0.470482	0.914	0.981	2e-14	malignant cells
MAIP1	5.63e-19	0.321692	0.161	0	2.36e-14	malignant cells
UTP25	6.43e-19	0.340844	0.161	0	2.69e-14	malignant cells
PML	6.55e-19	0.710909	0.431	0.257	2.74e-14	malignant cells
LEPREL1	6.82e-19	-0.338416	0.08	0.209	2.86e-14	malignant cells
TNFRSF11B	7.19e-19	-0.341743	0.105	0.247	3.01e-14	malignant cells
SON	7.39e-19	0.570058	0.695	0.539	3.1e-14	malignant cells
AP002884.1.1	7.67e-19	0.496051	0.16	0	3.22e-14	malignant cells
TAF9	7.93e-19	-0.390289	0.217	0.411	3.33e-14	malignant cells
CFAP410	9.57e-19	0.329538	0.159	0	4.01e-14	malignant cells
SCNM1	9.62e-19	0.621194	0.435	0.257	4.03e-14	malignant cells
STC1	9.98e-19	-0.534666	0.258	0.439	4.19e-14	malignant cells
PTPRN	1.1e-18	-0.432682	0.074	0.19	4.62e-14	malignant cells
PSME3IP1	1.19e-18	0.346325	0.158	0	5e-14	malignant cells
MFGE8	1.22e-18	0.629606	0.274	0.093	5.11e-14	malignant cells
STOM	1.25e-18	-0.253706	0.314	0.527	5.25e-14	malignant cells
UFC1	1.28e-18	0.681241	0.731	0.672	5.35e-14	malignant cells
ZNF8-ERVK3-1	1.36e-18	0.327157	0.158	0	5.71e-14	malignant cells
CLIP3	1.38e-18	0.457642	0.249	0.067	5.77e-14	malignant cells
PIP4P2	1.55e-18	0.319055	0.158	0	6.52e-14	malignant cells
RIOX2	1.55e-18	0.315173	0.158	0	6.52e-14	malignant cells
BNIP3L	1.56e-18	-0.474726	0.753	0.881	6.55e-14	malignant cells
CASTOR1	1.77e-18	0.394075	0.157	0	7.44e-14	malignant cells
UQCC3	1.82e-18	0.390764	0.308	0.102	7.63e-14	malignant cells
NPEPL1	1.86e-18	-0.351776	0.169	0.335	7.79e-14	malignant cells
L1CAM	1.86e-18	-0.307364	0.04	0.131	7.81e-14	malignant cells
LARS	1.89e-18	-0.322942	0.197	0.382	7.93e-14	malignant cells
IFITM2	1.98e-18	0.760299	0.819	0.774	8.3e-14	malignant cells
APLN	2.27e-18	0.574082	0.323	0.131	9.53e-14	malignant cells
OPN4	2.31e-18	0.896978	0.156	0	9.69e-14	malignant cells
LIMS2	2.41e-18	0.374951	0.179	0.014	1.01e-13	malignant cells
COX20	2.5e-18	0.482304	0.666	0.527	1.05e-13	malignant cells
POLR2J3.1	2.52e-18	0.60914	0.156	0	1.06e-13	malignant cells
AFG3L2	2.78e-18	-0.2844	0.212	0.404	1.17e-13	malignant cells
RPL41P2	3.01e-18	0.429259	0.155	0	1.26e-13	malignant cells
TSPO	3.22e-18	0.615679	0.792	0.76	1.35e-13	malignant cells
ECI2	3.8e-18	-0.402359	0.255	0.442	1.59e-13	malignant cells
ASH1L	3.8e-18	0.609902	0.507	0.337	1.59e-13	malignant cells
ZFP36L1	4.11e-18	0.856971	0.823	0.722	1.72e-13	malignant cells
PATJ	4.27e-18	0.551546	0.154	0	1.79e-13	malignant cells
PEA15	4.52e-18	0.673313	0.457	0.278	1.9e-13	malignant cells
AC010618.1	4.87e-18	0.454146	0.154	0	2.04e-13	malignant cells
SPACA9	5.09e-18	0.304455	0.153	0	2.13e-13	malignant cells
HELZ2	5.56e-18	0.557332	0.228	0.055	2.33e-13	malignant cells
INTS14	6.06e-18	0.310163	0.153	0	2.54e-13	malignant cells
YJU2	6.06e-18	0.318389	0.153	0	2.54e-13	malignant cells
PTGIS	6.33e-18	0.428917	0.153	0	2.65e-13	malignant cells
ALKBH7	6.57e-18	0.635851	0.689	0.618	2.76e-13	malignant cells
HOXA9	6.7e-18	0.439237	0.276	0.088	2.81e-13	malignant cells
BTF3	6.81e-18	0.351084	0.899	0.943	2.86e-13	malignant cells
FAM50B	7.12e-18	-0.255869	0.158	0.321	2.99e-13	malignant cells
EXOC3L1	7.23e-18	0.462934	0.199	0.031	3.03e-13	malignant cells
ADAM15	7.47e-18	0.605864	0.385	0.202	3.13e-13	malignant cells
HSPA6	7.99e-18	2.82763	0.325	0.147	3.35e-13	malignant cells
MYL9	8.04e-18	1.42921	0.549	0.418	3.37e-13	malignant cells
HDHD5	8.59e-18	0.310436	0.152	0	3.6e-13	malignant cells
HSPE1	8.71e-18	0.7805	0.808	0.77	3.65e-13	malignant cells
PRUNE1	9.37e-18	0.319171	0.151	0	3.93e-13	malignant cells
CAV2	1.31e-17	0.649735	0.651	0.549	5.5e-13	malignant cells
PRAF2	1.35e-17	0.391151	0.252	0.071	5.64e-13	malignant cells
RANBP2	1.42e-17	0.490433	0.265	0.081	5.95e-13	malignant cells
ODF3B	1.46e-17	0.663801	0.572	0.416	6.12e-13	malignant cells
IGFBP1	1.47e-17	-0.585474	0.038	0.126	6.15e-13	malignant cells
LENG8	1.74e-17	0.746457	0.366	0.178	7.31e-13	malignant cells
TIMM17A	1.75e-17	0.483551	0.432	0.257	7.34e-13	malignant cells
LAT	1.79e-17	0.434503	0.181	0.021	7.5e-13	malignant cells
SNAPIN	1.8e-17	0.534632	0.471	0.304	7.54e-13	malignant cells
FXYD1	1.8e-17	0.765627	0.218	0.04	7.56e-13	malignant cells
SPTSSA	1.83e-17	0.574679	0.371	0.185	7.66e-13	malignant cells
PUM3	1.83e-17	0.478689	0.25	0.071	7.69e-13	malignant cells
LBHD1	1.96e-17	0.319241	0.152	0.002	8.22e-13	malignant cells
MARF1	1.96e-17	0.330993	0.149	0	8.22e-13	malignant cells
GREM2	1.96e-17	0.456032	0.149	0	8.22e-13	malignant cells
FTH1P10	1.96e-17	0.424264	0.149	0	8.22e-13	malignant cells
LSM2	1.99e-17	0.522475	0.542	0.39	8.34e-13	malignant cells
TMED3	2.1e-17	0.573962	0.6	0.468	8.82e-13	malignant cells
TUT4	2.14e-17	0.405958	0.148	0	8.97e-13	malignant cells
CYP2J2	2.17e-17	-0.281659	0.088	0.214	9.09e-13	malignant cells
MRS2	2.18e-17	0.567251	0.319	0.138	9.13e-13	malignant cells
RBX1	2.49e-17	0.483885	0.717	0.644	1.04e-12	malignant cells
NPDC1	2.54e-17	0.481835	0.429	0.23	1.06e-12	malignant cells
PYCR1	2.71e-17	0.373261	0.221	0.05	1.14e-12	malignant cells
RPL13A	2.73e-17	0.280516	0.499	0.955	1.15e-12	malignant cells
RAB6B	2.84e-17	0.392078	0.295	0.112	1.19e-12	malignant cells
ZNF467	3.14e-17	0.368639	0.191	0.029	1.32e-12	malignant cells
ABI2	3.16e-17	0.497835	0.402	0.214	1.32e-12	malignant cells
GLRX	3.51e-17	-0.555596	0.599	0.767	1.47e-12	malignant cells
PCBP1	3.85e-17	-0.586882	0.693	0.791	1.61e-12	malignant cells
PGRMC1	3.92e-17	0.44019	0.754	0.62	1.64e-12	malignant cells
MARCHF5	3.92e-17	0.312318	0.146	0	1.64e-12	malignant cells
SNHG16	4.27e-17	0.410168	0.146	0	1.79e-12	malignant cells
MAGED1	4.44e-17	0.505547	0.378	0.19	1.86e-12	malignant cells
AC021078.1	4.66e-17	0.607078	0.146	0	1.95e-12	malignant cells
CLK1	5.07e-17	0.66216	0.453	0.28	2.13e-12	malignant cells
TARS1	5.3e-17	0.315045	0.145	0	2.22e-12	malignant cells
CERT1	5.3e-17	0.313983	0.145	0	2.22e-12	malignant cells
RPL22P1	5.53e-17	0.376184	0.145	0	2.32e-12	malignant cells
SNX3	5.62e-17	0.485402	0.773	0.708	2.36e-12	malignant cells
NOP58	5.78e-17	0.439844	0.43	0.254	2.42e-12	malignant cells
TLE5	6.86e-17	0.40173	0.144	0	2.88e-12	malignant cells
NOTCH2	7.31e-17	0.612868	0.389	0.219	3.06e-12	malignant cells
TMEM109	7.33e-17	0.533044	0.477	0.306	3.07e-12	malignant cells
OAS3	7.39e-17	0.566333	0.217	0.05	3.1e-12	malignant cells
VCL	7.47e-17	0.559484	0.293	0.116	3.13e-12	malignant cells
OTUD6B-AS1	7.58e-17	0.468965	0.352	0.159	3.18e-12	malignant cells
TMEM267	8.5e-17	0.285547	0.143	0	3.57e-12	malignant cells
H1-0	8.5e-17	0.832436	0.143	0	3.57e-12	malignant cells
PHIP	8.88e-17	0.51209	0.437	0.245	3.72e-12	malignant cells
KRT7	9.81e-17	-0.276122	0.066	0.173	4.11e-12	malignant cells
MAD1L1	1e-16	-0.272202	0.08	0.197	4.2e-12	malignant cells
SLC25A24	1.02e-16	-0.264452	0.139	0.292	4.26e-12	malignant cells
TRIM5	1.02e-16	0.478679	0.263	0.093	4.28e-12	malignant cells
ARHGEF2	1.06e-16	0.486192	0.288	0.112	4.46e-12	malignant cells
PI4KB	1.06e-16	0.514919	0.328	0.15	4.46e-12	malignant cells
BANF1	1.06e-16	0.488793	0.69	0.589	4.46e-12	malignant cells
DLG1	1.08e-16	0.473136	0.305	0.124	4.51e-12	malignant cells
KDM5B	1.11e-16	0.516558	0.372	0.19	4.67e-12	malignant cells
STEAP3	1.12e-16	0.531899	0.25	0.081	4.68e-12	malignant cells
C5orf15	1.14e-16	0.57023	0.618	0.496	4.8e-12	malignant cells
DENND2B	1.15e-16	0.364495	0.142	0	4.81e-12	malignant cells
FABP3	1.15e-16	-0.498373	0.17	0.321	4.83e-12	malignant cells
RBBP6	1.19e-16	0.570007	0.362	0.188	4.99e-12	malignant cells
DNAJC1	1.22e-16	-0.272191	0.242	0.428	5.11e-12	malignant cells
LRRC47	1.22e-16	-0.278663	0.118	0.259	5.13e-12	malignant cells
CTSD	1.24e-16	-0.42993	0.842	0.867	5.18e-12	malignant cells
LRP1	1.26e-16	0.732268	0.482	0.328	5.29e-12	malignant cells
PPP4R2	1.28e-16	0.508493	0.352	0.176	5.37e-12	malignant cells
ARF1	1.51e-16	0.733287	0.795	0.81	6.34e-12	malignant cells
CAV1	1.55e-16	1.34678	0.686	0.675	6.49e-12	malignant cells
MCUB	1.55e-16	0.29706	0.141	0	6.5e-12	malignant cells
SLC16A1	1.58e-16	0.481182	0.394	0.209	6.64e-12	malignant cells
NXPH4	1.62e-16	0.604794	0.279	0.107	6.79e-12	malignant cells
TRABD	1.66e-16	0.488385	0.362	0.178	6.97e-12	malignant cells
NBDY	1.69e-16	0.382946	0.141	0	7.08e-12	malignant cells
SNHG3	1.76e-16	0.673117	0.141	0	7.39e-12	malignant cells
DNM1	1.81e-16	0.397423	0.167	0.017	7.61e-12	malignant cells
MAT2A	1.87e-16	0.533978	0.509	0.335	7.86e-12	malignant cells
SMIM11A	1.92e-16	0.294721	0.141	0	8.05e-12	malignant cells
MAP4K3-DT	1.92e-16	0.331185	0.141	0	8.05e-12	malignant cells
ARMCX3	2.08e-16	0.568256	0.496	0.337	8.71e-12	malignant cells
COP1	2.09e-16	0.298647	0.14	0	8.76e-12	malignant cells
CPLANE1	2.09e-16	0.346381	0.14	0	8.76e-12	malignant cells
DNAH11	2.12e-16	-0.296636	0.233	0.416	8.89e-12	malignant cells
RAB34	2.13e-16	-0.342702	0.375	0.58	8.95e-12	malignant cells
G0S2	2.15e-16	1.61938	0.312	0.143	9e-12	malignant cells
HMGCL	2.48e-16	-0.254672	0.236	0.42	1.04e-11	malignant cells
EZR	2.53e-16	-0.48052	0.642	0.774	1.06e-11	malignant cells
LGALS3BP	2.69e-16	1.12732	0.624	0.613	1.13e-11	malignant cells
SPAG4	2.76e-16	-0.458334	0.399	0.584	1.16e-11	malignant cells
POLR2F	2.89e-16	0.455729	0.575	0.428	1.21e-11	malignant cells
SERINC5	2.93e-16	0.583431	0.186	0.031	1.23e-11	malignant cells
MARCHF6	3.34e-16	0.31057	0.139	0	1.4e-11	malignant cells
MCRIP1	3.34e-16	0.29519	0.139	0	1.4e-11	malignant cells
SPINT1	3.36e-16	-0.368879	0.185	0.344	1.41e-11	malignant cells
LRRC41	3.4e-16	-0.536144	0.297	0.458	1.43e-11	malignant cells
TTC39A	3.64e-16	-0.305944	0.12	0.257	1.53e-11	malignant cells
NKAPD1	3.96e-16	0.291886	0.138	0	1.66e-11	malignant cells
GOPC	4.08e-16	0.498264	0.353	0.188	1.71e-11	malignant cells
ECPAS	4.13e-16	0.326693	0.138	0	1.73e-11	malignant cells
TMEM91	4.41e-16	-0.272054	0.277	0.475	1.85e-11	malignant cells
KARS1	4.5e-16	0.301689	0.137	0	1.89e-11	malignant cells
C1orf43	4.69e-16	0.501382	0.729	0.634	1.97e-11	malignant cells
ESS2	4.9e-16	0.258339	0.137	0	2.05e-11	malignant cells
LINC01697	4.9e-16	0.460817	0.137	0	2.05e-11	malignant cells
NSG1	5.06e-16	0.364479	0.148	0.007	2.12e-11	malignant cells
MATN2	5.17e-16	0.414942	0.186	0.031	2.17e-11	malignant cells
DDX17	5.31e-16	0.581446	0.708	0.561	2.23e-11	malignant cells
FGD6	5.81e-16	0.478777	0.283	0.112	2.44e-11	malignant cells
DBNDD2	6.19e-16	0.455702	0.279	0.107	2.6e-11	malignant cells
SNRPE	6.22e-16	0.453782	0.719	0.632	2.61e-11	malignant cells
CCL2	6.67e-16	1.15029	0.264	0.093	2.8e-11	malignant cells
HLA-E	6.82e-16	0.699294	0.798	0.76	2.86e-11	malignant cells
NR2F1	7.58e-16	0.416532	0.202	0.045	3.18e-11	malignant cells
ARID4B	7.8e-16	0.542957	0.48	0.321	3.27e-11	malignant cells
SRP9	7.99e-16	0.458644	0.736	0.677	3.35e-11	malignant cells
WASHC5	8.15e-16	0.279797	0.135	0	3.42e-11	malignant cells
IL6R	8.34e-16	0.672988	0.336	0.169	3.49e-11	malignant cells
BICD1	8.83e-16	0.557201	0.374	0.192	3.7e-11	malignant cells
CLU	9.29e-16	-0.501054	0.869	0.924	3.9e-11	malignant cells
APH1A	1.02e-15	0.56673	0.596	0.487	4.27e-11	malignant cells
RNF128	1.08e-15	0.612479	0.435	0.271	4.51e-11	malignant cells
TPM1	1.12e-15	-0.736176	0.739	0.817	4.72e-11	malignant cells
BTN3A3	1.15e-15	0.39908	0.232	0.067	4.84e-11	malignant cells
RPL35A	1.24e-15	0.271927	0.487	0.971	5.19e-11	malignant cells
PYM1	1.26e-15	0.327933	0.198	0.043	5.27e-11	malignant cells
PSMB9	1.36e-15	0.793196	0.622	0.558	5.69e-11	malignant cells
IPO9	1.44e-15	0.475878	0.307	0.14	6.05e-11	malignant cells
TCEAL8	1.48e-15	0.456611	0.527	0.366	6.19e-11	malignant cells
SSR4	1.48e-15	0.433168	0.806	0.758	6.2e-11	malignant cells
CFI	1.55e-15	-0.328862	0.167	0.318	6.5e-11	malignant cells
CNDP2	1.56e-15	-0.609837	0.654	0.717	6.54e-11	malignant cells
RXYLT1	1.6e-15	0.261066	0.133	0	6.72e-11	malignant cells
HSPA1B	1.61e-15	1.91513	0.54	0.42	6.74e-11	malignant cells
SPON2	1.65e-15	-0.527587	0.263	0.428	6.94e-11	malignant cells
PTPN14	1.69e-15	0.752782	0.376	0.216	7.09e-11	malignant cells
PLXNA2	1.96e-15	0.347249	0.136	0.002	8.23e-11	malignant cells
CARS1	1.98e-15	0.270056	0.132	0	8.29e-11	malignant cells
COL22A1	2.17e-15	0.317372	0.143	0.007	9.12e-11	malignant cells
MDM4	2.3e-15	0.647163	0.374	0.2	9.65e-11	malignant cells
PHF14	2.32e-15	0.514273	0.462	0.287	9.72e-11	malignant cells
EEF1AKMT1	2.34e-15	0.261418	0.131	0	9.81e-11	malignant cells
NDUFB5	2.39e-15	0.486935	0.635	0.527	1e-10	malignant cells
NBL1	2.42e-15	-0.301894	0.108	0.235	1.01e-10	malignant cells
N4BP2L2	2.53e-15	0.743044	0.658	0.508	1.06e-10	malignant cells
IQGAP1	2.56e-15	0.556819	0.509	0.366	1.07e-10	malignant cells
CSRP1	2.71e-15	0.908501	0.423	0.28	1.14e-10	malignant cells
SEPTIN5	2.77e-15	0.280554	0.131	0	1.16e-10	malignant cells
RTL8B	2.77e-15	0.265281	0.131	0	1.16e-10	malignant cells
USP3	3.09e-15	0.631123	0.352	0.2	1.29e-10	malignant cells
VIM-AS1	3.21e-15	-0.637338	0.187	0.335	1.35e-10	malignant cells
MRPL3	3.23e-15	0.375065	0.465	0.292	1.36e-10	malignant cells
MRM3	3.28e-15	0.251161	0.13	0	1.37e-10	malignant cells
EPHX1	3.39e-15	0.426648	0.34	0.159	1.42e-10	malignant cells
FAM20C	3.43e-15	-0.251235	0.145	0.29	1.44e-10	malignant cells
SGF29	3.44e-15	0.322023	0.198	0.043	1.44e-10	malignant cells
AC097534.2	3.56e-15	0.589136	0.13	0	1.49e-10	malignant cells
CHIC1	3.81e-15	0.39666	0.214	0.059	1.6e-10	malignant cells
RIOK3	3.87e-15	-0.339777	0.336	0.515	1.62e-10	malignant cells
TENT4B	3.87e-15	0.271866	0.13	0	1.62e-10	malignant cells
RSRC1	3.96e-15	0.348504	0.376	0.195	1.66e-10	malignant cells
LBH	4.05e-15	0.581396	0.253	0.09	1.7e-10	malignant cells
EIF4G1	4.23e-15	0.491965	0.468	0.299	1.77e-10	malignant cells
USP54	4.33e-15	0.333312	0.152	0.014	1.82e-10	malignant cells
ZNFX1	4.69e-15	0.505255	0.28	0.116	1.96e-10	malignant cells
TIMP2	4.8e-15	0.362207	0.155	0.017	2.01e-10	malignant cells
RIC1	4.81e-15	0.375059	0.159	0.019	2.02e-10	malignant cells
IL6	4.84e-15	0.638345	0.154	0.014	2.03e-10	malignant cells
MAGEF1	5.2e-15	0.343765	0.355	0.178	2.18e-10	malignant cells
IFI44L	5.42e-15	0.978435	0.287	0.126	2.27e-10	malignant cells
SETDB1	5.51e-15	0.415026	0.213	0.059	2.31e-10	malignant cells
SUMO2	5.64e-15	0.465691	0.822	0.836	2.36e-10	malignant cells
CCDC80	5.85e-15	0.673353	0.196	0.048	2.45e-10	malignant cells
SLPI	6.21e-15	2.15485	0.567	0.409	2.6e-10	malignant cells
ITM2C	7.07e-15	0.562763	0.231	0.071	2.96e-10	malignant cells
COL6A1	7.08e-15	0.657356	0.434	0.271	2.97e-10	malignant cells
EFNB1	7.18e-15	0.39523	0.225	0.069	3.01e-10	malignant cells
ZNF638	7.19e-15	0.550688	0.448	0.29	3.02e-10	malignant cells
CD74	7.32e-15	0.861499	0.88	0.774	3.07e-10	malignant cells
OAS2	7.45e-15	0.371855	0.143	0.01	3.12e-10	malignant cells
GOLIM4	7.99e-15	0.591029	0.324	0.164	3.35e-10	malignant cells
DST	8.36e-15	0.839239	0.477	0.349	3.51e-10	malignant cells
RFX3	8.52e-15	0.547595	0.186	0.04	3.57e-10	malignant cells
AC087482.1	8.57e-15	0.376195	0.127	0	3.59e-10	malignant cells
WFDC3	8.94e-15	0.373548	0.187	0.038	3.75e-10	malignant cells
FGGY	8.95e-15	-0.289215	0.134	0.268	3.75e-10	malignant cells
ZBTB18	8.99e-15	0.432316	0.203	0.055	3.77e-10	malignant cells
CCDC74B	9.1e-15	0.364021	0.206	0.052	3.82e-10	malignant cells
TSPAN4	9.15e-15	-0.351604	0.529	0.701	3.84e-10	malignant cells
MTHFD2	9.34e-15	0.458303	0.176	0.031	3.92e-10	malignant cells
TGFB1	9.39e-15	0.657908	0.364	0.221	3.93e-10	malignant cells
TRA2B	9.6e-15	0.511597	0.493	0.337	4.03e-10	malignant cells
ASAH1	1.05e-14	-0.3241	0.382	0.565	4.39e-10	malignant cells
HIF1A-AS3	1.06e-14	0.284045	0.126	0	4.43e-10	malignant cells
DAB1	1.2e-14	0.317795	0.125	0	5.02e-10	malignant cells
PLAU	1.2e-14	-0.273787	0.041	0.121	5.04e-10	malignant cells
KMT2E	1.3e-14	0.50466	0.603	0.477	5.44e-10	malignant cells
LINC02532	1.3e-14	0.553405	0.125	0	5.45e-10	malignant cells
IFI16	1.31e-14	0.733208	0.584	0.485	5.49e-10	malignant cells
MACF1	1.32e-14	0.607553	0.408	0.252	5.55e-10	malignant cells
TOMM7	1.46e-14	0.385296	0.889	0.903	6.13e-10	malignant cells
PLD3	1.51e-14	0.527666	0.603	0.485	6.32e-10	malignant cells
HNRNPH1	1.55e-14	0.770396	0.544	0.406	6.51e-10	malignant cells
GOLGB1	1.59e-14	0.494307	0.547	0.401	6.65e-10	malignant cells
GPX4	1.67e-14	-0.3935	0.813	0.884	7e-10	malignant cells
DBN1	1.68e-14	0.420966	0.253	0.095	7.05e-10	malignant cells
EEF1AKMT2	1.97e-14	0.260975	0.124	0	8.26e-10	malignant cells
NAA50	1.99e-14	0.384602	0.372	0.197	8.36e-10	malignant cells
HDGFL2	2.05e-14	0.259884	0.123	0	8.61e-10	malignant cells
PCDHGB4	2.05e-14	0.278939	0.123	0	8.61e-10	malignant cells
EEF1AKNMT	2.14e-14	0.25958	0.123	0	8.97e-10	malignant cells
EEF1AKMT3	2.14e-14	0.25388	0.123	0	8.97e-10	malignant cells
ZFP36L2	2.21e-14	0.902394	0.509	0.38	9.28e-10	malignant cells
TXN2	2.23e-14	0.441884	0.616	0.496	9.35e-10	malignant cells
DANT1	2.42e-14	0.394862	0.123	0	1.02e-09	malignant cells
EXOSC5	2.46e-14	0.426822	0.444	0.295	1.03e-09	malignant cells
GNG5	2.6e-14	-0.371032	0.613	0.77	1.09e-09	malignant cells
SCOC	2.65e-14	-0.333544	0.256	0.425	1.11e-09	malignant cells
GGPS1	2.84e-14	0.444165	0.372	0.209	1.19e-09	malignant cells
ITPRID2	3.11e-14	0.304591	0.122	0	1.3e-09	malignant cells
TAP1	3.15e-14	0.606719	0.434	0.287	1.32e-09	malignant cells
GADD45B	3.39e-14	0.861773	0.566	0.399	1.42e-09	malignant cells
CD40	3.63e-14	-0.310951	0.278	0.451	1.52e-09	malignant cells
NECTIN3	3.67e-14	0.25981	0.121	0	1.54e-09	malignant cells
PXYLP1	4.14e-14	0.348806	0.192	0.048	1.74e-09	malignant cells
H2AZ2	4.15e-14	0.285264	0.121	0	1.74e-09	malignant cells
ACTN2	4.72e-14	0.318377	0.15	0.019	1.98e-09	malignant cells
PPDPF	4.96e-14	-0.56913	0.874	0.948	2.08e-09	malignant cells
STAT2	5.12e-14	0.487357	0.306	0.147	2.15e-09	malignant cells
NFE2L2	5.15e-14	0.523794	0.569	0.428	2.16e-09	malignant cells
BAG3	5.57e-14	0.977496	0.326	0.169	2.34e-09	malignant cells
MT1F	5.94e-14	-0.677891	0.419	0.558	2.49e-09	malignant cells
HAX1	6.03e-14	0.5602	0.636	0.561	2.53e-09	malignant cells
WAPL	6.55e-14	0.40532	0.249	0.093	2.74e-09	malignant cells
ARF4	6.62e-14	0.435378	0.533	0.385	2.78e-09	malignant cells
MARCHF7	6.81e-14	0.275501	0.119	0	2.85e-09	malignant cells
SYNGAP1	7.92e-14	0.348276	0.152	0.021	3.32e-09	malignant cells
APOL3	8.54e-14	0.311718	0.17	0.033	3.58e-09	malignant cells
ADGRG1	8.58e-14	0.418915	0.341	0.164	3.6e-09	malignant cells
MUC20	8.6e-14	0.615615	0.203	0.059	3.6e-09	malignant cells
ZPR1	8.9e-14	0.267399	0.161	0.026	3.73e-09	malignant cells
KDM5C	9.07e-14	0.415085	0.237	0.088	3.8e-09	malignant cells
IFITM3	9.36e-14	1.25613	0.914	0.955	3.92e-09	malignant cells
TUBB3	9.46e-14	0.280586	0.118	0	3.96e-09	malignant cells
NR4A2	9.46e-14	0.811394	0.175	0.038	3.96e-09	malignant cells
GORASP2	9.53e-14	0.366659	0.367	0.202	4e-09	malignant cells
IFI35	9.99e-14	0.661082	0.424	0.28	4.19e-09	malignant cells
ASS1	1.03e-13	1.05154	0.563	0.492	4.3e-09	malignant cells
OIP5-AS1	1.03e-13	0.432166	0.117	0	4.3e-09	malignant cells
C19orf48	1.04e-13	0.43318	0.383	0.228	4.35e-09	malignant cells
ARHGAP1	1.04e-13	0.543273	0.393	0.247	4.37e-09	malignant cells
DGUOK	1.05e-13	0.414622	0.569	0.447	4.42e-09	malignant cells
ZNF503	1.15e-13	0.425935	0.186	0.048	4.8e-09	malignant cells
TARS	1.16e-13	-0.261705	0.109	0.23	4.85e-09	malignant cells
MYOF	1.2e-13	0.659569	0.442	0.314	5.03e-09	malignant cells
ARSD	1.22e-13	0.409105	0.34	0.181	5.12e-09	malignant cells
CCNH	1.3e-13	0.644376	0.331	0.183	5.47e-09	malignant cells
AC016405.3	1.31e-13	0.327747	0.117	0	5.5e-09	malignant cells
AOPEP	1.37e-13	0.255763	0.116	0	5.73e-09	malignant cells
GGH	1.38e-13	-0.300157	0.122	0.247	5.79e-09	malignant cells
EIF2S3	1.39e-13	0.445472	0.622	0.496	5.84e-09	malignant cells
SEZ6L2	1.42e-13	0.565311	0.538	0.418	5.97e-09	malignant cells
DAXX	1.48e-13	0.493587	0.348	0.2	6.2e-09	malignant cells
CNBP	1.49e-13	0.39745	0.801	0.77	6.26e-09	malignant cells
PRCC	1.53e-13	0.380355	0.384	0.226	6.44e-09	malignant cells
RGS3	1.6e-13	0.378475	0.238	0.09	6.72e-09	malignant cells
TCF7L2	1.61e-13	0.41492	0.27	0.112	6.75e-09	malignant cells
TK1	1.69e-13	-0.258687	0.044	0.124	7.06e-09	malignant cells
PCNX4	1.75e-13	0.31751	0.115	0	7.33e-09	malignant cells
TUT7	1.82e-13	0.27629	0.115	0	7.64e-09	malignant cells
CCDC18-AS1	1.82e-13	0.437726	0.115	0	7.64e-09	malignant cells
GLG1	1.87e-13	0.461787	0.478	0.325	7.84e-09	malignant cells
ICE2	2.05e-13	0.344524	0.202	0.059	8.6e-09	malignant cells
MRPS12	2.15e-13	0.417877	0.511	0.373	9.01e-09	malignant cells
OS9	2.15e-13	0.520361	0.698	0.596	9.01e-09	malignant cells
CA9	2.32e-13	-0.342947	0.621	0.817	9.73e-09	malignant cells
ABLIM3	2.45e-13	-0.346276	0.206	0.349	1.03e-08	malignant cells
MRTFB	2.53e-13	0.26262	0.114	0	1.06e-08	malignant cells
APOBEC3C	2.54e-13	0.449694	0.384	0.23	1.07e-08	malignant cells
LINC01184	2.59e-13	0.293739	0.184	0.045	1.08e-08	malignant cells
BORCS7	2.73e-13	0.378345	0.287	0.126	1.14e-08	malignant cells
BRD2	2.75e-13	0.534144	0.519	0.38	1.15e-08	malignant cells
COPB2	3.02e-13	0.417775	0.451	0.304	1.27e-08	malignant cells
TP53BP1	3.05e-13	0.371669	0.261	0.109	1.28e-08	malignant cells
KIRREL1	3.1e-13	0.259976	0.113	0	1.3e-08	malignant cells
TM2D3	3.16e-13	0.432138	0.399	0.238	1.32e-08	malignant cells
YIPF2	3.2e-13	0.368032	0.444	0.285	1.34e-08	malignant cells
ABCA2	3.27e-13	0.417584	0.203	0.064	1.37e-08	malignant cells
BMP1	3.28e-13	0.445351	0.273	0.124	1.38e-08	malignant cells
LSM7	3.34e-13	0.4955	0.61	0.506	1.4e-08	malignant cells
KAT2A	3.71e-13	0.506763	0.216	0.074	1.55e-08	malignant cells
CAST	3.74e-13	-0.452491	0.678	0.772	1.57e-08	malignant cells
NPTX2	3.84e-13	0.747815	0.327	0.171	1.61e-08	malignant cells
ILF2	3.98e-13	0.500104	0.494	0.354	1.67e-08	malignant cells
ACTA2	4.01e-13	0.452718	0.157	0.304	1.68e-08	malignant cells
DDX58	4.02e-13	0.557486	0.241	0.1	1.69e-08	malignant cells
IER3IP1	4.22e-13	0.337151	0.309	0.14	1.77e-08	malignant cells
PSMB8-AS1	4.4e-13	0.306121	0.177	0.043	1.85e-08	malignant cells
PPP1R18	4.6e-13	0.490448	0.346	0.197	1.93e-08	malignant cells
CD2AP	4.94e-13	0.614027	0.441	0.321	2.07e-08	malignant cells
UFL1	5.25e-13	0.416294	0.36	0.209	2.2e-08	malignant cells
ATF4	5.33e-13	0.450614	0.648	0.534	2.23e-08	malignant cells
AC020916.1	5.47e-13	0.515358	0.111	0	2.29e-08	malignant cells
PIM3	5.56e-13	-0.250095	0.232	0.385	2.33e-08	malignant cells
CEP170	5.59e-13	0.492557	0.334	0.188	2.34e-08	malignant cells
GBP1	5.93e-13	0.466656	0.271	0.119	2.49e-08	malignant cells
UBE2L6	5.93e-13	0.630746	0.629	0.565	2.49e-08	malignant cells
D2HGDH	6.04e-13	0.590762	0.214	0.074	2.53e-08	malignant cells
GOLT1A	6.07e-13	0.352305	0.213	0.069	2.54e-08	malignant cells
RING1	6.28e-13	0.436371	0.299	0.15	2.63e-08	malignant cells
TNKS1BP1	6.31e-13	0.512548	0.307	0.162	2.64e-08	malignant cells
TPMT	6.34e-13	-0.254085	0.165	0.304	2.66e-08	malignant cells
EBLN3P	6.71e-13	0.417379	0.11	0	2.81e-08	malignant cells
FNDC3B	6.94e-13	0.43682	0.536	0.392	2.91e-08	malignant cells
AKR1C3	6.98e-13	0.618312	0.696	0.618	2.93e-08	malignant cells
RGS10	7.19e-13	0.491504	0.376	0.23	3.01e-08	malignant cells
GRINA	7.4e-13	-0.551475	0.639	0.739	3.1e-08	malignant cells
SLC16A3	7.41e-13	-0.378117	0.665	0.789	3.11e-08	malignant cells
SDHAF3	7.61e-13	0.298926	0.208	0.067	3.19e-08	malignant cells
TCERG1	7.64e-13	0.511787	0.357	0.214	3.2e-08	malignant cells
AFDN	8.55e-13	0.342167	0.109	0	3.58e-08	malignant cells
H2BC21	8.55e-13	0.293144	0.109	0	3.58e-08	malignant cells
TOR3A	8.62e-13	0.289877	0.253	0.1	3.61e-08	malignant cells
SLC25A3	8.67e-13	-0.461808	0.726	0.838	3.63e-08	malignant cells
HSPH1	8.93e-13	0.777816	0.315	0.166	3.74e-08	malignant cells
RNASE4	9.07e-13	-0.456666	0.241	0.39	3.8e-08	malignant cells
POGZ	9.45e-13	0.498207	0.371	0.219	3.96e-08	malignant cells
RELCH	9.65e-13	0.264767	0.109	0	4.05e-08	malignant cells
MIGA1	1.01e-12	0.278739	0.109	0	4.21e-08	malignant cells
TEAD2	1.01e-12	0.250316	0.168	0.038	4.22e-08	malignant cells
FGA	1.02e-12	0.833808	0.145	0.021	4.29e-08	malignant cells
RHOG	1.03e-12	0.462644	0.418	0.29	4.33e-08	malignant cells
MYOCOS	1.05e-12	0.653424	0.109	0	4.39e-08	malignant cells
CERCAM	1.09e-12	0.733858	0.416	0.283	4.58e-08	malignant cells
TNIP1	1.15e-12	-0.403541	0.578	0.724	4.83e-08	malignant cells
IGF2	1.15e-12	0.566475	0.112	0.002	4.83e-08	malignant cells
PRRT2	1.16e-12	0.363752	0.165	0.038	4.85e-08	malignant cells
NUP58	1.17e-12	0.402078	0.175	0.045	4.89e-08	malignant cells
HLA-DRB6	1.23e-12	0.342948	0.108	0	5.16e-08	malignant cells
COPE	1.31e-12	0.403057	0.648	0.542	5.48e-08	malignant cells
INAFM1	1.32e-12	0.337266	0.225	0.081	5.52e-08	malignant cells
COLGALT2	1.33e-12	0.394772	0.108	0	5.59e-08	malignant cells
HDLBP	1.38e-12	0.380135	0.602	0.47	5.77e-08	malignant cells
B4GALT3	1.47e-12	0.409573	0.38	0.238	6.16e-08	malignant cells
BX571818.1	1.51e-12	0.931627	0.107	0	6.31e-08	malignant cells
SLC39A14	1.51e-12	-0.321111	0.357	0.518	6.32e-08	malignant cells
NME3	1.55e-12	0.448595	0.656	0.551	6.51e-08	malignant cells
HIBADH	1.61e-12	-0.432314	0.29	0.435	6.77e-08	malignant cells
SRSF1	1.72e-12	0.530764	0.435	0.295	7.22e-08	malignant cells
SLC35G2	1.73e-12	0.319148	0.186	0.055	7.23e-08	malignant cells
LYPD1	1.82e-12	0.576849	0.151	0.029	7.63e-08	malignant cells
TNRC6B	1.84e-12	0.485094	0.451	0.292	7.72e-08	malignant cells
CACNA1A	1.86e-12	0.282387	0.111	0.002	7.82e-08	malignant cells
AC124319.1	1.92e-12	0.453046	0.106	0	8.04e-08	malignant cells
CALHM2	1.99e-12	0.27344	0.118	0.007	8.32e-08	malignant cells
RESF1	2e-12	0.280356	0.106	0	8.37e-08	malignant cells
RETREG3	2e-12	0.250105	0.106	0	8.37e-08	malignant cells
DEGS1	2.08e-12	0.569391	0.531	0.385	8.73e-08	malignant cells
OASL	2.24e-12	0.528824	0.165	0.038	9.38e-08	malignant cells
ONECUT2	2.24e-12	0.29997	0.11	0.002	9.4e-08	malignant cells
TCAF1	2.24e-12	0.322264	0.199	0.064	9.4e-08	malignant cells
RPL32P3	2.25e-12	0.322745	0.106	0	9.44e-08	malignant cells
C1orf54	2.29e-12	0.344544	0.143	0.024	9.61e-08	malignant cells
SF3B4	2.34e-12	0.488748	0.423	0.297	9.8e-08	malignant cells
PTOV1	2.36e-12	-0.253635	0.244	0.401	9.9e-08	malignant cells
EEA1	2.39e-12	0.579977	0.433	0.306	1e-07	malignant cells
SRPRA	2.49e-12	0.309985	0.206	0.069	1.04e-07	malignant cells
UBAP2L	2.53e-12	0.422337	0.341	0.192	1.06e-07	malignant cells
ARSL	2.54e-12	0.267987	0.105	0	1.07e-07	malignant cells
MAGOHB	2.56e-12	0.346699	0.356	0.202	1.07e-07	malignant cells
GEMIN8	2.71e-12	0.308532	0.263	0.114	1.14e-07	malignant cells
GALNT16	2.75e-12	0.291387	0.109	0.002	1.15e-07	malignant cells
ERV3-1	2.79e-12	0.321012	0.225	0.086	1.17e-07	malignant cells
LRIG1	2.84e-12	0.372006	0.189	0.059	1.19e-07	malignant cells
S100A13	2.89e-12	-0.38423	0.765	0.846	1.21e-07	malignant cells
TMX2	2.99e-12	0.364856	0.347	0.197	1.26e-07	malignant cells
C1R	3.05e-12	0.371702	0.651	0.451	1.28e-07	malignant cells
SYNDIG1	3.08e-12	0.302454	0.151	0.029	1.29e-07	malignant cells
P3H4	3.12e-12	0.293643	0.16	0.036	1.31e-07	malignant cells
SAMD9	3.2e-12	0.366522	0.188	0.057	1.34e-07	malignant cells
FAM216A	3.24e-12	-0.358141	0.124	0.24	1.36e-07	malignant cells
HACD2	3.25e-12	0.302142	0.175	0.045	1.36e-07	malignant cells
ZNF460	3.34e-12	0.32598	0.205	0.069	1.4e-07	malignant cells
YY1AP1	3.4e-12	0.399555	0.327	0.183	1.43e-07	malignant cells
CTSH	3.47e-12	-0.314291	0.331	0.494	1.46e-07	malignant cells
LMNA	3.86e-12	0.515549	0.715	0.651	1.62e-07	malignant cells
NDUFB3	4.03e-12	0.339563	0.619	0.511	1.69e-07	malignant cells
PGM1	4.08e-12	-0.317326	0.279	0.43	1.71e-07	malignant cells
TUBA1A	4.12e-12	0.401729	0.629	0.475	1.73e-07	malignant cells
NT5E	4.39e-12	-0.549089	0.153	0.271	1.84e-07	malignant cells
SHISA5	4.54e-12	0.530385	0.521	0.411	1.91e-07	malignant cells
PRH1	4.64e-12	0.271803	0.111	0.005	1.95e-07	malignant cells
CDH13	4.72e-12	0.3104	0.111	0.005	1.98e-07	malignant cells
KIAA0930	4.8e-12	0.335776	0.214	0.078	2.01e-07	malignant cells
AMACR	5.08e-12	-0.471093	0.121	0.23	2.13e-07	malignant cells
RAB7A	5.24e-12	0.347091	0.645	0.542	2.2e-07	malignant cells
SREBF1	5.61e-12	0.446455	0.269	0.124	2.35e-07	malignant cells
CEBPD	5.85e-12	1.07854	0.609	0.534	2.45e-07	malignant cells
TMEM39A	5.87e-12	0.292262	0.199	0.069	2.46e-07	malignant cells
TAF1D	6.14e-12	0.588275	0.646	0.549	2.58e-07	malignant cells
FGFR1	6.15e-12	0.359577	0.268	0.124	2.58e-07	malignant cells
MTR	6.32e-12	0.736335	0.441	0.34	2.65e-07	malignant cells
GUCY1B1	6.39e-12	0.356668	0.102	0	2.68e-07	malignant cells
ENTPD2	6.42e-12	0.363181	0.2	0.069	2.69e-07	malignant cells
DSTN	6.78e-12	-0.349357	0.766	0.848	2.84e-07	malignant cells
TMED2	7.04e-12	0.435308	0.747	0.705	2.95e-07	malignant cells
SPOCD1	7.41e-12	0.25054	0.105	0.002	3.11e-07	malignant cells
DUSP10	7.82e-12	0.382939	0.143	0.026	3.28e-07	malignant cells
TMEM41A	8.29e-12	0.384911	0.351	0.209	3.47e-07	malignant cells
ERO1A	8.4e-12	0.370692	0.24	0.1	3.52e-07	malignant cells
SMG7	8.42e-12	0.390154	0.277	0.135	3.53e-07	malignant cells
PLK2	8.82e-12	0.581513	0.359	0.219	3.7e-07	malignant cells
PIAS3	8.87e-12	0.335824	0.22	0.086	3.72e-07	malignant cells
DNAJA1	9.64e-12	0.660791	0.584	0.506	4.04e-07	malignant cells
SRRM2	9.76e-12	0.54413	0.62	0.52	4.09e-07	malignant cells
HAVCR1	9.96e-12	0.445714	0.283	0.135	4.18e-07	malignant cells
RAB11B	1.01e-11	0.381467	0.553	0.416	4.23e-07	malignant cells
COPZ1	1.04e-11	0.368934	0.616	0.515	4.37e-07	malignant cells
ITGB5	1.05e-11	0.361071	0.234	0.102	4.4e-07	malignant cells
TSHZ3	1.09e-11	0.280741	0.134	0.021	4.55e-07	malignant cells
USE1	1.11e-11	0.398819	0.458	0.323	4.63e-07	malignant cells
NRDC	1.11e-11	0.362679	0.265	0.124	4.66e-07	malignant cells
CCDC14	1.11e-11	0.427194	0.323	0.181	4.66e-07	malignant cells
DGCR6	1.2e-11	0.54788	0.317	0.183	5.04e-07	malignant cells
ZC3H15	1.22e-11	0.343931	0.536	0.42	5.12e-07	malignant cells
SSC5D	1.26e-11	0.344026	0.147	0.031	5.26e-07	malignant cells
KMT5B	1.3e-11	0.280686	0.169	0.045	5.43e-07	malignant cells
AGAP2-AS1	1.31e-11	0.288258	0.219	0.086	5.5e-07	malignant cells
PDE7A	1.45e-11	0.572409	0.314	0.171	6.1e-07	malignant cells
EIF2A	1.46e-11	0.375424	0.561	0.432	6.12e-07	malignant cells
PARP1	1.46e-11	0.384619	0.39	0.247	6.13e-07	malignant cells
TOMM22	1.47e-11	0.362764	0.584	0.487	6.15e-07	malignant cells
SQSTM1	1.48e-11	0.464446	0.834	0.805	6.19e-07	malignant cells
C1orf56	1.48e-11	0.32772	0.165	0.043	6.22e-07	malignant cells
NR1H2	1.51e-11	0.392068	0.466	0.328	6.35e-07	malignant cells
PLCXD2	1.66e-11	0.402227	0.135	0.024	6.96e-07	malignant cells
GSE1	1.68e-11	0.343227	0.204	0.076	7.05e-07	malignant cells
CKS1B	1.68e-11	0.305307	0.475	0.337	7.06e-07	malignant cells
PTPRK	1.74e-11	0.423846	0.316	0.171	7.29e-07	malignant cells
MKKS	1.75e-11	-0.251812	0.224	0.373	7.33e-07	malignant cells
CRIM1	1.79e-11	0.46916	0.369	0.235	7.51e-07	malignant cells
ZNF83	1.85e-11	0.479485	0.465	0.323	7.74e-07	malignant cells
VAPA	1.87e-11	0.374439	0.736	0.679	7.85e-07	malignant cells
PRR16	1.92e-11	0.298281	0.163	0.043	8.04e-07	malignant cells
HSPB1	1.94e-11	0.61193	0.929	0.981	8.13e-07	malignant cells
EMC10	2.02e-11	0.409352	0.527	0.404	8.45e-07	malignant cells
MBD4	2.12e-11	0.347133	0.372	0.223	8.9e-07	malignant cells
PLSCR1	2.17e-11	0.555045	0.54	0.413	9.09e-07	malignant cells
MBD5	2.19e-11	0.337163	0.236	0.102	9.19e-07	malignant cells
PSMG2	2.34e-11	0.390826	0.52	0.401	9.81e-07	malignant cells
ZNF24	2.37e-11	0.394424	0.37	0.228	9.92e-07	malignant cells
CMPK2	2.44e-11	0.295388	0.105	0.005	1.02e-06	malignant cells
ANXA4	2.54e-11	0.524684	0.849	0.834	1.07e-06	malignant cells
DPYSL3	2.65e-11	0.379555	0.189	0.064	1.11e-06	malignant cells
MEIS2	2.76e-11	0.278265	0.176	0.055	1.16e-06	malignant cells
ADAMTS10	2.82e-11	0.297697	0.152	0.036	1.18e-06	malignant cells
MCTS1	2.86e-11	0.290416	0.437	0.299	1.2e-06	malignant cells
COL18A1	3.07e-11	0.544284	0.409	0.278	1.29e-06	malignant cells
TMEM167A	3.11e-11	0.415436	0.476	0.361	1.3e-06	malignant cells
PRPF40A	3.15e-11	0.441116	0.461	0.34	1.32e-06	malignant cells
GRM8	3.21e-11	0.274692	0.104	0.005	1.35e-06	malignant cells
FTX	3.22e-11	0.526692	0.222	0.093	1.35e-06	malignant cells
RGS2	3.3e-11	0.86865	0.238	0.109	1.39e-06	malignant cells
HNRNPA0	3.59e-11	0.437848	0.679	0.618	1.5e-06	malignant cells
EPO	3.65e-11	0.901283	0.19	0.069	1.53e-06	malignant cells
MAP4	3.71e-11	0.506021	0.48	0.366	1.55e-06	malignant cells
GRPEL1	3.73e-11	-0.276302	0.196	0.33	1.56e-06	malignant cells
ENSA	3.96e-11	0.373567	0.604	0.501	1.66e-06	malignant cells
KANSL1-AS1	4.04e-11	0.254522	0.206	0.076	1.7e-06	malignant cells
NTM	4.08e-11	0.26696	0.123	0.017	1.71e-06	malignant cells
SKIL	4.13e-11	0.354496	0.244	0.109	1.73e-06	malignant cells
NDUFB11	4.27e-11	0.448397	0.76	0.736	1.79e-06	malignant cells
GART	4.32e-11	0.322811	0.21	0.081	1.81e-06	malignant cells
COX7A2	4.35e-11	-0.307559	0.691	0.791	1.83e-06	malignant cells
TCN1	4.5e-11	-0.448409	0.042	0.112	1.89e-06	malignant cells
CYSTM1	4.53e-11	0.533462	0.768	0.76	1.9e-06	malignant cells
HS6ST1	4.57e-11	0.285259	0.139	0.029	1.92e-06	malignant cells
BACE2	4.93e-11	0.624334	0.4	0.271	2.07e-06	malignant cells
SPINT2	5.06e-11	-0.384511	0.456	0.61	2.12e-06	malignant cells
TRIM38	5.15e-11	0.384725	0.414	0.261	2.16e-06	malignant cells
PRRC1	5.17e-11	0.319841	0.322	0.176	2.17e-06	malignant cells
C9orf116	5.29e-11	0.413903	0.287	0.154	2.22e-06	malignant cells
UGCG	5.41e-11	0.507924	0.435	0.309	2.27e-06	malignant cells
DHX36	5.45e-11	0.36792	0.301	0.162	2.28e-06	malignant cells
DEDD	5.81e-11	0.341791	0.289	0.157	2.44e-06	malignant cells
GTF3C5	5.88e-11	0.304014	0.222	0.095	2.46e-06	malignant cells
CAPRIN1	6.33e-11	0.44382	0.492	0.368	2.66e-06	malignant cells
SND1	6.34e-11	0.3784	0.494	0.359	2.66e-06	malignant cells
ARMCX2	6.6e-11	0.38972	0.271	0.14	2.77e-06	malignant cells
HPN	6.72e-11	-0.286117	0.283	0.423	2.82e-06	malignant cells
GOLPH3L	6.72e-11	0.309786	0.299	0.162	2.82e-06	malignant cells
PPIB	7e-11	0.470957	0.84	0.857	2.93e-06	malignant cells
PILRB	7.05e-11	-0.429255	0.163	0.285	2.95e-06	malignant cells
ARSJ	7.1e-11	0.34882	0.205	0.078	2.98e-06	malignant cells
PCBD1	7.31e-11	0.523486	0.717	0.717	3.06e-06	malignant cells
ARL2BP	7.35e-11	0.348926	0.541	0.411	3.08e-06	malignant cells
FKBP11	7.52e-11	0.476586	0.402	0.276	3.15e-06	malignant cells
SFXN3	7.53e-11	0.51536	0.392	0.273	3.16e-06	malignant cells
COPG1	7.61e-11	0.366006	0.401	0.268	3.19e-06	malignant cells
ILF3	7.79e-11	0.400112	0.477	0.354	3.27e-06	malignant cells
ANXA5	7.88e-11	-0.425467	0.692	0.803	3.3e-06	malignant cells
GON4L	7.95e-11	0.399852	0.364	0.233	3.33e-06	malignant cells
KCNK1	8.07e-11	0.307688	0.186	0.064	3.38e-06	malignant cells
SRPK2	8.12e-11	0.315392	0.348	0.209	3.4e-06	malignant cells
FAM160A2	8.23e-11	0.342686	0.223	0.095	3.45e-06	malignant cells
ZBTB7B	8.25e-11	0.406077	0.243	0.116	3.46e-06	malignant cells
FAM53C	8.43e-11	0.318466	0.238	0.105	3.53e-06	malignant cells
RSAD2	8.81e-11	0.476199	0.118	0.017	3.69e-06	malignant cells
SLC16A4	8.92e-11	-0.302937	0.319	0.463	3.74e-06	malignant cells
FAM13B	9.06e-11	0.340608	0.196	0.074	3.8e-06	malignant cells
IDH1	9.13e-11	0.385125	0.317	0.183	3.83e-06	malignant cells
ZNF766	9.15e-11	0.281592	0.206	0.078	3.84e-06	malignant cells
TXNL1	9.24e-11	0.383278	0.552	0.447	3.87e-06	malignant cells
LUC7L3	1.03e-10	0.487636	0.535	0.404	4.3e-06	malignant cells
YIPF6	1.03e-10	0.333311	0.365	0.233	4.33e-06	malignant cells
SLC5A12	1.06e-10	0.599026	0.052	0.133	4.43e-06	malignant cells
TBC1D17	1.16e-10	0.351846	0.324	0.188	4.88e-06	malignant cells
SLC25A4	1.17e-10	-0.25004	0.255	0.399	4.91e-06	malignant cells
RHOBTB3	1.18e-10	0.972248	0.306	0.185	4.93e-06	malignant cells
REEP5	1.23e-10	0.369914	0.725	0.675	5.16e-06	malignant cells
ALDH9A1	1.23e-10	0.376532	0.403	0.276	5.16e-06	malignant cells
GTF2H2	1.25e-10	0.430432	0.179	0.062	5.23e-06	malignant cells
CHD9	1.26e-10	0.434732	0.502	0.375	5.26e-06	malignant cells
ATF7IP	1.27e-10	0.467639	0.38	0.257	5.31e-06	malignant cells
PIGM	1.27e-10	0.329113	0.226	0.097	5.34e-06	malignant cells
COMT	1.32e-10	0.528262	0.615	0.565	5.52e-06	malignant cells
ITIH5	1.34e-10	0.749765	0.304	0.183	5.63e-06	malignant cells
TMEM123	1.36e-10	0.6034	0.601	0.518	5.68e-06	malignant cells
MPHOSPH10	1.37e-10	0.303923	0.303	0.166	5.76e-06	malignant cells
TMEM87A	1.41e-10	0.386352	0.39	0.252	5.9e-06	malignant cells
HAUS7	1.46e-10	-0.345961	0.11	0.204	6.1e-06	malignant cells
NDUFB7	1.46e-10	0.335344	0.768	0.72	6.11e-06	malignant cells
DDX39A	1.51e-10	0.319441	0.275	0.14	6.34e-06	malignant cells
SPG7	1.53e-10	0.431399	0.346	0.207	6.43e-06	malignant cells
LAMTOR2	1.55e-10	0.439672	0.632	0.561	6.48e-06	malignant cells
RNPS1	1.57e-10	0.36721	0.558	0.435	6.59e-06	malignant cells
HMGB1	1.59e-10	0.313104	0.831	0.774	6.67e-06	malignant cells
CDC37	1.6e-10	0.45911	0.629	0.57	6.7e-06	malignant cells
KCNN4	1.65e-10	0.296676	0.133	0.029	6.91e-06	malignant cells
TXNDC15	1.67e-10	0.370648	0.455	0.328	7.01e-06	malignant cells
EMP3	1.68e-10	0.549572	0.697	0.603	7.02e-06	malignant cells
PGF	1.68e-10	0.931759	0.256	0.128	7.03e-06	malignant cells
TUSC3	1.7e-10	-0.36807	0.321	0.477	7.13e-06	malignant cells
LMAN2	1.71e-10	0.397388	0.764	0.746	7.16e-06	malignant cells
LOXL1	1.77e-10	0.268745	0.157	0.045	7.43e-06	malignant cells
CTNND1	1.78e-10	0.418963	0.435	0.302	7.48e-06	malignant cells
REV3L	1.8e-10	0.426634	0.246	0.116	7.53e-06	malignant cells
RSBN1L	1.8e-10	0.316984	0.388	0.252	7.55e-06	malignant cells
COX7B	1.96e-10	0.333776	0.757	0.672	8.2e-06	malignant cells
AK2	1.97e-10	-0.303481	0.541	0.672	8.27e-06	malignant cells
ZMIZ1	1.99e-10	0.361854	0.169	0.055	8.36e-06	malignant cells
MLLT11	2.02e-10	0.286967	0.124	0.021	8.46e-06	malignant cells
TRIM21	2.04e-10	0.312269	0.205	0.086	8.57e-06	malignant cells
MRPL20	2.05e-10	-0.371548	0.472	0.606	8.6e-06	malignant cells
UQCR10	2.1e-10	0.327178	0.813	0.822	8.8e-06	malignant cells
UBTD1	2.12e-10	0.253158	0.176	0.059	8.87e-06	malignant cells
TTC14	2.15e-10	0.451154	0.314	0.181	9.02e-06	malignant cells
CKS2	2.21e-10	0.291739	0.33	0.185	9.27e-06	malignant cells
ZNF692	2.32e-10	0.357728	0.235	0.112	9.74e-06	malignant cells
ZFAND5	2.35e-10	0.738598	0.63	0.546	9.84e-06	malignant cells
S100A8	2.61e-10	0.316432	0.108	0.012	1.09e-05	malignant cells
FOXO3	2.68e-10	0.435207	0.351	0.226	1.12e-05	malignant cells
HIPK2	2.71e-10	-0.342734	0.381	0.525	1.13e-05	malignant cells
RWDD1	2.79e-10	0.323447	0.536	0.43	1.17e-05	malignant cells
CHCHD5	2.86e-10	0.401696	0.511	0.411	1.2e-05	malignant cells
HMGXB4	2.9e-10	0.272941	0.275	0.138	1.22e-05	malignant cells
PDIA3	3.04e-10	0.523085	0.778	0.762	1.27e-05	malignant cells
DNAJC19	3.06e-10	0.316256	0.57	0.461	1.28e-05	malignant cells
BPTF	3.19e-10	0.492104	0.42	0.309	1.34e-05	malignant cells
LAPTM4B	3.21e-10	0.760746	0.338	0.226	1.35e-05	malignant cells
TCEAL3	3.33e-10	0.359356	0.242	0.121	1.4e-05	malignant cells
LPP	3.37e-10	0.516111	0.578	0.473	1.41e-05	malignant cells
RAB8A	3.44e-10	0.340538	0.369	0.235	1.44e-05	malignant cells
DUT	3.46e-10	0.407235	0.605	0.53	1.45e-05	malignant cells
TCOF1	3.56e-10	0.366049	0.237	0.116	1.49e-05	malignant cells
TMED9	3.65e-10	0.412588	0.776	0.755	1.53e-05	malignant cells
IFIT3	3.67e-10	1.07378	0.271	0.147	1.54e-05	malignant cells
CDK10	3.78e-10	0.460177	0.356	0.226	1.58e-05	malignant cells
TJP1	3.8e-10	0.353976	0.275	0.145	1.59e-05	malignant cells
KTN1	3.95e-10	-0.295401	0.374	0.52	1.66e-05	malignant cells
U2SURP	4.2e-10	0.339577	0.554	0.447	1.76e-05	malignant cells
SRSF2	4.2e-10	0.38914	0.568	0.456	1.76e-05	malignant cells
CISD2	4.37e-10	-0.304351	0.306	0.454	1.83e-05	malignant cells
S100A10	4.4e-10	0.893409	0.924	0.981	1.85e-05	malignant cells
PHLDA1	4.76e-10	0.584232	0.424	0.285	2e-05	malignant cells
PRSS23	4.78e-10	0.547775	0.256	0.133	2.01e-05	malignant cells
NINJ1	4.79e-10	0.512369	0.538	0.43	2.01e-05	malignant cells
MZT2B	4.79e-10	0.361624	0.663	0.561	2.01e-05	malignant cells
PRRC2A	4.83e-10	0.389362	0.315	0.188	2.03e-05	malignant cells
TPGS2	4.88e-10	0.387132	0.449	0.318	2.04e-05	malignant cells
IFIT2	4.91e-10	1.1033	0.2	0.083	2.06e-05	malignant cells
SNRPD1	5e-10	0.25091	0.56	0.439	2.1e-05	malignant cells
HPS4	5.16e-10	0.49542	0.379	0.252	2.16e-05	malignant cells
G3BP1	5.44e-10	0.389911	0.516	0.392	2.28e-05	malignant cells
PLAA	5.77e-10	0.282848	0.186	0.071	2.42e-05	malignant cells
MRPL55	5.78e-10	0.405891	0.622	0.542	2.43e-05	malignant cells
SUB1	5.79e-10	0.292834	0.776	0.765	2.43e-05	malignant cells
WDFY2	5.93e-10	0.285947	0.134	0.031	2.49e-05	malignant cells
THOC2	6.06e-10	0.361855	0.336	0.202	2.54e-05	malignant cells
GALK1	6.11e-10	-0.293003	0.254	0.385	2.56e-05	malignant cells
NCBP2	6.19e-10	0.302182	0.377	0.24	2.6e-05	malignant cells
BIN1	6.25e-10	-0.46029	0.327	0.47	2.62e-05	malignant cells
GPN3	6.34e-10	-0.280809	0.181	0.304	2.66e-05	malignant cells
NCSTN	6.48e-10	0.309688	0.366	0.238	2.71e-05	malignant cells
HDAC7	6.52e-10	0.351148	0.248	0.124	2.73e-05	malignant cells
PHF5A	6.94e-10	0.277864	0.292	0.162	2.91e-05	malignant cells
MRPL47	7.15e-10	0.280218	0.362	0.228	3e-05	malignant cells
STX10	7.34e-10	0.350069	0.398	0.268	3.08e-05	malignant cells
KPNA1	7.35e-10	0.259977	0.17	0.057	3.08e-05	malignant cells
MAPRE3	7.36e-10	0.264223	0.214	0.095	3.09e-05	malignant cells
CDC42EP4	7.55e-10	0.297947	0.237	0.112	3.16e-05	malignant cells
OLFML3	7.65e-10	0.251403	0.128	0.029	3.21e-05	malignant cells
DIAPH2	7.78e-10	0.35136	0.297	0.166	3.26e-05	malignant cells
PXN	7.95e-10	-0.313467	0.242	0.368	3.33e-05	malignant cells
VPS39	8.52e-10	0.314086	0.192	0.078	3.57e-05	malignant cells
FABP7	8.71e-10	0.957222	0.313	0.192	3.65e-05	malignant cells
GFPT2	8.8e-10	0.492661	0.285	0.159	3.69e-05	malignant cells
MR1	9.66e-10	0.373157	0.226	0.109	4.05e-05	malignant cells
TCIRG1	9.75e-10	0.420532	0.269	0.147	4.09e-05	malignant cells
C1orf131	9.89e-10	0.353548	0.264	0.145	4.14e-05	malignant cells
LGI4	9.94e-10	0.505323	0.136	0.033	4.17e-05	malignant cells
GNPAT	1e-09	0.274119	0.383	0.257	4.21e-05	malignant cells
URM1	1.03e-09	0.380446	0.457	0.347	4.3e-05	malignant cells
AKT1S1	1.04e-09	0.334629	0.362	0.24	4.37e-05	malignant cells
KEAP1	1.05e-09	0.301519	0.334	0.204	4.38e-05	malignant cells
TCEAL1	1.05e-09	0.295656	0.275	0.152	4.42e-05	malignant cells
RNF145	1.06e-09	0.3928	0.519	0.397	4.45e-05	malignant cells
RAB14	1.1e-09	0.338911	0.444	0.325	4.62e-05	malignant cells
PHF11	1.11e-09	0.382488	0.311	0.19	4.66e-05	malignant cells
SAMHD1	1.14e-09	0.333622	0.15	0.043	4.76e-05	malignant cells
ATP1B1	1.16e-09	0.741743	0.858	0.779	4.88e-05	malignant cells
AL589743.1	1.25e-09	0.374427	0.135	0.036	5.22e-05	malignant cells
PAM	1.26e-09	-0.321389	0.394	0.527	5.28e-05	malignant cells
TSPYL4	1.27e-09	0.259032	0.141	0.038	5.33e-05	malignant cells
NME7	1.29e-09	0.300206	0.304	0.181	5.41e-05	malignant cells
AZIN1	1.31e-09	0.327032	0.327	0.195	5.48e-05	malignant cells
KANSL1	1.34e-09	0.457238	0.3	0.178	5.61e-05	malignant cells
SEC14L2	1.36e-09	0.290648	0.192	0.078	5.72e-05	malignant cells
SH3BGRL	1.37e-09	0.388625	0.571	0.47	5.73e-05	malignant cells
NEAT1	1.37e-09	0.432073	0.504	0.703	5.73e-05	malignant cells
ADAMTSL4	1.39e-09	0.559354	0.248	0.138	5.84e-05	malignant cells
TSPYL2	1.46e-09	0.54932	0.302	0.173	6.1e-05	malignant cells
PTMS	1.48e-09	-0.301581	0.589	0.736	6.22e-05	malignant cells
ARRDC3	1.49e-09	0.740381	0.372	0.268	6.23e-05	malignant cells
HSPB11	1.57e-09	-0.311774	0.31	0.442	6.57e-05	malignant cells
PFDN2	1.62e-09	0.280404	0.558	0.451	6.78e-05	malignant cells
SULT1A1	1.62e-09	0.343573	0.285	0.162	6.8e-05	malignant cells
FABP6	1.63e-09	-0.481001	0.285	0.411	6.85e-05	malignant cells
ANKFY1	1.64e-09	0.287458	0.166	0.059	6.88e-05	malignant cells
RCN1	1.65e-09	0.375736	0.67	0.57	6.93e-05	malignant cells
TSC22D2	1.65e-09	0.331432	0.234	0.112	6.94e-05	malignant cells
UHMK1	1.68e-09	0.480561	0.421	0.321	7.05e-05	malignant cells
DRAP1	1.69e-09	0.307239	0.651	0.549	7.07e-05	malignant cells
SNUPN	1.73e-09	0.315373	0.287	0.166	7.24e-05	malignant cells
GIPC1	1.75e-09	0.293491	0.214	0.097	7.35e-05	malignant cells
UBALD1	1.81e-09	0.259014	0.177	0.067	7.6e-05	malignant cells
MCL1	1.82e-09	0.608061	0.586	0.527	7.63e-05	malignant cells
GEM	1.84e-09	0.495688	0.229	0.109	7.71e-05	malignant cells
S100A1	1.88e-09	-0.54828	0.549	0.639	7.87e-05	malignant cells
ZNF146	2.05e-09	0.315885	0.298	0.176	8.6e-05	malignant cells
PARD6G-AS1	2.21e-09	0.272995	0.126	0.029	9.26e-05	malignant cells
FAH	2.33e-09	-0.278836	0.274	0.42	9.79e-05	malignant cells
LDHB	2.44e-09	-0.397011	0.734	0.848	0.000102184	malignant cells
TULP3	2.46e-09	0.367334	0.316	0.195	0.000103001	malignant cells
SOD2	2.48e-09	-0.584362	0.792	0.824	0.000103904	malignant cells
MED19	2.48e-09	0.317978	0.33	0.209	0.000104169	malignant cells
PHAX	2.53e-09	0.329587	0.388	0.273	0.000106212	malignant cells
ACADM	2.68e-09	-0.284063	0.243	0.366	0.000112316	malignant cells
JUND	2.72e-09	0.454933	0.357	0.235	0.000113847	malignant cells
ATF3	2.83e-09	0.890874	0.362	0.242	0.000118835	malignant cells
FAHD1	2.83e-09	-0.27349	0.266	0.399	0.000118846	malignant cells
ATRX	2.85e-09	0.392985	0.529	0.43	0.000119471	malignant cells
AP1S1	2.88e-09	0.481484	0.512	0.423	0.000120945	malignant cells
EIF4A1	2.89e-09	-0.299688	0.612	0.819	0.000121174	malignant cells
C22orf39	2.93e-09	0.267685	0.241	0.121	0.000122744	malignant cells
MICAL3	2.98e-09	0.369892	0.306	0.185	0.000124925	malignant cells
SRSF6	3.05e-09	0.368533	0.313	0.195	0.000127955	malignant cells
HDGF	3.09e-09	0.403233	0.484	0.382	0.000129391	malignant cells
PRNP	3.35e-09	0.473218	0.485	0.394	0.000140522	malignant cells
TOR1AIP1	3.58e-09	0.419044	0.37	0.259	0.00015021	malignant cells
ZNF524	3.83e-09	0.333918	0.348	0.228	0.00016046	malignant cells
CRYL1	4e-09	-0.30353	0.348	0.492	0.000167544	malignant cells
VGLL4	4.22e-09	0.409782	0.305	0.195	0.00017681	malignant cells
DESI2	4.22e-09	0.339968	0.299	0.176	0.000177072	malignant cells
DTX2	4.34e-09	0.263443	0.207	0.095	0.000182083	malignant cells
GTF3C6	4.42e-09	0.389557	0.568	0.482	0.000185118	malignant cells
B4GALT1	4.54e-09	0.44739	0.336	0.226	0.000190518	malignant cells
COA6	4.56e-09	0.402943	0.477	0.373	0.000191294	malignant cells
PIN1	4.7e-09	0.355661	0.536	0.439	0.000197254	malignant cells
DHX29	5.11e-09	0.277935	0.339	0.216	0.000214054	malignant cells
BAIAP2	5.11e-09	0.41479	0.296	0.185	0.000214111	malignant cells
SUMO3	5.11e-09	0.36309	0.62	0.561	0.000214129	malignant cells
ACTN4	5.16e-09	0.472193	0.567	0.47	0.000216258	malignant cells
COL6A2	5.19e-09	0.679273	0.399	0.278	0.000217654	malignant cells
TMEM138	5.21e-09	0.292288	0.193	0.086	0.000218584	malignant cells
COL6A3	5.36e-09	-0.314557	0.156	0.259	0.000224917	malignant cells
YPEL5	5.44e-09	0.339068	0.504	0.399	0.000227893	malignant cells
BAZ2A	5.51e-09	0.408126	0.364	0.254	0.000230941	malignant cells
TAX1BP1	5.56e-09	-0.273442	0.419	0.549	0.000233192	malignant cells
RAPGEF6	5.66e-09	0.266711	0.169	0.064	0.000237229	malignant cells
DNAJB11	6.03e-09	0.313588	0.325	0.204	0.000252692	malignant cells
ZMAT5	6.06e-09	0.287416	0.337	0.219	0.000254176	malignant cells
PSMD4	6.14e-09	0.388862	0.582	0.525	0.000257241	malignant cells
EDF1	6.2e-09	0.301226	0.836	0.838	0.00025998	malignant cells
ARV1	6.25e-09	0.274569	0.256	0.143	0.000262008	malignant cells
TRA2A	6.39e-09	0.33473	0.334	0.211	0.000268093	malignant cells
GMPS	6.51e-09	0.269011	0.299	0.176	0.000272815	malignant cells
COPB1	6.51e-09	0.323542	0.38	0.261	0.000272845	malignant cells
TCEA3	6.59e-09	-0.391023	0.635	0.724	0.000276276	malignant cells
ANK1	6.75e-09	0.259878	0.135	0.04	0.000282932	malignant cells
TNFRSF21	6.77e-09	0.42049	0.253	0.138	0.000283919	malignant cells
MED15	6.98e-09	0.404005	0.366	0.252	0.000292585	malignant cells
BCLAF1	7.12e-09	0.407747	0.419	0.318	0.000298634	malignant cells
NDUFA3	7.16e-09	0.359174	0.628	0.534	0.000300095	malignant cells
PLTP	7.49e-09	0.531026	0.326	0.2	0.000314217	malignant cells
CD27-AS1	7.8e-09	0.335601	0.293	0.178	0.000326953	malignant cells
RNF144A	7.8e-09	0.336076	0.141	0.045	0.00032708	malignant cells
NUP133	8.08e-09	0.278996	0.181	0.076	0.000338651	malignant cells
SNRNP70	8.54e-09	0.384289	0.478	0.371	0.00035787	malignant cells
SYT11	8.58e-09	0.283938	0.127	0.033	0.000359521	malignant cells
ELL2	9.08e-09	-0.260984	0.249	0.373	0.000380825	malignant cells
RNF40	9.33e-09	0.331997	0.277	0.169	0.000391084	malignant cells
ZNF280D	9.37e-09	0.332197	0.282	0.166	0.000392883	malignant cells
RBBP4	9.67e-09	0.342414	0.481	0.368	0.000405602	malignant cells
VEZT	9.82e-09	0.362747	0.382	0.278	0.000411887	malignant cells
PPP1R1A	9.84e-09	-0.254999	0.059	0.128	0.000412511	malignant cells
SSR1	1e-08	0.353295	0.455	0.34	0.000419636	malignant cells
CLN3	1.01e-08	0.304356	0.224	0.112	0.000423244	malignant cells
NSD1	1.01e-08	0.349038	0.323	0.202	0.000424827	malignant cells
KAT6B	1.04e-08	0.306776	0.254	0.145	0.000435167	malignant cells
PHYH	1.05e-08	-0.305353	0.253	0.373	0.000440451	malignant cells
HABP2	1.07e-08	0.263052	0.118	0.029	0.000448879	malignant cells
VASP	1.11e-08	0.383087	0.297	0.19	0.000466544	malignant cells
TNFAIP6	1.11e-08	-0.260689	0.134	0.233	0.000466956	malignant cells
SFPQ	1.13e-08	0.445415	0.437	0.325	0.000474296	malignant cells
LEPROT	1.14e-08	-0.272827	0.417	0.549	0.000477757	malignant cells
ASCC2	1.16e-08	0.294387	0.283	0.166	0.000484836	malignant cells
DNPH1	1.16e-08	-0.413815	0.495	0.596	0.000485271	malignant cells
TXNL4A	1.16e-08	0.322195	0.34	0.223	0.000485519	malignant cells
HNRNPA2B1	1.18e-08	0.256792	0.84	0.798	0.000492867	malignant cells
ARNT	1.18e-08	0.287768	0.209	0.102	0.000493738	malignant cells
CCDC74A	1.18e-08	0.383867	0.302	0.19	0.000493922	malignant cells
TREX1	1.2e-08	0.281794	0.171	0.069	0.000501762	malignant cells
SF3B5	1.28e-08	0.480176	0.655	0.627	0.000536583	malignant cells
SKP1	1.28e-08	0.273747	0.847	0.853	0.000537278	malignant cells
NR1H4	1.3e-08	-0.254827	0.237	0.356	0.000545106	malignant cells
TLE3	1.32e-08	0.273496	0.177	0.074	0.000552355	malignant cells
KDELR1	1.33e-08	0.55894	0.745	0.758	0.000556931	malignant cells
DCAF6	1.35e-08	0.315195	0.373	0.254	0.000564031	malignant cells
SMARCC2	1.36e-08	0.361517	0.389	0.273	0.000568687	malignant cells
MSN	1.47e-08	0.368293	0.504	0.394	0.00061447	malignant cells
TMSB10	1.56e-08	-0.300786	0.991	0.995	0.000652895	malignant cells
RCOR3	1.6e-08	0.387263	0.275	0.169	0.000670849	malignant cells
LOX	1.63e-08	-0.700162	0.484	0.58	0.000684269	malignant cells
DPH1	1.66e-08	0.304149	0.251	0.14	0.000695682	malignant cells
MFAP4	1.78e-08	0.357113	0.167	0.067	0.000745191	malignant cells
LRCH1	1.8e-08	0.38954	0.15	0.055	0.000752934	malignant cells
EEF1D	1.85e-08	0.34395	0.898	0.891	0.000777647	malignant cells
PHC3	1.86e-08	0.304745	0.317	0.202	0.000781571	malignant cells
SNRPG	1.91e-08	0.288516	0.674	0.615	0.000802474	malignant cells
SDF2L1	1.93e-08	0.349848	0.272	0.157	0.000808706	malignant cells
EIF6	1.93e-08	-0.336181	0.543	0.663	0.000809705	malignant cells
FGB	2.01e-08	0.966211	0.181	0.076	0.000843862	malignant cells
PRMT1	2.03e-08	0.284063	0.458	0.354	0.00085264	malignant cells
TRIB1	2.05e-08	0.345423	0.227	0.116	0.000861464	malignant cells
SERPING1	2.07e-08	-0.293989	0.702	0.793	0.000868753	malignant cells
CCT3	2.08e-08	0.388737	0.598	0.534	0.000872828	malignant cells
SRSF7	2.09e-08	0.305425	0.516	0.409	0.000875223	malignant cells
NHS	2.12e-08	0.316169	0.171	0.071	0.000888966	malignant cells
SMIM7	2.12e-08	0.30998	0.374	0.259	0.000890748	malignant cells
PTRH2	2.17e-08	0.287007	0.239	0.133	0.000909825	malignant cells
NONO	2.25e-08	0.344639	0.598	0.537	0.00094268	malignant cells
ELOF1	2.27e-08	0.292749	0.391	0.28	0.000952375	malignant cells
BBX	2.28e-08	0.338114	0.441	0.333	0.000953883	malignant cells
CCDC28A	2.33e-08	0.357341	0.389	0.278	0.000975322	malignant cells
ZMYND8	2.34e-08	-0.578348	0.267	0.366	0.000983017	malignant cells
PARP10	2.51e-08	0.419188	0.336	0.223	0.00105186	malignant cells
ZNF281	2.52e-08	0.280575	0.177	0.076	0.00105836	malignant cells
TMEM60	2.55e-08	0.264332	0.277	0.162	0.00106994	malignant cells
CRYZL1	2.59e-08	0.371081	0.352	0.249	0.00108701	malignant cells
DEK	2.69e-08	0.379039	0.573	0.492	0.00112984	malignant cells
SF3B1	2.71e-08	0.417874	0.529	0.442	0.00113555	malignant cells
TMEM208	2.74e-08	0.317633	0.547	0.461	0.0011495	malignant cells
TUBA1C	2.83e-08	-0.49932	0.547	0.67	0.00118593	malignant cells
ABL2	2.85e-08	0.40854	0.29	0.181	0.00119459	malignant cells
DCAF8	2.85e-08	0.362265	0.317	0.204	0.0011949	malignant cells
ZCCHC7	2.86e-08	0.296353	0.291	0.178	0.00119998	malignant cells
MESP1	2.95e-08	0.257801	0.236	0.128	0.00123564	malignant cells
SRP19	2.99e-08	0.262706	0.156	0.059	0.00125195	malignant cells
AFF4	3.01e-08	0.43306	0.55	0.468	0.00126045	malignant cells
DNASE2	3.07e-08	0.336703	0.425	0.311	0.00128702	malignant cells
THRAP3	3.08e-08	0.31444	0.475	0.363	0.00129196	malignant cells
TBCB	3.13e-08	0.359492	0.603	0.546	0.00131187	malignant cells
BRD4	3.21e-08	0.349648	0.371	0.266	0.00134402	malignant cells
SPIDR	3.28e-08	0.332274	0.249	0.14	0.00137365	malignant cells
SPTLC1	3.28e-08	0.264499	0.262	0.154	0.00137606	malignant cells
DLGAP4	3.32e-08	0.348724	0.428	0.333	0.00139394	malignant cells
FOSL1	3.37e-08	-0.358886	0.078	0.152	0.00141259	malignant cells
POLE3	3.43e-08	0.25248	0.304	0.183	0.00143975	malignant cells
CREG1	3.55e-08	-0.273827	0.468	0.599	0.00148973	malignant cells
SAR1A	3.57e-08	0.337331	0.353	0.247	0.00149622	malignant cells
C11orf58	3.65e-08	0.277553	0.759	0.743	0.00152914	malignant cells
ANAPC13	3.69e-08	0.268743	0.391	0.271	0.00154838	malignant cells
POLR2A	3.71e-08	0.31596	0.246	0.133	0.00155477	malignant cells
EDEM3	3.76e-08	0.283832	0.205	0.1	0.00157658	malignant cells
BLZF1	3.76e-08	0.284361	0.251	0.143	0.00157705	malignant cells
DDX21	3.84e-08	0.368116	0.341	0.228	0.00161144	malignant cells
TRPT1	3.9e-08	-0.263572	0.338	0.466	0.00163389	malignant cells
FAM189B	3.92e-08	0.283203	0.231	0.126	0.00164367	malignant cells
AMFR	4.03e-08	0.276333	0.143	0.05	0.00169005	malignant cells
IL4I1	4.05e-08	0.268569	0.106	0.024	0.00169623	malignant cells
BCAR1	4.07e-08	0.270328	0.201	0.097	0.00170808	malignant cells
TRMU	4.07e-08	0.257798	0.18	0.078	0.00170843	malignant cells
TSPYL1	4.15e-08	0.314961	0.295	0.188	0.00173984	malignant cells
SNX17	4.31e-08	0.301971	0.467	0.366	0.00180794	malignant cells
SYCE1L	4.44e-08	0.446545	0.318	0.214	0.00186271	malignant cells
MIA2	4.51e-08	0.303305	0.102	0.021	0.00188897	malignant cells
SH3PXD2B	4.54e-08	0.255722	0.147	0.055	0.00190328	malignant cells
SCD	4.54e-08	0.469969	0.372	0.271	0.00190409	malignant cells
TAOK1	4.72e-08	0.39153	0.265	0.164	0.00197928	malignant cells
ZDHHC12	4.75e-08	0.310708	0.353	0.24	0.0019895	malignant cells
LMAN1	4.84e-08	0.39258	0.693	0.646	0.00202741	malignant cells
GPATCH2	4.9e-08	0.296799	0.234	0.126	0.0020525	malignant cells
NRXN2	4.91e-08	0.290335	0.199	0.097	0.00205916	malignant cells
AKAP13	5.07e-08	0.418973	0.409	0.302	0.00212641	malignant cells
SNAP23	5.18e-08	0.290722	0.34	0.233	0.00217059	malignant cells
ST3GAL1	5.26e-08	0.282844	0.203	0.1	0.00220705	malignant cells
TUBGCP2	5.28e-08	-0.33798	0.272	0.392	0.00221499	malignant cells
HSBP1	5.45e-08	0.298279	0.768	0.758	0.00228391	malignant cells
MID1IP1	5.68e-08	0.253236	0.272	0.159	0.00238301	malignant cells
CIR1	5.75e-08	0.266305	0.451	0.33	0.00241039	malignant cells
VPS72	5.76e-08	0.344749	0.378	0.283	0.00241441	malignant cells
ARL4A	5.78e-08	-0.328432	0.203	0.311	0.00242487	malignant cells
PEX11B	5.86e-08	0.263455	0.264	0.159	0.00245477	malignant cells
TCF12	5.9e-08	0.329304	0.271	0.162	0.00247559	malignant cells
HMGB2	5.96e-08	-0.280348	0.277	0.397	0.0024984	malignant cells
SOX4	6.04e-08	0.358848	0.472	0.363	0.00253147	malignant cells
APOBEC3G	6.29e-08	0.286423	0.244	0.138	0.00263821	malignant cells
RRAS	6.48e-08	0.324613	0.291	0.183	0.00271479	malignant cells
DOK5	6.66e-08	0.257337	0.183	0.083	0.00279293	malignant cells
CCNDBP1	6.72e-08	0.333477	0.446	0.342	0.00281833	malignant cells
AGPAT1	6.83e-08	0.314758	0.328	0.221	0.00286275	malignant cells
POLE4	6.89e-08	0.273619	0.444	0.333	0.00288812	malignant cells
ROMO1	6.9e-08	-0.390723	0.695	0.758	0.00289459	malignant cells
PIK3R1	6.93e-08	0.513711	0.37	0.268	0.00290418	malignant cells
C19orf53	6.95e-08	0.311133	0.761	0.748	0.00291231	malignant cells
BTG3	7.03e-08	0.32714	0.389	0.287	0.00294909	malignant cells
IRS1	7.12e-08	0.250649	0.11	0.029	0.00298332	malignant cells
APTX	7.12e-08	0.297204	0.24	0.138	0.0029862	malignant cells
MAL	7.24e-08	0.265312	0.348	0.233	0.00303441	malignant cells
CPSF6	7.27e-08	0.276809	0.254	0.145	0.00304855	malignant cells
SNAP47	7.7e-08	0.286097	0.308	0.197	0.00322786	malignant cells
NIFK	7.73e-08	0.25584	0.434	0.328	0.00324203	malignant cells
NDUFS5	7.74e-08	-0.304684	0.791	0.846	0.00324603	malignant cells
UBE2B	8.22e-08	0.273486	0.691	0.634	0.00344418	malignant cells
TUFT1	8.35e-08	0.251628	0.138	0.05	0.00349884	malignant cells
PTGDS	8.47e-08	0.780894	0.116	0.033	0.00354998	malignant cells
POGK	8.53e-08	0.269606	0.2	0.102	0.00357445	malignant cells
KIF16B	8.6e-08	0.289274	0.206	0.107	0.00360612	malignant cells
TMEM145	8.67e-08	0.287919	0.106	0.026	0.00363402	malignant cells
ASPH	8.67e-08	-0.470843	0.561	0.665	0.00363603	malignant cells
CPSF7	8.68e-08	0.254092	0.243	0.133	0.00363725	malignant cells
PRR7	8.73e-08	-0.256091	0.138	0.23	0.00365975	malignant cells
ACTN1	8.77e-08	0.381596	0.419	0.311	0.00367533	malignant cells
IST1	9.51e-08	0.364852	0.362	0.257	0.00398691	malignant cells
UBE3A	9.87e-08	0.3675	0.401	0.306	0.00413892	malignant cells
SEC63	1e-07	0.351218	0.379	0.278	0.00419373	malignant cells
APLP1	1.03e-07	0.37486	0.139	0.052	0.00429915	malignant cells
YWHAZ	1.04e-07	-0.53003	0.75	0.841	0.00436556	malignant cells
CCNL1	1.05e-07	0.478888	0.494	0.392	0.00440156	malignant cells
PEBP1	1.06e-07	-0.340894	0.834	0.9	0.00442367	malignant cells
EPC1	1.06e-07	0.379239	0.435	0.342	0.00445597	malignant cells
CBX6	1.07e-07	0.301486	0.2	0.1	0.00449189	malignant cells
GLS	1.13e-07	0.350586	0.425	0.314	0.00474047	malignant cells
CCDC58	1.14e-07	0.257927	0.339	0.235	0.00476983	malignant cells
ACTG1	1.14e-07	-0.386361	0.911	0.971	0.00479088	malignant cells
CCT6A	1.15e-07	0.323801	0.535	0.432	0.00481824	malignant cells
SMARCA4	1.15e-07	0.282424	0.291	0.181	0.00484021	malignant cells
ADGRE5	1.15e-07	0.2583	0.139	0.05	0.00484117	malignant cells
BET1L	1.16e-07	0.283974	0.333	0.226	0.00487033	malignant cells
ATP6V0E1	1.18e-07	0.299678	0.84	0.869	0.00493161	malignant cells
SYAP1	1.18e-07	0.318464	0.436	0.342	0.00494946	malignant cells
MTCH2	1.18e-07	-0.39507	0.351	0.463	0.00495595	malignant cells
RAB3GAP2	1.18e-07	0.352458	0.283	0.181	0.00496311	malignant cells
SEMA3C	1.22e-07	0.359442	0.243	0.143	0.00510468	malignant cells
RSPRY1	1.27e-07	0.313314	0.313	0.211	0.00533307	malignant cells
ECSIT	1.32e-07	0.271352	0.404	0.306	0.00552863	malignant cells
TMBIM4	1.37e-07	0.270904	0.335	0.207	0.00574576	malignant cells
TIMP3	1.41e-07	0.465058	0.144	0.055	0.00589183	malignant cells
SREK1	1.41e-07	0.33271	0.445	0.352	0.0059003	malignant cells
MLF2	1.41e-07	0.279164	0.667	0.629	0.00590581	malignant cells
POP7	1.42e-07	0.286313	0.437	0.34	0.00596213	malignant cells
GSK3B	1.55e-07	0.290467	0.263	0.162	0.00648352	malignant cells
DDIT3	1.59e-07	0.413616	0.384	0.276	0.00667367	malignant cells
MZF1	1.61e-07	0.263133	0.181	0.086	0.00673706	malignant cells
RSRC2	1.61e-07	0.331115	0.53	0.437	0.0067457	malignant cells
THAP7	1.61e-07	0.272726	0.3	0.192	0.00676275	malignant cells
KIF22	1.64e-07	0.340389	0.379	0.273	0.00687673	malignant cells
VAMP5	1.67e-07	0.429326	0.508	0.451	0.00698946	malignant cells
PSMB8	1.68e-07	0.473674	0.652	0.658	0.00703142	malignant cells
IRF1	1.71e-07	0.422267	0.274	0.164	0.00717181	malignant cells
PLA1A	1.73e-07	0.278368	0.192	0.093	0.00725482	malignant cells
AHSA1	1.74e-07	0.281393	0.279	0.176	0.00730463	malignant cells
SMARCD2	1.77e-07	0.253966	0.144	0.057	0.00743627	malignant cells
C8orf33	1.77e-07	0.272206	0.308	0.207	0.0074376	malignant cells
UBQLN2	1.79e-07	0.307496	0.265	0.164	0.00750292	malignant cells
MPLKIP	1.8e-07	0.285359	0.46	0.361	0.00756711	malignant cells
UAP1	1.85e-07	0.276368	0.33	0.216	0.0077399	malignant cells
INTS3	1.86e-07	0.505148	0.317	0.219	0.00780538	malignant cells
TMEM9	1.88e-07	0.363926	0.607	0.549	0.00788751	malignant cells
PPP2CA	1.89e-07	0.25956	0.377	0.268	0.00791303	malignant cells
XRCC5	1.9e-07	0.313253	0.502	0.411	0.00798351	malignant cells
DYNLRB1	1.92e-07	-0.258169	0.747	0.834	0.00804622	malignant cells
DAD1	1.97e-07	0.26873	0.726	0.679	0.00826472	malignant cells
LONP2	1.99e-07	0.353656	0.41	0.311	0.00832252	malignant cells
NQO2	2.03e-07	-0.25506	0.293	0.413	0.00849778	malignant cells
TMCO1	2.07e-07	0.321825	0.654	0.599	0.00865841	malignant cells
SMYD3	2.13e-07	0.251761	0.272	0.169	0.0089378	malignant cells
VDAC1	2.15e-07	-0.683852	0.793	0.857	0.0090275	malignant cells
RSL1D1	2.16e-07	0.26135	0.681	0.596	0.00905492	malignant cells
MRRF	2.17e-07	0.292529	0.251	0.152	0.00911158	malignant cells
ALDH18A1	2.2e-07	0.268593	0.239	0.14	0.00922442	malignant cells
APRT	2.21e-07	0.307835	0.718	0.715	0.00925	malignant cells
ARID2	2.24e-07	0.258719	0.19	0.095	0.00941139	malignant cells
MIDN	2.25e-07	0.396884	0.304	0.204	0.00944349	malignant cells
S100A9	2.26e-07	0.347771	0.128	0.045	0.00948069	malignant cells
BIRC6	2.29e-07	0.336186	0.291	0.185	0.00960816	malignant cells
PLOD1	2.32e-07	-0.404132	0.335	0.444	0.00973675	malignant cells
RSL24D1	2.41e-07	0.308133	0.678	0.629	0.0100944	malignant cells
ATP6V1G1	2.45e-07	0.321169	0.727	0.698	0.0102654	malignant cells
MAFB	2.46e-07	0.373052	0.187	0.09	0.0103296	malignant cells
STAT3	2.47e-07	0.426726	0.519	0.458	0.0103709	malignant cells
NUTF2	2.48e-07	0.284454	0.5	0.411	0.0104101	malignant cells
[truncated: 1,130 more rows]

## Sheet: Table S2B
Table S2B. Gene signatures used in analysis of malignant cells, related to Figure 2D&F
Signature	Genes
HALLMARK_MYC_TARGETS_V1	PCNA	PSMD8	PSMD7	SET	SNRPA1	RAN	SRSF2	G3BP1	STARD7	NPM1	BUB3	EIF3D	XPO1	FBL	EIF4A1	CANX	NAP1L1	CBX3	CCT3	C1QBP	U2AF1	UBE2L3	SSBP1	SRSF1	TCP1	MCM2	EIF3B	PSMD14	SNRPA	PWP1	APEX1	TXNL4A	HNRNPR	PSMB2	HPRT1	MCM6	NME1	SNRPD1	EEF1B2	HSPD1	CAD	RPL18	PGK1	DDX18	RPS2	LDHA	RUVBL2	RNPS1	EIF2S1
HALLMARK_OXIDATIVE_PHOSPHORYLATION	NDUFS3	UQCRB	NDUFS2	SDHA	UQCRC1	NDUFA9	NDUFS4	NDUFS1	NDUFA2	NDUFS8	SDHB	NNT	ATP5PO	ATP5MC3	NDUFS7	ATP5F1A	NDUFV1	COX5B	UQCRH	NDUFA1	ATP5F1C	ATP5F1B	COX7B	SDHD	CYCS	NDUFA6	NDUFAB1	COX8A	ACO2	ATP5MC1	CYC1	NDUFB6	ATP5F1E	COX5A	UQCRC2	COX6A1	ATP5F1D	COX6C	ATP5PF	NDUFB3	IDH3B	OGDH	NDUFB8	SURF1	COX6B1	NDUFB5	NDUFA4	NDUFB1	COX4I1
HALLMARK_MTORC1_SIGNALING	FADS1	DDIT4	CALR	HK2	PGK1	SLC7A5	CTSC	ACSL3	SLC1A5	M6PR	TFRC	DDIT3	TMEM97	IFRD1	PLOD2	TUBA4A	PSAT1	CORO1A	LDHA	MTHFD2	FADS2	VLDLR	WARS1	SCD	P4HA1	ACTR2	IDH1	SLC2A1	GBE1	SERPINH1	NUPR1	PSMG1	PSPH	NAMPT	CDKN1A	BHLHE40	HSPA9	HSPA5	EGLN3	LGMN	PNP	XBP1	SLA	DDX39A	HSPE1	ACLY	SLC7A11	SSR1	GLA
HALLMARK_GLYCOLYSIS	PGK1	ALDOA	ENO1	TPI1	PFKP	ERO1A	ALDOB	VEGFA	MXI1	PKM	HK2	LDHA	EXT1	SLC25A10	GUSB	PFKFB1	PGAM1	PYGB	AK4	P4HA1	PMM2	FAM162A	SDC1	EGLN3	PC	B4GALT7	FBP2	IGFBP3	CHPF	B3GAT3	CHST12	HS2ST1	MPI	GNPDA1	AKR1A1	PPFIA4	B3GAT1	CHPF2	G6PD	MDH2	CHST6	PGLS	PGAM2	CHST1	GPC1	GFUS	ALG1	GFPT1	PRPS1
HALLMARK_DNA_REPAIR	POLR2H	POLR2A	POLR2G	POLR2E	POLR2J	POLR2F	POLR2C	POLR2K	GTF2H3	POLR2D	ERCC3	DDB2	POLR1C	XPC	PCNA	POLR2I	SUPT4H1	POLD3	POLR3GL	POLR3C	GTF2B	POLR1D	NCBP2	NELFE	GTF2F1	ERCC5	LIG1	ERCC1	ERCC4	POLD4	NELFB	RFC2	ELL	TAF10	RRM2B	SUPT5H	RPA3	SNAPC5	SSRP1	RFC3	RPA2	ELOA	TAF12	NELFCD	TAF13	TAF6	TAF9	GTF2A2	VPS37D
HALLMARK_E2F_TARGETS	AURKA	BRCA2	CCP110	CENPE	CKS2	DCLRE1B	DNMT1	DONSON	EED	GINS1	GINS4	H2AZ1	LIG1	MAD2L1	MCM2	MCM4	MCM5	MCM7	MELK	MMS22L	NAA38	NASP	NUDT21	NUP205	ORC6	PCNA	PLK4	POLE	PRIM2	RAD51AP1	RFC2	RPA2	RPA3	SUV39H1	TMPO	UBE2T	WDR90	CDK1	MCM3	TOP2A	MCM6	BIRC5	CCNB2	RRM2	HMGB2	BUB1B	RFC3	EZH2	CHEK1
HALLMARK_REACTIVE_OXYGEN_SPECIES_PATHWAY	GSR	PRDX2	TXNRD1	SOD1	GCLC	CAT	GPX4	MPO	PRDX1	PRDX6	GCLM	TXN	SOD2	PRDX4	SELENOS	PDLIM1	TXNRD2	LAMTOR5	G6PD	MSRA	MBP	SRXN1	NQO1	OXSR1	GLRX2	HMOX2	FES	PFKP	NDUFB4	GPX3	SCAF4	CDKN2D	MGST1	ABCC1	FTL	ATOX1	STK25	EGLN2	ERCC2	SBNO2	JUNB	PTPA	LSP1	NDUFA6	HHEX	GLRX	NDUFS2	PRNP	IPCEF1
HALLMARK_HYPOXIA	PGK1	PDK1	GBE1	PFKL	ALDOA	ENO2	PGM1	NDRG1	HK2	ALDOC	GPI	MXI1	SLC2A1	P4HA1	ADM	P4HA2	ENO1	PFKP	AK4	FAM162A	PFKFB3	VEGFA	BNIP3L	TPI1	ERO1A	KDM3A	CCNG2	LDHA	GYS1	GAPDH	BHLHE40	ANGPTL4	JUN	SERPINE1	LOX	GCK	PPFIA4	MAFF	DDIT4	SLC2A3	IGFBP3	NFIL3	FOS	RBPJ	HK1	CITED2	ISG20	GALK1	WSB1
HALLMARK_NOTCH_SIGNALING	JAG1	NOTCH3	NOTCH2	APH1A	HES1	CCND1	FZD1	PSEN2	FZD7	DTX1	DLL1	FZD5	MAML2	NOTCH1	PSENEN	WNT5A	CUL1	WNT2	DTX4	SAP30	PPARD	KAT2A	HEYL	SKP1	RBX1	TCF7L2	ARRB1	LFNG	PRKCA	DTX2	ST3GAL6	FBXW11
HALLMARK_APOPTOSIS	CASP3	CASP9	DFFA	CASP7	CFLAR	BIRC3	PMAIP1	CASP8	JUN	BCL2L11	MCL1	IL1B	SPTAN1	DIABLO	BAX	BIK	IL1A	BID	CDKN1A	GADD45A	DDIT3	CDKN1B	TNF	GSN	TNFSF10	CASP6	SQSTM1	FASLG	EGR3	CD44	FAS	IL18	IGFBP6	PRF1	DAP	CCND1	BTG3	F2R	SATB1	BNIP3L	CASP4	TNFRSF12A	CREBBP	RHOB	GPX3	PDGFRB	TSPO	CCND2	XIAP
HALLMARK_INTERFERON_ALPHA_RESPONSE	MX1	ISG15	OAS1	IFIT3	IFI44	IFI35	IRF7	RSAD2	IFI44L	IFITM1	IFI27	IRF9	OASL	EIF2AK2	IFIT2	CXCL10	TAP1	SP110	DDX60	UBE2L6	USP18	PSMB8	IFIH1	BST2	LGALS3BP	ADAR	ISG20	GBP2	IRF1	PLSCR1	PSMB9	HERC6	SAMD9	CMPK2	IFITM3	RTP4	STAT2	SAMD9L	LY6E	IFITM2	HELZ2	CXCL11	TRIM21	PARP14	TRIM26	PARP12	NMI	RNF31	HLA-C
HALLMARK_TGF_BETA_SIGNALING	TGFBR1	SMAD7	TGFB1	SMURF2	SMURF1	BMPR2	SKIL	SKI	ACVR1	PMEPA1	NCOR2	SERPINE1	JUNB	SMAD1	SMAD6	PPP1R15A	TGIF1	FURIN	SMAD3	FKBP1A	MAP3K7	BMPR1A	CTNNB1	HIPK2	KLF10	BMP2	ENG	APC	PPM1A	XIAP	CDH1	ID1	LEFTY2	CDKN1C	TRIM33	RAB31	TJP1	SLC20A1	CDK9	ID3	NOG	ARID4B	IFNGR2	ID2	PPP1CA	SPTBN1	WWTR1	BCAR3	THBS1
HALLMARK_HEDGEHOG_SIGNALING	SHH	PTCH1	NRCAM	NRP1	SCG2	AMOT	UNC5C	ADGRG1	HEY1	GLI1	THY1	SLIT1	CDK6	HEY2	NRP2	TLE3	TLE1	L1CAM	PLG	NKX6-1	NF1	RASA1	ETS2	RTN1	CRMP1	MYH9	VEGFA	CELSR1	CNTFR	ACHE	PML	CDK5R1	VLDLR	OPHN1	LDB1	DPYSL2
HALLMARK_APICAL_JUNCTION	ACTN1	CLDN7	ACTN3	CLDN19	DLG1	TJP1	COL17A1	NECTIN1	CLDN9	CDH3	CTNND1	CDH1	LIMA1	VCL	SHROOM2	NECTIN3	NECTIN2	CLDN14	PTPRC	THY1	VASP	ITGB1	ZYX	ACTN4	CLDN4	CADM3	ITGA3	NF2	B4GALT1	NEXN	CDH6	ADAM15	PTK2	HADH	LAMB3	CLDN11	CDH4	IRS1	SORBS3	CLDN8	EVL	CLDN15	THBS3	NECTIN4	JAM3	CDH11	ITGB4	RASA1	AKT2
HALLMARK_MITOTIC_SPINDLE	ARHGEF2	CLASP1	KIF11	KIF23	ALS2	ARF6	MYO9B	MYH9	TUBGCP3	CKAP5	RACGAP1	PREX1	ARHGEF3	NUMA1	SPTBN1	KIF2C	KIF5B	TTK	APC	CEP250	PAFAH1B1	CDC42EP2	KIF3B	CCDC88A	KIF15	BIRC5	CNTROB	NF1	TSC1	CDC27	CNTRL	TUBGCP5	KIF4A	MAPRE1	FGD6	BRCA2	PLK1	RASA1	NEK2	WASF1	TOP2A	TRIO	ARHGEF11	KATNB1	PRC1	ANLN	CDK5RAP2	SMC3	TUBGCP2
HALLMARK_ANGIOGENESIS	VCAN	POSTN	FSTL1	LRPAP1	STC1	LPL	VEGFA	PF4	THBD	FGFR1	TNFRSF21	CCND2	COL5A2	ITGAV	SERPINA5	KCNJ8	APP	JAG1	COL3A1	SPP1	NRP1	OLR1	PDGFA	PTK2	SLCO2A1	PGLYRP1	VAV2	S100A4	MSX1	VTN	TIMP1	APOH	PRG2	JAG2	LUM	CXCL6
HALLMARK_EPITHELIAL_MESENCHYMAL_TRANSITION	COL3A1	COL5A2	COL5A1	FBN1	COL1A1	FN1	COL6A3	SERPINE1	COL1A2	COL4A1	COL4A2	VCAN	IGFBP3	TGFBI	SPARC	LUM	LAMC1	LOX	LAMC2	CCN2	TAGLN	COL7A1	LOXL2	COL6A2	ITGAV	THBS2	COL16A1	NNMT	TPM1	CDH2	MMP2	COL11A1	THBS1	FAP	BGN	SERPINH1	FSTL1	POSTN	THY1	SPP1	TNC	TFPI2	NID2	ITGB5	MMP3	VIM	LOXL1	FBLN5	COL12A1
HALLMARK_INTERFERON_GAMMA_RESPONSE	STAT1	ISG15	IFIT1	MX1	IFIT3	IFI35	IRF7	IFIT2	OAS2	TAP1	EIF2AK2	RSAD2	MX2	IRF1	OAS3	TNFSF10	IRF9	CXCL10	IFI44	BST2	XAF1	SP110	OASL	PSMB8	IFI44L	IFITM3	DDX60	LGALS3BP	GBP4	IRF8	PSMB9	PML	IFIH1	UBE2L6	IFI27	ADAR	LY6E	STAT2	CXCL9	IL10RA	PLA2G4A	TRIM21	USP18	PTGS2	EPSTI1	C1S	DDX58	IL15	NLRC5
GO_ANTIGEN_PROCESSING_AND_PRESENTATION_OF_PEPTIDE_ANTIGEN_VIA_MHC_CLASS_I	TAP1	NCF2	TAP2	MR1	PSMC5	PSME2	PSMA4	SEC24C	HLA-A	CD36	PDIA3	CYBA	PSMA2	PSME3	PSMA7	BCAP31	PSMB10	PSMA5	PSMA3	CYBB	PSMD4	FCGR1A	SEC24D	PSMB11	HLA-B	FCGR1B	PSMC6	NCF1	B2M	ERAP1	TAPBP	NCF4	PSMD6	ABCB9	PSMA8	CD207	PSMB1	PSMD8	PSMB3	PSMB9	PSMD1	ITGB5	ITGAV	CALR	PSMA6	PSME4	SAR1B	ABCB1	SEC24B
HALLMARK_ANDROGEN_RESPONSE	KLK3	KLK2	ACSL3	PIAS1	CAMKK2	NKX3-1	TMPRSS2	APPBP2	CENPN	BMPR1B	MAF	FADS1	ZBTB10	HMGCR	SPCS3	INSIG1	NGLY1	UBE2J1	ELK4	ABCC4	ELOVL5	ALDH1A3	AZGP1	ABHD2	SAT1	DBI	DHCR24	SORD	STK39	TPD52	IDI1	B2M	MAP7	DNAJB9	FKBP5	HERC3	PGM3	HOMER2	ELL2	UAP1	SEC24D	LMAN1	PMEPA1	INPP4B	RRP12	SELENOP	NDRG1	KRT19	ITGAV
[truncated: 151 more columns]

## Sheet: Table S3A
Table S3A. Differentially expressed genes (DEGs) of infiltrating T cell subsets between male and female tumor tissue, related to Figure 3E.
Gene_name	p_val	avg_log2FC	pct.1	pct.2	p_val_adj	celltype
RPS4Y1	0	-3.49449	0	0.874	0	CD4Tn
RPS26	2.10733e-267	1.58649	0.909	0.759	3.88276e-263	CD4Tn
XIST	3.29133e-180	1.80912	0.3	0	6.06427e-176	CD4Tn
RPS17	2.12722e-171	2.91744	0.324	0.015	3.9194e-167	CD4Tn
MT-ND4L	5.56339e-158	-0.868417	0.728	0.989	1.02506e-153	CD4Tn
RPS4X	1.20423e-130	0.549939	0.978	0.983	2.2188e-126	CD4Tn
UQCR11	5.82698e-127	1.46586	0.239	0.008	1.07362e-122	CD4Tn
MT-CYB	9.5981e-121	-0.645975	0.924	0.991	1.76845e-116	CD4Tn
PTPRCAP	1.16594e-119	-0.821374	0.494	0.859	2.14824e-115	CD4Tn
UTY	2.76491e-119	-0.991288	0	0.243	5.09434e-115	CD4Tn
MTRNR2L12	1.12932e-118	-1.35304	0.631	0.95	2.08076e-114	CD4Tn
GIMAP7	8.45496e-110	-0.914278	0.438	0.743	1.55783e-105	CD4Tn
MT-ATP8	1.43821e-108	-0.784672	0.62	0.95	2.64991e-104	CD4Tn
RGS1	4.19385e-107	1.78737	0.452	0.161	7.72717e-103	CD4Tn
DDX3Y	7.31788e-107	-0.8953	0.001	0.222	1.34832e-102	CD4Tn
CD69	1.13732e-98	1.14542	0.765	0.581	2.09551e-94	CD4Tn
LINC00861	2.619e-95	-1.10696	0.338	0.626	4.82552e-91	CD4Tn
RPS2	3.07148e-92	0.586276	0.972	0.956	5.65921e-88	CD4Tn
GIMAP5	5.9033e-92	-0.905856	0.23	0.531	1.08768e-87	CD4Tn
FTH1	1.14079e-91	0.74405	0.965	0.958	2.1019e-87	CD4Tn
HSPA1A	5.49054e-88	-1.44796	0.303	0.58	1.01163e-83	CD4Tn
RPL26	4.71897e-87	1.00388	0.917	0.882	8.6947e-83	CD4Tn
PCBP1	3.61821e-78	-0.668352	0.42	0.704	6.66655e-74	CD4Tn
MT-ND5	7.68429e-77	-0.589107	0.763	0.963	1.41583e-72	CD4Tn
HSPA1B	2.1319e-74	-1.05525	0.337	0.603	3.92802e-70	CD4Tn
TMSB4X	8.6546e-74	0.558941	0.997	0.996	1.59461e-69	CD4Tn
MATR3	2.55867e-72	-0.77529	0.193	0.457	4.71435e-68	CD4Tn
DDX17	3.66819e-71	-0.83262	0.332	0.603	6.75865e-67	CD4Tn
LBH	7.61069e-71	-0.754359	0.313	0.579	1.40227e-66	CD4Tn
TRAF3IP3	9.69607e-71	-0.680247	0.37	0.639	1.7865e-66	CD4Tn
ZFP36	1.09903e-66	0.965182	0.739	0.611	2.02496e-62	CD4Tn
EIF1AY	4.7934e-65	-0.524851	0	0.139	8.83184e-61	CD4Tn
RPL12	1.21091e-64	-0.327506	0.954	0.986	2.2311e-60	CD4Tn
KDM5D	5.15574e-64	-0.627627	0	0.137	9.49945e-60	CD4Tn
INPP4B	1.7157e-56	-0.76052	0.295	0.522	3.16117e-52	CD4Tn
CXCR4	3.802e-55	1.06722	0.798	0.722	7.00518e-51	CD4Tn
TMC8	6.86132e-55	-0.640707	0.221	0.448	1.2642e-50	CD4Tn
HSPA6	3.09533e-53	-1.6183	0.074	0.252	5.70314e-49	CD4Tn
TC2N	8.8216e-53	-0.687745	0.278	0.501	1.62538e-48	CD4Tn
RPLP2	2.45533e-52	0.347316	0.982	0.989	4.52394e-48	CD4Tn
TSC22D3	5.3935e-52	0.658958	0.891	0.862	9.93752e-48	CD4Tn
LIMD2	1.28416e-51	-0.539301	0.536	0.747	2.36607e-47	CD4Tn
CAMK4	3.14981e-51	-0.602569	0.363	0.585	5.80353e-47	CD4Tn
SRGN	4.20668e-50	1.03243	0.737	0.642	7.7508e-46	CD4Tn
PTMA	9.03338e-50	0.376611	0.963	0.981	1.6644e-45	CD4Tn
TCF7	2.12362e-49	-0.590352	0.372	0.592	3.91277e-45	CD4Tn
GIMAP1	1.93218e-48	-0.554808	0.299	0.522	3.56005e-44	CD4Tn
RPSA	1.89955e-47	-0.324032	0.92	0.98	3.49991e-43	CD4Tn
RPL31	5.68672e-47	0.776725	0.918	0.893	1.04778e-42	CD4Tn
HNRNPA2B1	1.8113e-46	-0.452402	0.674	0.839	3.33732e-42	CD4Tn
PTPRC	1.07707e-45	-0.419491	0.759	0.894	1.9845e-41	CD4Tn
SOCS3	2.06981e-45	0.828822	0.397	0.216	3.81362e-41	CD4Tn
RPL7	3.4315e-45	0.603834	0.922	0.906	6.32254e-41	CD4Tn
RPL39	5.14798e-43	0.252854	0.971	0.986	9.48516e-39	CD4Tn
RPL36A	5.18631e-43	0.96816	0.675	0.593	9.55578e-39	CD4Tn
APOE	1.79866e-42	1.47669	0.143	0.031	3.31404e-38	CD4Tn
HBB	2.03715e-42	0.529897	0.114	0.016	3.75345e-38	CD4Tn
RBL2	3.33262e-42	-0.536459	0.28	0.488	6.14036e-38	CD4Tn
B2M	1.46826e-41	0.350699	0.999	1	2.70528e-37	CD4Tn
FAM153A	1.67728e-41	-0.56294	0.01	0.112	3.09039e-37	CD4Tn
MBNL1	6.92159e-41	-0.505787	0.455	0.671	1.2753e-36	CD4Tn
CNN2	7.01065e-41	-0.503926	0.424	0.626	1.29171e-36	CD4Tn
DGKA	1.17307e-40	-0.52149	0.231	0.427	2.16138e-36	CD4Tn
DNAJB4	1.37524e-40	-0.720689	0.081	0.231	2.53388e-36	CD4Tn
ACTG1	3.25637e-40	-0.373319	0.82	0.941	5.99985e-36	CD4Tn
GIMAP4	4.30135e-39	-0.457856	0.435	0.642	7.92524e-35	CD4Tn
MT-ND1	7.20143e-39	-0.385464	0.899	0.973	1.32686e-34	CD4Tn
ARHGAP15	9.6302e-39	-0.49833	0.401	0.605	1.77436e-34	CD4Tn
GABARAP	1.52586e-38	-0.449505	0.372	0.581	2.81141e-34	CD4Tn
HLA-C	1.86129e-38	0.341205	0.956	0.969	3.42944e-34	CD4Tn
MTRNR2L8	3.7485e-38	0.839936	0.332	0.158	6.9066e-34	CD4Tn
C1orf56	2.63452e-37	1.13715	0.119	0.024	4.8541e-33	CD4Tn
RPL27A	6.36204e-37	0.880979	0.919	0.91	1.17221e-32	CD4Tn
NOSIP	9.64787e-37	-0.518839	0.474	0.655	1.77762e-32	CD4Tn
DENND2D	1.03642e-36	-0.50567	0.25	0.438	1.90961e-32	CD4Tn
EIF4B	1.45991e-36	-0.394692	0.532	0.728	2.68988e-32	CD4Tn
TMSB10	1.65163e-36	0.32555	0.98	0.988	3.04312e-32	CD4Tn
IL2RG	1.95911e-36	-0.364244	0.484	0.702	3.60967e-32	CD4Tn
RPS27	1.96006e-36	0.265193	0.988	0.997	3.61142e-32	CD4Tn
TBC1D10C	2.85926e-36	-0.395106	0.305	0.499	5.26818e-32	CD4Tn
PCBP2	3.6581e-36	-0.359609	0.694	0.892	6.74004e-32	CD4Tn
PPP3CC	3.72971e-36	-0.504376	0.176	0.348	6.87199e-32	CD4Tn
MAML2	5.85807e-36	-0.616573	0.126	0.278	1.07935e-31	CD4Tn
LAT	8.71593e-36	-0.488305	0.309	0.494	1.60591e-31	CD4Tn
SRSF11	3.70741e-35	-0.44079	0.384	0.576	6.8309e-31	CD4Tn
RPS29	2.0293e-34	0.901953	0.958	0.939	3.73898e-30	CD4Tn
IFNAR2	3.53201e-34	-0.454163	0.094	0.236	6.50774e-30	CD4Tn
CDC25B	5.53303e-34	-0.521913	0.148	0.302	1.01946e-29	CD4Tn
H3F3B	6.21152e-34	0.41931	0.898	0.898	1.14447e-29	CD4Tn
CYBA	1.54123e-33	0.821089	0.551	0.421	2.83971e-29	CD4Tn
ATM	2.18269e-33	-0.468108	0.291	0.472	4.0216e-29	CD4Tn
THOC3	5.2074e-33	-0.530445	0.148	0.3	9.59463e-29	CD4Tn
RPL36	5.24373e-33	0.252904	0.959	0.982	9.66158e-29	CD4Tn
LINC00402	5.41014e-33	-0.502612	0.063	0.186	9.96819e-29	CD4Tn
RPS20	5.57166e-33	1.09343	0.78	0.76	1.02658e-28	CD4Tn
ZAP70	6.45065e-33	-0.438459	0.248	0.427	1.18853e-28	CD4Tn
CD3E	1.20558e-32	-0.320466	0.783	0.919	2.22128e-28	CD4Tn
TAF15	1.78784e-32	-0.463571	0.176	0.336	3.29409e-28	CD4Tn
IL6R	2.52925e-32	-0.464416	0.099	0.239	4.66014e-28	CD4Tn
HLA-DRA	2.96669e-32	1.13025	0.238	0.112	5.46613e-28	CD4Tn
PSIP1	5.40347e-32	-0.437353	0.264	0.443	9.95589e-28	CD4Tn
FNBP4	1.64266e-31	-0.449537	0.266	0.439	3.02659e-27	CD4Tn
CORO1A	2.26677e-31	-0.325536	0.683	0.833	4.17652e-27	CD4Tn
TBRG1	2.27451e-31	-0.460943	0.245	0.416	4.19078e-27	CD4Tn
ZYX	2.34306e-31	-0.435349	0.207	0.372	4.31708e-27	CD4Tn
U2AF1	2.439e-31	-0.470917	0.168	0.325	4.49385e-27	CD4Tn
RPL7A	5.41573e-31	-0.264668	0.921	0.993	9.97848e-27	CD4Tn
CCR7	8.69744e-31	-0.516802	0.413	0.581	1.6025e-26	CD4Tn
APBB1IP	1.40542e-30	-0.448898	0.237	0.405	2.58948e-26	CD4Tn
LUC7L3	1.48955e-30	-0.425638	0.207	0.373	2.74449e-26	CD4Tn
DPYD	1.48986e-30	-0.51479	0.134	0.278	2.74506e-26	CD4Tn
EDEM3	2.62119e-30	-0.465724	0.081	0.205	4.82955e-26	CD4Tn
OXNAD1	3.1597e-30	-0.446219	0.356	0.533	5.82175e-26	CD4Tn
GPR171	1.90662e-29	0.950211	0.232	0.113	3.51294e-25	CD4Tn
ACTN1	4.58275e-29	-0.443564	0.12	0.256	8.44371e-25	CD4Tn
PRMT2	4.84263e-29	-0.391885	0.373	0.547	8.92255e-25	CD4Tn
PKN2	7.78346e-29	-0.412501	0.085	0.21	1.4341e-24	CD4Tn
ALDOA	7.84009e-29	-0.322789	0.493	0.681	1.44454e-24	CD4Tn
SMDT1	9.8386e-29	-0.429114	0.429	0.594	1.81276e-24	CD4Tn
PASK	1.54585e-28	-0.475434	0.139	0.28	2.84822e-24	CD4Tn
LCP2	1.55214e-28	-0.414752	0.314	0.489	2.85983e-24	CD4Tn
PPP1R2	2.09971e-28	-0.347793	0.501	0.684	3.86872e-24	CD4Tn
MXD1	4.87626e-28	-0.527311	0.064	0.174	8.9845e-24	CD4Tn
STK38	5.09983e-28	-0.469771	0.153	0.297	9.39644e-24	CD4Tn
ZRANB2	6.41575e-28	-0.483935	0.184	0.33	1.1821e-23	CD4Tn
RPL35	1.02072e-27	0.273725	0.943	0.96	1.88067e-23	CD4Tn
AQP3	1.09961e-27	-0.421373	0.216	0.376	2.02604e-23	CD4Tn
FOS	1.72483e-27	0.439048	0.805	0.654	3.17801e-23	CD4Tn
C12orf57	1.95904e-27	-0.327334	0.637	0.796	3.60953e-23	CD4Tn
SELL	6.76683e-27	-0.365208	0.519	0.69	1.24679e-22	CD4Tn
CREM	7.05169e-27	0.912336	0.199	0.093	1.29927e-22	CD4Tn
IL6ST	7.79936e-27	-0.438626	0.314	0.479	1.43703e-22	CD4Tn
CD37	1.83414e-26	-0.289642	0.695	0.842	3.37941e-22	CD4Tn
RPL23A	3.02963e-26	0.256872	0.963	0.98	5.58209e-22	CD4Tn
RAC2	4.28376e-26	-0.299999	0.619	0.784	7.89282e-22	CD4Tn
MT-ATP6	4.75018e-26	-0.253196	0.942	0.991	8.75221e-22	CD4Tn
ACAP2	7.7772e-26	-0.405799	0.192	0.339	1.43295e-21	CD4Tn
KPNB1	8.14736e-26	-0.398023	0.209	0.353	1.50115e-21	CD4Tn
SLC9A3R1	8.47703e-26	-0.4168	0.192	0.336	1.56189e-21	CD4Tn
ZFP36L2	1.09358e-25	0.455898	0.903	0.918	2.01492e-21	CD4Tn
CD47	1.75443e-25	-0.365624	0.251	0.408	3.23254e-21	CD4Tn
SKAP1	2.06715e-25	-0.345686	0.29	0.455	3.80873e-21	CD4Tn
PTPN6	2.57628e-25	-0.402836	0.159	0.294	4.74679e-21	CD4Tn
HCLS1	2.65965e-25	-0.372977	0.377	0.533	4.90041e-21	CD4Tn
CHD2	3.09943e-25	-0.378919	0.274	0.429	5.71069e-21	CD4Tn
PHF3	3.26936e-25	-0.39479	0.213	0.358	6.0238e-21	CD4Tn
ARHGEF1	3.34278e-25	-0.376125	0.36	0.524	6.15908e-21	CD4Tn
RPL27	3.44825e-25	0.294282	0.918	0.924	6.3534e-21	CD4Tn
PRKCH	4.91749e-25	-0.353766	0.282	0.44	9.06048e-21	CD4Tn
UTRN	5.25696e-25	-0.423621	0.164	0.301	9.68595e-21	CD4Tn
LEF1	5.42787e-25	-0.424732	0.419	0.579	1.00009e-20	CD4Tn
TIAM1	9.70579e-25	-0.404126	0.055	0.153	1.78829e-20	CD4Tn
MPHOSPH8	1.02014e-24	-0.345797	0.355	0.515	1.8796e-20	CD4Tn
SF3B1	1.38595e-24	-0.351545	0.373	0.534	2.55362e-20	CD4Tn
TPR	1.66839e-24	-0.403768	0.285	0.431	3.07401e-20	CD4Tn
KLF12	1.70014e-24	-0.401695	0.125	0.247	3.13251e-20	CD4Tn
SEPT9	1.70561e-24	-0.328133	0.401	0.57	3.14258e-20	CD4Tn
IL16	2.10291e-24	-0.403225	0.186	0.323	3.87462e-20	CD4Tn
CRLF3	2.46851e-24	-0.344022	0.123	0.247	4.54822e-20	CD4Tn
SORL1	3.76932e-24	-0.405272	0.248	0.399	6.94497e-20	CD4Tn
ANXA6	4.66371e-24	-0.349251	0.298	0.459	8.59288e-20	CD4Tn
KCNA3	4.80232e-24	-0.470634	0.175	0.307	8.84828e-20	CD4Tn
LY9	4.84629e-24	-0.41131	0.123	0.241	8.92929e-20	CD4Tn
ARF6	6.79189e-24	0.72116	0.204	0.102	1.25141e-19	CD4Tn
UBAC2	8.312e-24	-0.386955	0.18	0.315	1.53149e-19	CD4Tn
NME1-NME2	8.39246e-24	-0.388414	0.133	0.256	1.54631e-19	CD4Tn
VPS13C	8.68428e-24	-0.365922	0.168	0.303	1.60008e-19	CD4Tn
RPS10	1.17664e-23	1.38879	0.413	0.331	2.16795e-19	CD4Tn
RPL23	1.31714e-23	0.597326	0.764	0.732	2.42683e-19	CD4Tn
ENOSF1	1.7056e-23	-0.361679	0.084	0.191	3.14256e-19	CD4Tn
ADD3	1.88578e-23	-0.354476	0.306	0.463	3.47456e-19	CD4Tn
NFATC2	2.01638e-23	-0.40332	0.109	0.225	3.71517e-19	CD4Tn
MAPRE2	2.2732e-23	-0.407208	0.172	0.307	4.18838e-19	CD4Tn
UCP2	3.45479e-23	-0.312026	0.398	0.557	6.36546e-19	CD4Tn
NDE1	4.36191e-23	-0.373875	0.12	0.237	8.03682e-19	CD4Tn
MT2A	1.46068e-22	0.754342	0.381	0.266	2.6913e-18	CD4Tn
CDC14A	1.54259e-22	-0.420927	0.175	0.304	2.84222e-18	CD4Tn
ZFC3H1	1.60578e-22	-0.373637	0.124	0.241	2.95865e-18	CD4Tn
ERCC5	1.62834e-22	-0.368644	0.077	0.178	3.00021e-18	CD4Tn
LNPEP	3.17394e-22	-0.376291	0.17	0.296	5.84799e-18	CD4Tn
HSPE1	4.91186e-22	-0.545924	0.399	0.527	9.05009e-18	CD4Tn
SRSF1	4.997e-22	-0.334403	0.139	0.26	9.20698e-18	CD4Tn
GAPDH	5.38213e-22	0.428312	0.861	0.853	9.91657e-18	CD4Tn
SHISA5	5.67724e-22	-0.328834	0.244	0.385	1.04603e-17	CD4Tn
GGT7	5.84274e-22	-0.340923	0.038	0.119	1.07653e-17	CD4Tn
DDX3X	9.09759e-22	0.673628	0.359	0.248	1.67623e-17	CD4Tn
RNPC3	1.00656e-21	-0.311076	0.078	0.178	1.85459e-17	CD4Tn
MTR	1.04386e-21	-0.359479	0.08	0.18	1.9233e-17	CD4Tn
IL17RA	1.15404e-21	-0.357983	0.081	0.181	2.12631e-17	CD4Tn
ZNF141	1.55094e-21	-0.329729	0.033	0.109	2.8576e-17	CD4Tn
SF1	1.55516e-21	-0.298783	0.482	0.641	2.86538e-17	CD4Tn
ARHGAP4	1.76692e-21	-0.352388	0.215	0.349	3.25555e-17	CD4Tn
LONP2	1.9353e-21	-0.261341	0.123	0.237	3.5658e-17	CD4Tn
ID3	2.51646e-21	-0.420283	0.081	0.183	4.63659e-17	CD4Tn
RASA3	3.07166e-21	-0.423249	0.164	0.283	5.65953e-17	CD4Tn
RASA2	4.079e-21	-0.30403	0.153	0.276	7.51556e-17	CD4Tn
SLC7A6	5.80783e-21	-0.358918	0.098	0.204	1.07009e-16	CD4Tn
PDE3B	6.263e-21	-0.352091	0.199	0.326	1.15396e-16	CD4Tn
EXOC4	7.37756e-21	-0.32497	0.076	0.175	1.35932e-16	CD4Tn
ATXN7	8.57844e-21	-0.250847	0.108	0.219	1.58058e-16	CD4Tn
EPHX2	1.23951e-20	-0.360153	0.094	0.195	2.2838e-16	CD4Tn
PRRC2B	1.5174e-20	-0.359459	0.113	0.22	2.79582e-16	CD4Tn
EPB41	1.54378e-20	-0.341568	0.236	0.37	2.84442e-16	CD4Tn
THEMIS	1.59972e-20	-0.339378	0.13	0.244	2.94748e-16	CD4Tn
SSH2	1.95843e-20	-0.346538	0.2	0.329	3.60841e-16	CD4Tn
CHORDC1	2.53502e-20	-0.368224	0.131	0.242	4.67078e-16	CD4Tn
NBPF15	2.73531e-20	-0.363064	0.075	0.17	5.0398e-16	CD4Tn
TTC17	2.8639e-20	-0.350641	0.119	0.227	5.27673e-16	CD4Tn
JAK1	3.05198e-20	-0.282247	0.411	0.563	5.62328e-16	CD4Tn
SMCHD1	3.10369e-20	-0.288864	0.446	0.607	5.71855e-16	CD4Tn
NIN	3.24284e-20	-0.336428	0.086	0.184	5.97494e-16	CD4Tn
M6PR	3.71821e-20	-0.359213	0.206	0.331	6.8508e-16	CD4Tn
AES	3.99246e-20	-0.282764	0.484	0.634	7.35611e-16	CD4Tn
ZC3H11A	3.99541e-20	-0.297433	0.077	0.172	7.36154e-16	CD4Tn
NDUFA11	5.79393e-20	0.54582	0.129	0.052	1.06753e-15	CD4Tn
GPSM3	8.32734e-20	-0.292827	0.586	0.722	1.53431e-15	CD4Tn
LRBA	9.6155e-20	-0.298071	0.108	0.214	1.77166e-15	CD4Tn
ZNF800	9.83024e-20	-0.357895	0.138	0.248	1.81122e-15	CD4Tn
ANXA11	1.10687e-19	-0.250855	0.343	0.493	2.0394e-15	CD4Tn
PSMB10	1.22797e-19	-0.335093	0.238	0.367	2.26253e-15	CD4Tn
U2SURP	1.42318e-19	-0.262264	0.18	0.305	2.6222e-15	CD4Tn
ZNF10	1.43895e-19	-0.371713	0.094	0.191	2.65126e-15	CD4Tn
VPS36	1.70654e-19	-0.336825	0.112	0.215	3.14431e-15	CD4Tn
CCNT2	1.72426e-19	-0.297574	0.054	0.138	3.17694e-15	CD4Tn
NEMF	1.8911e-19	-0.296504	0.152	0.268	3.48436e-15	CD4Tn
RNGTT	2.39415e-19	-0.319212	0.049	0.129	4.41122e-15	CD4Tn
SELPLG	2.91813e-19	-0.342311	0.304	0.443	5.37666e-15	CD4Tn
ST6GAL1	2.97643e-19	-0.35795	0.09	0.186	5.48408e-15	CD4Tn
RNF187	3.61462e-19	-0.291909	0.088	0.186	6.65993e-15	CD4Tn
RPL38	3.63949e-19	0.38584	0.882	0.903	6.70576e-15	CD4Tn
ATP6V0C	3.67882e-19	-0.360311	0.218	0.342	6.77823e-15	CD4Tn
RPL13A	3.6846e-19	0.807873	0.956	0.972	6.78888e-15	CD4Tn
GRB2	3.815e-19	-0.305802	0.209	0.334	7.02914e-15	CD4Tn
LDHB	4.57653e-19	-0.256003	0.734	0.844	8.43225e-15	CD4Tn
P2RY8	5.67484e-19	-0.34991	0.143	0.254	1.04559e-14	CD4Tn
POLD4	6.06662e-19	-0.337121	0.25	0.38	1.11778e-14	CD4Tn
NIPBL	6.65261e-19	-0.320054	0.196	0.32	1.22574e-14	CD4Tn
ANKRD36	7.6136e-19	-0.325268	0.103	0.205	1.40281e-14	CD4Tn
YME1L1	9.30739e-19	-0.353007	0.257	0.382	1.71489e-14	CD4Tn
CSRNP1	1.09616e-18	0.481544	0.329	0.224	2.01967e-14	CD4Tn
PILRB	1.63109e-18	-0.346094	0.083	0.175	3.00528e-14	CD4Tn
COL6A3	1.6646e-18	-0.314843	0.057	0.139	3.06702e-14	CD4Tn
SECISBP2	2.10542e-18	-0.323614	0.171	0.285	3.87923e-14	CD4Tn
SLC38A1	2.47528e-18	-0.27184	0.294	0.43	4.56071e-14	CD4Tn
UVRAG	2.75174e-18	-0.3206	0.081	0.171	5.07008e-14	CD4Tn
TNFAIP8	2.76644e-18	-0.256162	0.313	0.446	5.09716e-14	CD4Tn
NLRP1	2.82091e-18	-0.306103	0.144	0.253	5.19753e-14	CD4Tn
SYNRG	2.99432e-18	-0.302261	0.183	0.301	5.51704e-14	CD4Tn
MBP	3.31598e-18	-0.326147	0.235	0.362	6.10969e-14	CD4Tn
RHOB	3.35865e-18	-0.796242	0.198	0.305	6.18831e-14	CD4Tn
RUNX1	3.90531e-18	-0.321369	0.08	0.169	7.19553e-14	CD4Tn
SLFN12L	4.56062e-18	-0.316852	0.09	0.184	8.40294e-14	CD4Tn
ITGAL	5.29939e-18	-0.354104	0.108	0.206	9.76412e-14	CD4Tn
NFATC3	6.39151e-18	-0.314188	0.102	0.198	1.17764e-13	CD4Tn
MON2	6.62354e-18	-0.315742	0.084	0.174	1.22039e-13	CD4Tn
ITFG2	8.21557e-18	-0.293071	0.078	0.166	1.51372e-13	CD4Tn
PEBP1	8.59324e-18	-0.26675	0.426	0.565	1.5833e-13	CD4Tn
SCAMP2	8.77058e-18	-0.305509	0.132	0.237	1.61598e-13	CD4Tn
SNRPN	9.24978e-18	0.443952	0.109	0.042	1.70427e-13	CD4Tn
THEM4	9.35519e-18	-0.292501	0.201	0.323	1.72369e-13	CD4Tn
GOPC	9.37649e-18	-0.341207	0.096	0.189	1.72762e-13	CD4Tn
UBASH3A	1.41827e-17	-0.305054	0.064	0.145	2.61316e-13	CD4Tn
STX17	1.44871e-17	-0.259105	0.088	0.181	2.66924e-13	CD4Tn
CREBZF	1.49583e-17	-0.272893	0.067	0.151	2.75607e-13	CD4Tn
PDCD6IP	1.5235e-17	-0.279013	0.14	0.248	2.80704e-13	CD4Tn
MACF1	1.77559e-17	-0.352088	0.216	0.34	3.27152e-13	CD4Tn
RSBN1L	1.85926e-17	-0.261105	0.181	0.3	3.42569e-13	CD4Tn
S100A4	1.88724e-17	0.56753	0.726	0.701	3.47724e-13	CD4Tn
DOCK10	1.89981e-17	-0.337426	0.218	0.336	3.5004e-13	CD4Tn
DDX5	2.01177e-17	0.396627	0.857	0.875	3.70669e-13	CD4Tn
NDUFV1	2.35592e-17	-0.319079	0.2	0.312	4.34078e-13	CD4Tn
ARHGEF3	2.36659e-17	-0.322907	0.118	0.218	4.36044e-13	CD4Tn
IRAK4	2.48227e-17	-0.344531	0.135	0.237	4.57359e-13	CD4Tn
HIST1H1D	3.4095e-17	-0.355138	0.154	0.258	6.28201e-13	CD4Tn
LDLRAP1	3.72755e-17	-0.285044	0.228	0.348	6.868e-13	CD4Tn
XRN1	3.86415e-17	-0.336813	0.13	0.229	7.11969e-13	CD4Tn
PTPN4	3.97551e-17	-0.284893	0.165	0.278	7.32488e-13	CD4Tn
TRABD2A	3.99869e-17	-0.287065	0.176	0.288	7.36758e-13	CD4Tn
ZNF493	4.19155e-17	-0.262632	0.063	0.143	7.72293e-13	CD4Tn
CAPG	4.25768e-17	0.450934	0.154	0.075	7.84478e-13	CD4Tn
TCF12	4.66614e-17	-0.319825	0.074	0.157	8.59736e-13	CD4Tn
PRKDC	5.05544e-17	-0.299957	0.132	0.233	9.31464e-13	CD4Tn
SCML4	5.95626e-17	-0.311178	0.253	0.377	1.09744e-12	CD4Tn
MAT2A	7.11644e-17	-0.321251	0.147	0.25	1.3112e-12	CD4Tn
LMNA	8.08039e-17	0.638008	0.135	0.063	1.48881e-12	CD4Tn
DDOST	8.36898e-17	-0.268067	0.193	0.307	1.54198e-12	CD4Tn
EPC1	8.45837e-17	-0.272757	0.398	0.536	1.55845e-12	CD4Tn
CAND1	9.2391e-17	-0.336854	0.114	0.209	1.7023e-12	CD4Tn
DIDO1	9.72497e-17	-0.29269	0.065	0.143	1.79183e-12	CD4Tn
SDAD1	9.95961e-17	-0.302225	0.096	0.188	1.83506e-12	CD4Tn
NFKBIA	1.01254e-16	0.543137	0.662	0.646	1.86561e-12	CD4Tn
LRIF1	1.01637e-16	-0.281859	0.053	0.127	1.87266e-12	CD4Tn
RASGRP2	1.15038e-16	-0.273066	0.21	0.33	2.11958e-12	CD4Tn
ERCC6L2	1.20558e-16	-0.260286	0.059	0.137	2.22129e-12	CD4Tn
SENP6	1.22927e-16	-0.307951	0.14	0.241	2.26492e-12	CD4Tn
TRIP11	1.27296e-16	-0.318576	0.098	0.189	2.34543e-12	CD4Tn
MDS2	1.36914e-16	-0.269366	0.044	0.114	2.52265e-12	CD4Tn
UQCRB	1.56193e-16	0.39007	0.761	0.752	2.87786e-12	CD4Tn
TUBGCP2	1.71216e-16	-0.293131	0.079	0.162	3.15466e-12	CD4Tn
CD27	2.5223e-16	-0.265986	0.393	0.524	4.64735e-12	CD4Tn
APTX	3.33912e-16	-0.269918	0.056	0.13	6.15232e-12	CD4Tn
KLF6	3.41521e-16	0.46786	0.757	0.727	6.29252e-12	CD4Tn
NR4A2	3.80667e-16	0.685951	0.358	0.262	7.01379e-12	CD4Tn
CCND2	4.25601e-16	-0.307413	0.159	0.262	7.8417e-12	CD4Tn
TSHZ2	4.33091e-16	-0.377232	0.172	0.275	7.97971e-12	CD4Tn
FTL	4.47216e-16	0.395715	0.94	0.951	8.23996e-12	CD4Tn
ELMO1	4.77844e-16	-0.262355	0.14	0.24	8.80427e-12	CD4Tn
KRIT1	5.23979e-16	-0.264631	0.075	0.158	9.65432e-12	CD4Tn
ZNF638	5.74928e-16	-0.281881	0.149	0.253	1.05931e-11	CD4Tn
JUNB	6.64017e-16	0.25554	0.84	0.755	1.22345e-11	CD4Tn
NUTM2A-AS1	6.64208e-16	-0.328671	0.099	0.186	1.2238e-11	CD4Tn
ATF7IP	6.83077e-16	-0.279663	0.159	0.263	1.25857e-11	CD4Tn
HIST1H3A	8.20002e-16	-0.263746	0.04	0.106	1.51085e-11	CD4Tn
SUPT16H	8.65998e-16	-0.290978	0.092	0.178	1.5956e-11	CD4Tn
CD46	8.87204e-16	-0.301254	0.174	0.278	1.63467e-11	CD4Tn
MRFAP1L1	9.40468e-16	-0.262765	0.092	0.179	1.73281e-11	CD4Tn
SEMA4D	9.53512e-16	-0.267299	0.148	0.25	1.75685e-11	CD4Tn
PRDM1	9.9563e-16	0.680364	0.241	0.153	1.83445e-11	CD4Tn
SQSTM1	1.1393e-15	-0.282421	0.25	0.37	2.09915e-11	CD4Tn
SIRPG	1.25819e-15	-0.285479	0.114	0.205	2.31821e-11	CD4Tn
AGGF1	1.47157e-15	-0.30222	0.078	0.158	2.71136e-11	CD4Tn
USP33	1.47238e-15	-0.279353	0.078	0.159	2.71287e-11	CD4Tn
TNFAIP3	1.53191e-15	0.472378	0.62	0.54	2.82254e-11	CD4Tn
G3BP1	1.91393e-15	-0.281628	0.151	0.253	3.52641e-11	CD4Tn
BRWD1	1.94023e-15	-0.255899	0.13	0.226	3.57488e-11	CD4Tn
LGALS1	1.94822e-15	0.752526	0.264	0.178	3.5896e-11	CD4Tn
SAMHD1	2.12432e-15	-0.25301	0.316	0.44	3.91407e-11	CD4Tn
HSPB1	2.18472e-15	-0.342344	0.388	0.512	4.02535e-11	CD4Tn
TSPYL2	2.1923e-15	-0.323069	0.291	0.408	4.03932e-11	CD4Tn
TNIK	2.20684e-15	-0.256918	0.11	0.202	4.0661e-11	CD4Tn
NOTCH2	2.22855e-15	-0.30258	0.057	0.128	4.1061e-11	CD4Tn
TLK1	2.29442e-15	-0.261269	0.155	0.255	4.22747e-11	CD4Tn
RASAL3	2.37028e-15	-0.254903	0.157	0.259	4.36724e-11	CD4Tn
SLFN5	2.56687e-15	-0.252345	0.211	0.324	4.72945e-11	CD4Tn
TMPO	2.63528e-15	-0.299729	0.141	0.239	4.85551e-11	CD4Tn
SH3KBP1	2.95759e-15	-0.255963	0.239	0.355	5.44935e-11	CD4Tn
ZNF292	3.0119e-15	-0.284808	0.15	0.249	5.54943e-11	CD4Tn
ATXN7L3B	3.33665e-15	-0.268756	0.084	0.165	6.14778e-11	CD4Tn
CNST	3.56183e-15	-0.3249	0.17	0.273	6.56268e-11	CD4Tn
SNX29	3.59994e-15	-0.299856	0.052	0.121	6.63289e-11	CD4Tn
SVIL	3.81866e-15	-0.252934	0.039	0.101	7.03588e-11	CD4Tn
ZNF506	3.95934e-15	-0.279043	0.071	0.148	7.29508e-11	CD4Tn
MTG1	4.7495e-15	-0.289913	0.07	0.145	8.75095e-11	CD4Tn
HNRNPR	4.76572e-15	-0.257298	0.204	0.312	8.78085e-11	CD4Tn
PLCG1	6.11197e-15	-0.288834	0.089	0.171	1.12613e-10	CD4Tn
WDR1	6.13238e-15	-0.285011	0.26	0.374	1.12989e-10	CD4Tn
CAMK2D	6.20934e-15	-0.290003	0.077	0.154	1.14407e-10	CD4Tn
ESYT1	6.20952e-15	-0.312777	0.107	0.192	1.1441e-10	CD4Tn
LIME1	7.7664e-15	-0.316882	0.188	0.289	1.43096e-10	CD4Tn
CSK	8.49228e-15	-0.260408	0.171	0.271	1.5647e-10	CD4Tn
SIGIRR	8.61025e-15	-0.253637	0.254	0.368	1.58644e-10	CD4Tn
FAM177A1	9.67706e-15	0.567398	0.313	0.226	1.783e-10	CD4Tn
PIK3CD	1.03193e-14	-0.303911	0.088	0.169	1.90133e-10	CD4Tn
KDM4C	1.03691e-14	-0.280015	0.113	0.199	1.9105e-10	CD4Tn
BACH2	1.08985e-14	-0.336875	0.097	0.177	2.00805e-10	CD4Tn
PRF1	1.26289e-14	-0.277796	0.05	0.117	2.32687e-10	CD4Tn
ZNF76	1.31679e-14	-0.278916	0.047	0.111	2.42619e-10	CD4Tn
COX6A1	1.43008e-14	0.59417	0.273	0.19	2.63493e-10	CD4Tn
SAMSN1	1.54633e-14	0.657907	0.186	0.11	2.84912e-10	CD4Tn
SAFB	1.84298e-14	-0.304834	0.111	0.196	3.39569e-10	CD4Tn
JAK3	1.95054e-14	-0.293001	0.165	0.261	3.59387e-10	CD4Tn
ANXA1	1.95986e-14	0.906273	0.531	0.493	3.61105e-10	CD4Tn
SNX1	2.08067e-14	-0.255138	0.074	0.149	3.83364e-10	CD4Tn
FOXJ3	2.60083e-14	-0.271644	0.054	0.122	4.79203e-10	CD4Tn
PIBF1	2.67017e-14	-0.317282	0.075	0.149	4.91979e-10	CD4Tn
RPL37A	2.77929e-14	0.271222	0.949	0.957	5.12084e-10	CD4Tn
CD5	3.07462e-14	-0.253173	0.222	0.332	5.66498e-10	CD4Tn
CYTH1	3.49578e-14	-0.304643	0.246	0.357	6.44097e-10	CD4Tn
TMEM204	3.80729e-14	-0.262833	0.088	0.166	7.01493e-10	CD4Tn
TXK	3.95964e-14	-0.275162	0.238	0.347	7.29563e-10	CD4Tn
TRANK1	3.98685e-14	-0.277295	0.065	0.135	7.34576e-10	CD4Tn
HDAC7	4.02854e-14	-0.251285	0.1	0.181	7.42259e-10	CD4Tn
PRPF8	4.35688e-14	-0.292851	0.181	0.279	8.02754e-10	CD4Tn
ATG16L2	4.5825e-14	-0.279498	0.065	0.135	8.44325e-10	CD4Tn
TRPC4AP	5.45226e-14	-0.256139	0.063	0.133	1.00458e-09	CD4Tn
EGR1	5.88735e-14	-0.667904	0.162	0.252	1.08475e-09	CD4Tn
NSMAF	7.83022e-14	-0.260542	0.053	0.119	1.44272e-09	CD4Tn
KDM5A	8.05299e-14	-0.264628	0.156	0.253	1.48376e-09	CD4Tn
HIST1H2AC	8.2928e-14	-0.343566	0.059	0.127	1.52795e-09	CD4Tn
ARHGEF9	8.4781e-14	-0.253316	0.058	0.125	1.56209e-09	CD4Tn
NELL2	8.4877e-14	-0.28141	0.203	0.305	1.56386e-09	CD4Tn
VPS13D	9.79823e-14	-0.295579	0.065	0.133	1.80532e-09	CD4Tn
MGAT4A	1.03319e-13	-0.268741	0.252	0.364	1.90365e-09	CD4Tn
TRNT1	1.05901e-13	-0.288536	0.065	0.133	1.95123e-09	CD4Tn
RNF216	1.22248e-13	-0.301278	0.119	0.205	2.25242e-09	CD4Tn
USP47	1.23238e-13	-0.295237	0.115	0.199	2.27066e-09	CD4Tn
ABLIM1	1.30363e-13	-0.330965	0.249	0.353	2.40194e-09	CD4Tn
CNTRL	1.32656e-13	-0.295013	0.125	0.21	2.44418e-09	CD4Tn
GLG1	1.52097e-13	-0.263734	0.23	0.332	2.80239e-09	CD4Tn
HSPD1	1.58443e-13	-0.262568	0.351	0.469	2.91931e-09	CD4Tn
PRR13	1.60986e-13	0.507245	0.183	0.111	2.96617e-09	CD4Tn
HIST1H1E	1.72053e-13	-0.359556	0.123	0.207	3.17008e-09	CD4Tn
CBLB	1.87088e-13	-0.256407	0.195	0.299	3.4471e-09	CD4Tn
OXR1	2.15871e-13	-0.264395	0.064	0.131	3.97743e-09	CD4Tn
WBP1	2.45648e-13	-0.262787	0.068	0.137	4.52607e-09	CD4Tn
KLRB1	2.7126e-13	0.764603	0.21	0.132	4.99797e-09	CD4Tn
MAP3K4	2.80166e-13	-0.291892	0.054	0.117	5.16206e-09	CD4Tn
CHD6	2.90783e-13	-0.25918	0.084	0.159	5.35768e-09	CD4Tn
PHIP	2.97176e-13	-0.259485	0.178	0.276	5.47546e-09	CD4Tn
SPTBN1	3.24158e-13	-0.274013	0.108	0.189	5.97261e-09	CD4Tn
AREG	3.98083e-13	0.696058	0.213	0.135	7.33467e-09	CD4Tn
BIN1	4.09047e-13	-0.260655	0.274	0.38	7.53669e-09	CD4Tn
ARID5B	5.0104e-13	0.483532	0.354	0.269	9.23167e-09	CD4Tn
MINK1	5.82035e-13	-0.271288	0.05	0.11	1.0724e-08	CD4Tn
UHMK1	7.0159e-13	-0.261646	0.146	0.236	1.29268e-08	CD4Tn
DYM	7.20376e-13	-0.287707	0.072	0.139	1.32729e-08	CD4Tn
HSPH1	7.21817e-13	-0.266735	0.245	0.345	1.32995e-08	CD4Tn
PPP1CB	7.40363e-13	0.654357	0.248	0.171	1.36412e-08	CD4Tn
TNFRSF14	7.48073e-13	-0.28344	0.264	0.37	1.37832e-08	CD4Tn
CAPRIN1	8.00174e-13	-0.266784	0.104	0.181	1.47432e-08	CD4Tn
SIDT1	9.84643e-13	-0.26225	0.055	0.117	1.81421e-08	CD4Tn
CYFIP2	1.17946e-12	-0.268626	0.209	0.306	2.17315e-08	CD4Tn
IPCEF1	1.28424e-12	-0.284664	0.188	0.283	2.36621e-08	CD4Tn
NDUFA13	1.41218e-12	0.502126	0.14	0.077	2.60193e-08	CD4Tn
SGTB	1.85387e-12	-0.250945	0.101	0.176	3.41576e-08	CD4Tn
LDHA	1.85843e-12	0.507112	0.518	0.46	3.42415e-08	CD4Tn
PDE4DIP	2.17304e-12	-0.268214	0.112	0.189	4.00382e-08	CD4Tn
EIF1AX	2.24655e-12	0.480614	0.296	0.217	4.13927e-08	CD4Tn
SATB1	2.28581e-12	-0.272089	0.22	0.314	4.2116e-08	CD4Tn
CEP57	2.43712e-12	-0.251895	0.148	0.234	4.49039e-08	CD4Tn
SMG1	3.01481e-12	-0.300115	0.201	0.293	5.55479e-08	CD4Tn
LYST	3.03241e-12	-0.362998	0.068	0.133	5.58721e-08	CD4Tn
ZNF217	3.20965e-12	-0.262743	0.07	0.136	5.91377e-08	CD4Tn
SNRPA	4.01186e-12	-0.26308	0.17	0.258	7.39185e-08	CD4Tn
DHX9	4.0293e-12	-0.272882	0.084	0.154	7.42398e-08	CD4Tn
ITM2C	4.61684e-12	-0.253599	0.058	0.12	8.50653e-08	CD4Tn
PDE4B	5.62488e-12	0.487509	0.225	0.149	1.03638e-07	CD4Tn
SEPT1	5.96589e-12	0.510917	0.199	0.13	1.09921e-07	CD4Tn
ZNF107	6.745e-12	-0.256644	0.054	0.112	1.24277e-07	CD4Tn
ASXL2	8.47968e-12	-0.251785	0.076	0.142	1.56238e-07	CD4Tn
EVI2B	9.12373e-12	0.511827	0.138	0.078	1.68105e-07	CD4Tn
RAB3GAP1	1.04187e-11	-0.263364	0.084	0.151	1.91965e-07	CD4Tn
RIC3	1.07784e-11	-0.270336	0.126	0.203	1.98591e-07	CD4Tn
NBEAL1	1.35862e-11	0.591412	0.43	0.38	2.50327e-07	CD4Tn
SASH3	1.53054e-11	-0.259235	0.127	0.204	2.82002e-07	CD4Tn
CDKN1A	1.72599e-11	0.415997	0.121	0.064	3.18014e-07	CD4Tn
PIAS1	1.88949e-11	-0.252714	0.162	0.245	3.48138e-07	CD4Tn
RERE	2.00717e-11	-0.265	0.082	0.148	3.69821e-07	CD4Tn
SESN3	2.16504e-11	-0.283324	0.177	0.262	3.98908e-07	CD4Tn
RASSF1	2.68949e-11	-0.258849	0.096	0.167	4.95539e-07	CD4Tn
YPEL5	3.57947e-11	0.523904	0.41	0.347	6.59517e-07	CD4Tn
CD2	3.64323e-11	0.528696	0.547	0.488	6.71265e-07	CD4Tn
GPRIN3	5.0115e-11	-0.33564	0.158	0.237	9.23369e-07	CD4Tn
CTSW	5.29484e-11	-0.317532	0.254	0.346	9.75575e-07	CD4Tn
MZT2B	5.75579e-11	0.456003	0.183	0.118	1.0605e-06	CD4Tn
FHIT	8.60764e-11	-0.26068	0.12	0.192	1.58596e-06	CD4Tn
EEA1	1.22036e-10	-0.261584	0.084	0.147	2.24851e-06	CD4Tn
TUBB4B	1.53788e-10	0.430868	0.277	0.208	2.83355e-06	CD4Tn
RBM27	2.56616e-10	-0.25372	0.086	0.148	4.72816e-06	CD4Tn
XBP1	5.88068e-10	0.444827	0.299	0.227	1.08352e-05	CD4Tn
PTGER4	5.9864e-10	0.478618	0.324	0.252	1.10299e-05	CD4Tn
ITGA4	1.11371e-09	-0.357696	0.276	0.363	2.05201e-05	CD4Tn
RPS11	3.55725e-09	0.263062	0.87	0.891	6.55423e-05	CD4Tn
BATF	3.74756e-09	0.448014	0.211	0.149	6.90488e-05	CD4Tn
CD55	4.50051e-09	0.414949	0.398	0.336	8.29219e-05	CD4Tn
PNRC1	4.60523e-09	0.394768	0.621	0.592	8.48514e-05	CD4Tn
CHD1	5.05627e-09	0.411407	0.135	0.082	9.31618e-05	CD4Tn
S100A6	6.5999e-09	0.339307	0.759	0.752	0.000121603	CD4Tn
SAT1	7.01726e-09	0.439544	0.538	0.498	0.000129293	CD4Tn
BLOC1S1	1.26788e-08	0.404665	0.107	0.061	0.000233607	CD4Tn
TTN	1.85568e-08	-0.290148	0.063	0.111	0.000341909	CD4Tn
SC5D	2.34942e-08	0.404229	0.127	0.079	0.00043288	CD4Tn
PRKX	2.6458e-08	0.383715	0.11	0.065	0.000487489	CD4Tn
ZNF331	4.8478e-08	0.61546	0.225	0.171	0.000893206	CD4Tn
YBX1	5.63575e-08	0.387945	0.618	0.607	0.00103839	CD4Tn
S100A10	5.75884e-08	0.3449	0.639	0.623	0.00106107	CD4Tn
ANAPC16	6.51863e-07	0.387647	0.518	0.489	0.0120106	CD4Tn
FAM129A	8.65654e-07	0.318006	0.12	0.077	0.0159497	CD4Tn
DUSP2	9.48258e-07	0.318277	0.443	0.379	0.0174717	CD4Tn
TXN	1.35426e-06	0.353904	0.234	0.181	0.0249522	CD4Tn
PPP2R5C	1.55824e-06	0.497962	0.372	0.329	0.0287106	CD4Tn
ID2	3.38265e-06	0.63091	0.365	0.326	0.0623253	CD4Tn
PTGER2	3.52766e-06	0.281653	0.222	0.17	0.0649971	CD4Tn
NDUFS5	3.71825e-06	0.330424	0.525	0.509	0.0685087	CD4Tn
POMP	3.95959e-06	0.355183	0.233	0.184	0.0729554	CD4Tn
MYL6	5.75492e-06	0.269416	0.77	0.783	0.106034	CD4Tn
CD8A	6.63052e-06	-0.462518	0.154	0.204	0.122167	CD4Tn
AIF1	8.0195e-06	0.377564	0.131	0.091	0.147759	CD4Tn
HMGB2	1.16616e-05	0.454325	0.31	0.269	0.214865	CD4Tn
SLC2A3	1.54145e-05	0.318297	0.557	0.529	0.284013	CD4Tn
SMAP2	1.56359e-05	0.31689	0.224	0.18	0.288092	CD4Tn
ATP1B3	1.59526e-05	0.365124	0.132	0.095	0.293926	CD4Tn
SRSF7	1.93986e-05	0.337958	0.629	0.622	0.35742	CD4Tn
MZT2A	1.99508e-05	0.387941	0.18	0.14	0.367593	CD4Tn
RNF19A	2.00563e-05	0.434742	0.218	0.175	0.369538	CD4Tn
OCIAD2	3.37712e-05	0.322398	0.383	0.353	0.622235	CD4Tn
COX7B	4.22336e-05	0.352296	0.334	0.294	0.778153	CD4Tn
TOB1	4.60188e-05	0.396399	0.291	0.25	0.847896	CD4Tn
VAMP2	5.61157e-05	0.449566	0.3	0.263	1	CD4Tn
HERPUD1	5.8762e-05	0.43101	0.35	0.312	1	CD4Tn
SGK1	7.87529e-05	0.279942	0.142	0.104	1	CD4Tn
DNAJB1	0.000149557	-0.306483	0.655	0.666	1	CD4Tn
BTG1	0.000169474	0.274672	0.958	0.973	1	CD4Tn
UBB	0.000213056	0.264616	0.631	0.616	1	CD4Tn
ARID5A	0.000219856	0.275999	0.204	0.166	1	CD4Tn
RPL17	0.000244446	0.295562	0.617	0.632	1	CD4Tn
TMEM258	0.000251461	0.355028	0.399	0.368	1	CD4Tn
NKG7	0.000285591	-0.744132	0.14	0.178	1	CD4Tn
CYCS	0.00038441	0.313454	0.376	0.346	1	CD4Tn
SOCS1	0.000392655	0.333418	0.26	0.226	1	CD4Tn
SRSF3	0.000414826	0.356322	0.397	0.37	1	CD4Tn
MT-ND2	0.000424577	0.428833	0.92	0.948	1	CD4Tn
S100A11	0.000491561	0.367506	0.465	0.446	1	CD4Tn
CD3D	0.000544661	0.259388	0.732	0.756	1	CD4Tn
SDCBP	0.000705352	0.382574	0.23	0.199	1	CD4Tn
COX7A2	0.000720675	0.279087	0.506	0.488	1	CD4Tn
STK17A	0.000759178	0.283984	0.406	0.382	1	CD4Tn
NAP1L1	0.000890721	0.356695	0.466	0.464	1	CD4Tn
GLUL	0.00114909	0.307957	0.118	0.091	1	CD4Tn
CST7	0.00123071	-0.568088	0.165	0.199	1	CD4Tn
SEC61G	0.00143311	0.376514	0.293	0.268	1	CD4Tn
NEAT1	0.00155171	0.509417	0.57	0.572	1	CD4Tn
EVI2A	0.0016706	0.345654	0.149	0.122	1	CD4Tn
CALM2	0.00182514	0.414176	0.438	0.427	1	CD4Tn
CHMP1B	0.00252927	0.337722	0.169	0.141	1	CD4Tn
PDCD4	0.00326069	0.344249	0.338	0.315	1	CD4Tn
CD63	0.00340746	0.357177	0.161	0.135	1	CD4Tn
SRSF2	0.00373846	0.280264	0.459	0.448	1	CD4Tn
ALOX5AP	0.00496763	0.304336	0.285	0.26	1	CD4Tn
SET	0.00572729	0.372684	0.257	0.235	1	CD4Tn
BIRC3	0.00637946	0.287175	0.383	0.36	1	CD4Tn
UQCRQ	0.00665888	0.376379	0.305	0.288	1	CD4Tn
VMP1	0.00700953	0.409131	0.24	0.217	1	CD4Tn
GCHFR	0.00910194	0.257118	0.127	0.105	1	CD4Tn
PTP4A2	0.0101236	0.321985	0.186	0.163	1	CD4Tn
HNRNPL	0.0107336	0.290699	0.14	0.118	1	CD4Tn
HLA-DPB1	0.0142728	0.320682	0.279	0.259	1	CD4Tn
DHX36	0.0168008	0.260538	0.171	0.149	1	CD4Tn
ANXA2	0.0177309	0.302044	0.156	0.135	1	CD4Tn
S1PR4	0.0211998	0.27267	0.12	0.101	1	CD4Tn
ATF4	0.0228227	0.282275	0.206	0.186	1	CD4Tn
NEDD8	0.0228355	0.297679	0.26	0.245	1	CD4Tn
DYNLT1	0.0267307	0.303876	0.187	0.167	1	CD4Tn
SYAP1	0.0336084	0.260441	0.164	0.145	1	CD4Tn
SUMO1	0.0370097	0.308558	0.268	0.257	1	CD4Tn
NDUFB1	0.0499123	0.257379	0.216	0.199	1	CD4Tn
UGP2	0.0540871	0.265149	0.286	0.276	1	CD4Tn
HLA-DQB1	0.0545231	0.274619	0.117	0.103	1	CD4Tn
IDS	0.0586805	0.275341	0.36	0.35	1	CD4Tn
MALAT1	0.0640323	0.580112	1	1	1	CD4Tn
NDUFA1	0.0680931	0.260655	0.375	0.373	1	CD4Tn
NPC2	0.069878	0.278294	0.226	0.212	1	CD4Tn
NDUFA6	0.0807934	0.250577	0.202	0.189	1	CD4Tn
JUND	0.0823573	0.306515	0.224	0.214	1	CD4Tn
CTNNB1	0.0824253	0.319685	0.124	0.11	1	CD4Tn
ETS1	0.0982324	0.252446	0.355	0.353	1	CD4Tn
SFPQ	0.102307	0.279662	0.246	0.236	1	CD4Tn
CCL4	0.110277	0.390004	0.115	0.103	1	CD4Tn
MYLIP	0.110763	0.264998	0.164	0.154	1	CD4Tn
CKLF	0.11566	0.305988	0.189	0.178	1	CD4Tn
PA2G4	0.117511	0.281823	0.316	0.315	1	CD4Tn
ODF2L	0.137379	0.351862	0.237	0.228	1	CD4Tn
HNRNPH1	0.167014	0.435736	0.284	0.284	1	CD4Tn
HLA-DPA1	0.169078	0.33688	0.236	0.229	1	CD4Tn
CDC42SE1	0.196915	0.254036	0.325	0.366	1	CD4Tn
TNRC6B	0.21846	0.266568	0.292	0.33	1	CD4Tn
PCSK7	0.264684	0.297047	0.225	0.255	1	CD4Tn
ENO1	0.313729	0.317421	0.435	0.46	1	CD4Tn
RPL21	0.335956	0.254956	0.954	0.979	1	CD4Tn
ARPC1B	0.477652	0.27101	0.283	0.292	1	CD4Tn
RBPJ	0.49635	0.389609	0.154	0.154	1	CD4Tn
CDC42	0.717364	0.25462	0.45	0.476	1	CD4Tn
EZR	0.726606	0.276909	0.328	0.344	1	CD4Tn
FNBP1	0.747145	0.265455	0.28	0.293	1	CD4Tn
JUN	0.845863	-0.367231	0.805	0.757	1	CD4Tn
CLEC2D	0.973139	0.359142	0.304	0.327	1	CD4Tn
PCBP1	0	-0.925114	0.452	0.818	0	CD4Trm
CXCR4	0	1.12488	0.912	0.839	0	CD4Trm
PTMA	0	0.465937	0.994	0.991	0	CD4Trm
MTRNR2L12	0	-1.09713	0.649	0.938	0	CD4Trm
MATR3	0	-0.814499	0.174	0.501	0	CD4Trm
SRGN	0	1.00992	0.941	0.878	0	CD4Trm
FTH1	0	0.894457	0.992	0.98	0	CD4Trm
PTPRCAP	0	-1.00351	0.496	0.932	0	CD4Trm
RPS26	0	1.20598	0.967	0.903	0	CD4Trm
RPS17	0	2.48499	0.334	0.025	0	CD4Trm
RPS2	0	0.641473	0.976	0.956	0	CD4Trm
UQCR11	0	1.615	0.369	0.021	0	CD4Trm
ZFP36	0	1.07387	0.848	0.7	0	CD4Trm
RPS4X	0	0.529672	0.995	0.992	0	CD4Trm
XIST	0	1.52222	0.332	0	0	CD4Trm
TSC22D3	0	0.882889	0.936	0.874	0	CD4Trm
RPS4Y1	0	-3.15243	0	0.884	0	CD4Trm
DDX3Y	0	-0.744569	0	0.218	0	CD4Trm
UTY	0	-0.803791	0	0.229	0	CD4Trm
MT-ATP8	0	-0.752156	0.608	0.936	0	CD4Trm
MT-ND4L	0	-0.683018	0.753	0.981	0	CD4Trm
EIF1AY	9.77653e-302	-0.561913	0	0.165	1.80133e-297	CD4Trm
TMSB4X	3.74671e-295	0.444633	0.999	1	6.90331e-291	CD4Trm
RGS1	1.50275e-274	1.27651	0.719	0.48	2.76881e-270	CD4Trm
KDM5D	6.34156e-273	-0.560412	0	0.15	1.16843e-268	CD4Trm
GIMAP5	4.37956e-262	-0.757407	0.191	0.479	8.06934e-258	CD4Trm
RPL26	2.35135e-256	0.9672	0.923	0.9	4.33236e-252	CD4Trm
TRAF3IP3	1.38331e-248	-0.707213	0.363	0.655	2.54875e-244	CD4Trm
GIMAP7	6.03916e-241	-0.725122	0.437	0.716	1.11272e-236	CD4Trm
CD69	2.62539e-236	0.891304	0.863	0.766	4.83728e-232	CD4Trm
MT-ND5	1.07046e-220	-0.538736	0.83	0.969	1.97232e-216	CD4Trm
IL2RG	2.46342e-217	-0.523555	0.584	0.858	4.53885e-213	CD4Trm
SLC9A3R1	7.65727e-202	-0.618965	0.296	0.565	1.41085e-197	CD4Trm
FOS	7.12247e-201	0.643994	0.845	0.588	1.31231e-196	CD4Trm
GIMAP1	8.73034e-199	-0.616721	0.233	0.495	1.60857e-194	CD4Trm
U2AF1	2.07298e-197	-0.580258	0.153	0.389	3.81946e-193	CD4Trm
CREM	2.18567e-196	1.63755	0.398	0.196	4.0271e-192	CD4Trm
LINC00861	4.32473e-189	-0.786023	0.218	0.454	7.96832e-185	CD4Trm
JUNB	2.76206e-183	0.564951	0.893	0.713	5.08909e-179	CD4Trm
DDX17	1.94033e-178	-0.655435	0.364	0.611	3.57506e-174	CD4Trm
LIMD2	8.66141e-174	-0.575006	0.5	0.738	1.59586e-169	CD4Trm
GABARAP	4.23114e-173	-0.492631	0.451	0.721	7.79587e-169	CD4Trm
H3F3B	5.52361e-170	0.495025	0.961	0.949	1.01772e-165	CD4Trm
KLF6	1.56071e-160	0.62141	0.885	0.845	2.87561e-156	CD4Trm
TMC8	9.40321e-160	-0.558581	0.231	0.464	1.73254e-155	CD4Trm
TNFAIP3	2.675e-158	0.692979	0.791	0.664	4.92869e-154	CD4Trm
SASH3	1.5287e-157	-0.55658	0.201	0.425	2.81662e-153	CD4Trm
EIF1	3.59837e-157	0.351592	0.983	0.979	6.62999e-153	CD4Trm
ZYX	1.43333e-156	-0.538576	0.314	0.56	2.64091e-152	CD4Trm
CNN2	1.66796e-155	-0.508716	0.51	0.737	3.07321e-151	CD4Trm
BTG1	2.8457e-155	0.498695	0.988	0.978	5.24321e-151	CD4Trm
PCBP2	1.15572e-154	-0.399246	0.762	0.927	2.12941e-150	CD4Trm
CORO1A	5.13037e-154	-0.410846	0.848	0.945	9.45271e-150	CD4Trm
RPL7A	6.38075e-154	-0.288125	0.981	0.996	1.17565e-149	CD4Trm
ACTG1	6.62362e-154	-0.414234	0.935	0.984	1.2204e-149	CD4Trm
CISH	8.62147e-150	-0.630291	0.128	0.313	1.58851e-145	CD4Trm
GBP5	2.28517e-149	-0.603192	0.21	0.426	4.21042e-145	CD4Trm
ANXA1	1.34621e-148	0.833419	0.798	0.727	2.4804e-144	CD4Trm
HSPA1A	2.21081e-147	-0.732321	0.374	0.591	4.07343e-143	CD4Trm
INPP4B	2.60128e-147	-0.567588	0.324	0.553	4.79286e-143	CD4Trm
NME1-NME2	1.5066e-146	-0.467108	0.09	0.257	2.77592e-142	CD4Trm
RPLP2	5.62387e-146	0.357868	0.993	0.994	1.0362e-141	CD4Trm
RNF187	6.35585e-144	-0.436381	0.109	0.291	1.17106e-139	CD4Trm
LIME1	1.01393e-139	-0.494818	0.194	0.401	1.86816e-135	CD4Trm
NDUFB8	4.68727e-135	0.638379	0.122	0.011	8.63629e-131	CD4Trm
RPL7	2.99299e-134	0.681749	0.9	0.885	5.51459e-130	CD4Trm
IL16	8.71637e-134	-0.511186	0.224	0.433	1.60599e-129	CD4Trm
HSPA6	3.82246e-133	-0.851006	0.078	0.227	7.04289e-129	CD4Trm
DDX3X	1.95897e-132	0.77776	0.437	0.274	3.60941e-128	CD4Trm
LCP2	3.37352e-131	-0.456196	0.429	0.662	6.21571e-127	CD4Trm
IFNAR2	2.5108e-130	-0.438389	0.097	0.257	4.62615e-126	CD4Trm
RPL31	3.89799e-129	0.764854	0.911	0.904	7.18205e-125	CD4Trm
MT-CYB	4.69206e-129	-0.407441	0.937	0.984	8.64511e-125	CD4Trm
YPEL5	1.33736e-128	0.956256	0.483	0.349	2.46409e-124	CD4Trm
ALDOA	8.52451e-128	-0.396695	0.608	0.81	1.57064e-123	CD4Trm
LAT	1.06463e-127	-0.473662	0.409	0.63	1.96158e-123	CD4Trm
CDKN1A	5.8273e-127	0.95479	0.315	0.156	1.07368e-122	CD4Trm
RPL12	7.46898e-127	-0.281899	0.982	0.991	1.37616e-122	CD4Trm
ITGA4	1.84523e-126	-0.55235	0.332	0.547	3.39983e-122	CD4Trm
ZFP36L2	1.30378e-125	0.408839	0.967	0.965	2.40222e-121	CD4Trm
PNRC2	2.29352e-123	0.559098	0.136	0.023	4.2258e-119	CD4Trm
TC2N	8.05612e-123	-0.511593	0.368	0.581	1.48434e-118	CD4Trm
ZNF331	9.99059e-123	0.976006	0.279	0.128	1.84077e-118	CD4Trm
LUC7L2	2.57654e-122	0.486561	0.104	0.007	4.74728e-118	CD4Trm
EIF4A1	5.53442e-122	-0.435537	0.425	0.654	1.01972e-117	CD4Trm
RBL2	9.15007e-122	-0.496939	0.344	0.557	1.6859e-117	CD4Trm
ZRANB2	1.17648e-121	-0.47059	0.171	0.357	2.16767e-117	CD4Trm
HBB	7.3228e-121	0.890026	0.129	0.02	1.34923e-116	CD4Trm
APBB1IP	1.89245e-116	-0.440074	0.323	0.536	3.48683e-112	CD4Trm
CTSD	3.64771e-116	-0.380225	0.365	0.596	6.72091e-112	CD4Trm
RPL36A	8.61866e-116	0.879647	0.662	0.602	1.58799e-111	CD4Trm
PNRC1	6.36993e-115	0.641703	0.693	0.611	1.17366e-110	CD4Trm
DENND2D	1.38007e-114	-0.447521	0.286	0.492	2.54279e-110	CD4Trm
HCLS1	3.07392e-114	-0.400313	0.48	0.701	5.66369e-110	CD4Trm
SIT1	3.1564e-113	-0.445885	0.285	0.491	5.81567e-109	CD4Trm
APOE	4.99914e-113	1.10085	0.151	0.037	9.21092e-109	CD4Trm
SLFN12L	1.58922e-112	-0.42768	0.122	0.283	2.92813e-108	CD4Trm
COTL1	7.20479e-112	-0.354158	0.58	0.8	1.32748e-107	CD4Trm
ARHGAP15	7.23471e-112	-0.454961	0.459	0.665	1.333e-107	CD4Trm
PRMT2	2.91577e-111	-0.457492	0.349	0.556	5.37231e-107	CD4Trm
TMBIM4	3.85652e-111	0.496818	0.102	0.009	7.10563e-107	CD4Trm
IL32	2.67638e-110	-0.334429	0.937	0.98	4.93123e-106	CD4Trm
MTRNR2L8	1.41738e-108	1.02204	0.345	0.176	2.61151e-104	CD4Trm
DPYD	2.46617e-104	-0.409487	0.142	0.303	4.54391e-100	CD4Trm
SHISA5	5.4998e-104	-0.399081	0.334	0.542	1.01334e-99	CD4Trm
TBRG1	1.30873e-103	-0.401397	0.261	0.459	2.41134e-99	CD4Trm
GIMAP4	3.76681e-103	-0.390606	0.451	0.667	6.94036e-99	CD4Trm
ACAP2	1.03103e-101	-0.401351	0.234	0.421	1.89966e-97	CD4Trm
RPSA	2.87421e-101	-0.27931	0.955	0.986	5.29574e-97	CD4Trm
TBC1D10C	4.72329e-101	-0.399096	0.428	0.63	8.70267e-97	CD4Trm
SYNRG	2.19242e-100	-0.43159	0.238	0.422	4.03953e-96	CD4Trm
PTPN6	2.94025e-100	-0.438808	0.17	0.335	5.41741e-96	CD4Trm
CCR2	2.15082e-99	-0.382523	0.057	0.171	3.96289e-95	CD4Trm
SLFN5	1.05793e-98	-0.411054	0.254	0.445	1.94923e-94	CD4Trm
CXCR3	4.94744e-98	-0.453041	0.257	0.441	9.11566e-94	CD4Trm
GNB2	8.94119e-98	-0.376453	0.251	0.443	1.64742e-93	CD4Trm
NFKBIA	1.24441e-97	0.666748	0.793	0.749	2.29282e-93	CD4Trm
NR4A2	4.13651e-97	0.774222	0.432	0.281	7.62151e-93	CD4Trm
JUN	1.0637e-93	0.274742	0.909	0.78	1.95987e-89	CD4Trm
SAMSN1	7.53513e-93	0.717773	0.426	0.3	1.38835e-88	CD4Trm
PSIP1	2.34702e-92	-0.368441	0.22	0.398	4.32438e-88	CD4Trm
LEPROTL1	3.0434e-92	0.573856	0.665	0.612	5.60746e-88	CD4Trm
SAMD3	5.28579e-92	-0.411131	0.169	0.329	9.73906e-88	CD4Trm
LAMP1	1.08494e-91	-0.334947	0.262	0.455	1.99901e-87	CD4Trm
FAM177A1	3.7886e-91	0.831211	0.457	0.348	6.9805e-87	CD4Trm
UBASH3A	2.2226e-90	-0.362929	0.089	0.213	4.09513e-86	CD4Trm
SLAMF1	4.10253e-90	-0.394468	0.185	0.347	7.55892e-86	CD4Trm
COL6A3	4.21806e-90	-0.371669	0.057	0.164	7.77177e-86	CD4Trm
MT-ND3	7.29291e-90	0.348655	0.943	0.932	1.34372e-85	CD4Trm
CTSC	1.72417e-89	-0.470478	0.365	0.546	3.17678e-85	CD4Trm
PSMB10	2.90475e-89	-0.393254	0.336	0.521	5.35201e-85	CD4Trm
PRR13	2.97263e-89	0.652165	0.286	0.159	5.47707e-85	CD4Trm
SNRPN	6.68974e-89	0.511588	0.152	0.049	1.23258e-84	CD4Trm
POLD4	1.81661e-88	-0.356976	0.295	0.483	3.3471e-84	CD4Trm
MBNL1	2.31369e-88	-0.389785	0.494	0.685	4.26297e-84	CD4Trm
PTGDR	2.66912e-88	-0.420162	0.077	0.194	4.91785e-84	CD4Trm
VPS36	4.00176e-88	-0.343186	0.133	0.277	7.37324e-84	CD4Trm
ITGAL	2.08257e-87	-0.413553	0.174	0.329	3.83713e-83	CD4Trm
THEMIS	6.58144e-87	-0.415641	0.223	0.39	1.21263e-82	CD4Trm
GPRIN3	1.1916e-86	-0.416385	0.219	0.385	2.19552e-82	CD4Trm
ITGB2	1.5371e-86	-0.374019	0.568	0.734	2.83211e-82	CD4Trm
RAC2	2.16521e-86	-0.273726	0.785	0.912	3.98941e-82	CD4Trm
HSPA1B	2.72955e-86	-0.467275	0.375	0.541	5.02919e-82	CD4Trm
DAXX	2.94469e-86	-0.318189	0.094	0.219	5.42559e-82	CD4Trm
KCNA3	3.86491e-86	-0.378419	0.17	0.323	7.12109e-82	CD4Trm
CYBA	4.08566e-86	0.488939	0.714	0.637	7.52782e-82	CD4Trm
CDC25B	5.09105e-86	-0.381683	0.104	0.23	9.38027e-82	CD4Trm
PILRB	5.31037e-85	-0.336121	0.071	0.183	9.78435e-81	CD4Trm
ARHGAP4	5.46499e-85	-0.371108	0.259	0.437	1.00692e-80	CD4Trm
ARF6	5.58504e-85	0.701098	0.323	0.203	1.02904e-80	CD4Trm
DDX5	6.76408e-85	0.424539	0.907	0.913	1.24628e-80	CD4Trm
BIN1	7.79114e-85	-0.362018	0.256	0.431	1.43552e-80	CD4Trm
EDEM3	1.03024e-84	-0.339224	0.093	0.217	1.89821e-80	CD4Trm
DUSP1	3.16958e-84	0.333292	0.872	0.692	5.83996e-80	CD4Trm
PRF1	2.46988e-83	-0.317064	0.134	0.274	4.55075e-79	CD4Trm
ANXA6	4.09083e-83	-0.366155	0.469	0.649	7.53735e-79	CD4Trm
RUNX1	5.11261e-83	-0.340848	0.091	0.212	9.41998e-79	CD4Trm
STAT1	1.32166e-82	-0.549866	0.302	0.468	2.43516e-78	CD4Trm
SELPLG	1.55883e-82	-0.373097	0.362	0.548	2.87215e-78	CD4Trm
RPS20	1.70177e-82	0.936592	0.766	0.778	3.13551e-78	CD4Trm
CD27	2.76672e-82	-0.495126	0.295	0.455	5.09768e-78	CD4Trm
RPL27A	2.77175e-82	0.777748	0.929	0.931	5.10694e-78	CD4Trm
DIABLO	4.68085e-82	-0.267202	0.037	0.126	8.62447e-78	CD4Trm
SEPT9	8.25902e-82	-0.34355	0.484	0.679	1.52172e-77	CD4Trm
ZAP70	7.86302e-81	-0.368342	0.317	0.499	1.44876e-76	CD4Trm
PPM1M	9.76198e-81	-0.30096	0.101	0.227	1.79864e-76	CD4Trm
RASAL3	1.12947e-80	-0.390459	0.256	0.422	2.08104e-76	CD4Trm
HIST1H2AC	1.19461e-80	-0.47155	0.096	0.214	2.20107e-76	CD4Trm
KLF12	1.22609e-80	-0.359766	0.115	0.243	2.25907e-76	CD4Trm
CCND2	9.54073e-80	-0.410472	0.247	0.407	1.75788e-75	CD4Trm
ZNF90	4.06726e-79	0.578604	0.115	0.03	7.49393e-75	CD4Trm
ARHGAP25	4.44753e-79	-0.320846	0.102	0.225	8.19457e-75	CD4Trm
NFATC2	5.66308e-79	-0.367005	0.206	0.362	1.04342e-74	CD4Trm
LBH	8.57423e-79	-0.356491	0.357	0.541	1.5798e-74	CD4Trm
TMEM256-PLSCR3	1.15562e-78	-0.264117	0.03	0.11	2.12922e-74	CD4Trm
RAC1	1.22721e-78	-0.27267	0.276	0.466	2.26113e-74	CD4Trm
LDHA	1.3617e-78	0.502374	0.732	0.706	2.50893e-74	CD4Trm
CSK	2.31194e-77	-0.347338	0.22	0.382	4.25974e-73	CD4Trm
ARPC5L	1.3592e-76	-0.318168	0.249	0.418	2.50433e-72	CD4Trm
EMP3	2.66244e-76	-0.322674	0.624	0.783	4.90555e-72	CD4Trm
OXNAD1	3.99019e-76	-0.360751	0.414	0.597	7.35193e-72	CD4Trm
SNX20	7.42517e-76	-0.286142	0.092	0.208	1.36809e-71	CD4Trm
MTG1	2.52058e-75	-0.298517	0.081	0.19	4.64417e-71	CD4Trm
RSBN1L	7.19212e-75	-0.291604	0.211	0.372	1.32515e-70	CD4Trm
HIST1H1D	1.09204e-74	-0.389731	0.16	0.296	2.01208e-70	CD4Trm
WDR1	1.1608e-74	-0.342786	0.384	0.562	2.13877e-70	CD4Trm
TTC13	1.34879e-74	-0.302791	0.075	0.181	2.48514e-70	CD4Trm
GBP1	1.55368e-74	-0.38976	0.125	0.251	2.86266e-70	CD4Trm
ST6GALNAC6	2.14936e-74	-0.28626	0.059	0.156	3.96019e-70	CD4Trm
PDE4DIP	2.83523e-74	-0.357783	0.14	0.272	5.22392e-70	CD4Trm
TTC14	3.46821e-74	-0.311786	0.141	0.274	6.39018e-70	CD4Trm
RBM27	3.62597e-74	-0.298994	0.072	0.176	6.68084e-70	CD4Trm
UBC	3.72234e-74	0.351639	0.924	0.911	6.85841e-70	CD4Trm
TAF15	4.19304e-74	-0.339125	0.216	0.372	7.72567e-70	CD4Trm
HNRNPA2B1	7.94627e-74	-0.28848	0.768	0.886	1.4641e-69	CD4Trm
LRBA	1.51867e-73	-0.309861	0.143	0.278	2.79814e-69	CD4Trm
ARHGEF1	2.14884e-73	-0.336849	0.413	0.591	3.95923e-69	CD4Trm
PLEC	4.65965e-73	-0.356694	0.156	0.291	8.58541e-69	CD4Trm
LUC7L3	7.77714e-73	-0.327208	0.227	0.386	1.43294e-68	CD4Trm
TRIM22	1.31576e-72	-0.351978	0.311	0.483	2.42428e-68	CD4Trm
SMDT1	1.41705e-72	-0.345983	0.401	0.578	2.61092e-68	CD4Trm
GPR171	1.5269e-72	0.757094	0.336	0.227	2.81331e-68	CD4Trm
UCP2	2.83937e-71	-0.367442	0.443	0.616	5.23154e-67	CD4Trm
RAB1B	3.06433e-71	-0.320788	0.241	0.401	5.64603e-67	CD4Trm
PLCG1	5.42824e-71	-0.336284	0.112	0.23	1.00015e-66	CD4Trm
IL7R	1.44607e-70	0.380438	0.864	0.78	2.66438e-66	CD4Trm
PCED1B	4.50301e-70	-0.282098	0.123	0.247	8.29679e-66	CD4Trm
ZC3H11A	5.03597e-70	-0.297442	0.087	0.194	9.27878e-66	CD4Trm
STK10	7.55013e-70	-0.325501	0.217	0.37	1.39111e-65	CD4Trm
CD82	9.56845e-70	-0.342506	0.311	0.479	1.76299e-65	CD4Trm
PPP1R18	1.34833e-69	-0.324547	0.41	0.59	2.4843e-65	CD4Trm
APOBEC3G	4.2558e-69	-0.390821	0.306	0.465	7.84131e-65	CD4Trm
PTPRC	6.33227e-69	-0.284262	0.863	0.932	1.16672e-64	CD4Trm
DEF6	2.1852e-68	-0.301846	0.344	0.523	4.02623e-64	CD4Trm
NLRC5	7.85571e-68	-0.339	0.129	0.251	1.44741e-63	CD4Trm
TRANK1	8.67764e-68	-0.325526	0.095	0.202	1.59886e-63	CD4Trm
THOC3	2.02662e-67	-0.301918	0.111	0.226	3.73405e-63	CD4Trm
SAMHD1	2.86739e-67	-0.350806	0.28	0.438	5.28316e-63	CD4Trm
PPP1CA	3.08742e-67	-0.300553	0.478	0.652	5.68857e-63	CD4Trm
ATXN10	4.32019e-67	-0.285199	0.163	0.298	7.95995e-63	CD4Trm
DGKA	8.6878e-67	-0.330485	0.196	0.337	1.60073e-62	CD4Trm
LMNA	9.7172e-67	0.763447	0.298	0.183	1.79039e-62	CD4Trm
RPL38	1.2039e-66	0.391184	0.911	0.906	2.21818e-62	CD4Trm
MPHOSPH8	1.67568e-66	-0.310333	0.321	0.489	3.08744e-62	CD4Trm
RNPC3	1.69983e-66	-0.295084	0.061	0.151	3.13194e-62	CD4Trm
LNPEP	2.34675e-66	-0.325684	0.182	0.32	4.32389e-62	CD4Trm
RPS10	3.65481e-66	1.20216	0.417	0.35	6.73399e-62	CD4Trm
LTB	7.60043e-66	-0.371525	0.725	0.839	1.40038e-61	CD4Trm
ID2	1.28457e-65	0.620227	0.629	0.55	2.36681e-61	CD4Trm
RPL23	2.37213e-65	0.526803	0.768	0.768	4.37065e-61	CD4Trm
SYNE1	2.88606e-65	-0.314704	0.17	0.304	5.31756e-61	CD4Trm
MCL1	3.12459e-65	0.544668	0.661	0.611	5.75706e-61	CD4Trm
AIP	3.22359e-65	-0.279461	0.258	0.418	5.93946e-61	CD4Trm
ANKRD36	3.44979e-65	-0.321493	0.132	0.252	6.35624e-61	CD4Trm
VPS13C	3.72471e-65	-0.324742	0.219	0.365	6.86279e-61	CD4Trm
ARHGAP30	4.40454e-65	-0.310573	0.244	0.395	8.11536e-61	CD4Trm
PRKCH	1.38643e-64	-0.320175	0.34	0.506	2.5545e-60	CD4Trm
WAS	3.08747e-64	-0.297346	0.35	0.521	5.68866e-60	CD4Trm
NIN	3.14006e-64	-0.302466	0.097	0.203	5.78556e-60	CD4Trm
SEPHS2	3.82987e-64	-0.273818	0.085	0.186	7.05653e-60	CD4Trm
MRFAP1L1	6.29599e-64	-0.262302	0.131	0.252	1.16004e-59	CD4Trm
IL17RA	4.36426e-63	-0.279653	0.095	0.199	8.04115e-59	CD4Trm
TUBB4B	4.73087e-63	0.57785	0.368	0.264	8.71663e-59	CD4Trm
RNF167	6.5955e-63	-0.283307	0.313	0.477	1.21522e-58	CD4Trm
LCP1	7.86253e-63	-0.27949	0.69	0.814	1.44867e-58	CD4Trm
NDUFA11	8.24998e-63	0.506771	0.182	0.088	1.52006e-58	CD4Trm
MT-ND1	2.0261e-62	-0.271538	0.904	0.968	3.73308e-58	CD4Trm
ELL2	4.00975e-62	0.465937	0.135	0.052	7.38797e-58	CD4Trm
CSRNP1	4.93277e-62	0.523219	0.371	0.259	9.08863e-58	CD4Trm
SRSF1	5.11522e-62	-0.278856	0.157	0.284	9.42479e-58	CD4Trm
SCAMP2	5.59492e-62	-0.283407	0.207	0.349	1.03086e-57	CD4Trm
RPS6KA1	7.39839e-62	-0.254272	0.106	0.215	1.36315e-57	CD4Trm
NDE1	7.83893e-62	-0.275847	0.117	0.229	1.44432e-57	CD4Trm
DOK2	9.16127e-62	-0.277442	0.262	0.413	1.68796e-57	CD4Trm
DIP2A	1.92853e-61	-0.292754	0.106	0.213	3.55332e-57	CD4Trm
SEPT1	3.97026e-61	0.58693	0.28	0.183	7.31521e-57	CD4Trm
FNBP4	5.13233e-61	-0.28781	0.274	0.431	9.45632e-57	CD4Trm
ANKRD44	6.84326e-61	-0.294871	0.299	0.461	1.26087e-56	CD4Trm
SRSF7	1.78747e-60	0.422993	0.716	0.676	3.29342e-56	CD4Trm
KPNB1	2.10542e-60	-0.282271	0.259	0.411	3.87923e-56	CD4Trm
EIF5A	3.18065e-60	-0.266832	0.268	0.423	5.86034e-56	CD4Trm
HDAC7	4.88861e-60	-0.283859	0.084	0.179	9.00726e-56	CD4Trm
UBB	5.38208e-60	0.380879	0.779	0.75	9.91648e-56	CD4Trm
PIAS1	5.86673e-60	-0.262538	0.156	0.28	1.08094e-55	CD4Trm
GBP4	1.33331e-59	-0.311458	0.108	0.213	2.45662e-55	CD4Trm
EXOC4	1.36458e-59	-0.251462	0.09	0.19	2.51424e-55	CD4Trm
SH3BP1	2.2975e-59	-0.275009	0.142	0.26	4.23314e-55	CD4Trm
DOCK8	2.86965e-59	-0.301062	0.32	0.479	5.28733e-55	CD4Trm
GRAP2	3.26135e-59	-0.279999	0.158	0.282	6.00903e-55	CD4Trm
MTR	5.24096e-59	-0.268576	0.086	0.183	9.65648e-55	CD4Trm
VPS37B	5.46752e-59	0.590232	0.171	0.083	1.00739e-54	CD4Trm
TPR	6.51336e-59	-0.294069	0.3	0.457	1.20009e-54	CD4Trm
NOSIP	8.51079e-59	-0.372714	0.325	0.472	1.56811e-54	CD4Trm
PSMB9	2.48496e-58	-0.259879	0.609	0.763	4.57853e-54	CD4Trm
KIF2A	5.62275e-58	-0.279445	0.21	0.348	1.03599e-53	CD4Trm
PDLIM2	6.23541e-58	-0.266404	0.19	0.323	1.14887e-53	CD4Trm
PKN2	1.11262e-57	-0.258724	0.103	0.207	2.05e-53	CD4Trm
PPP3CC	1.21432e-57	-0.292909	0.221	0.36	2.23739e-53	CD4Trm
LCK	1.34551e-57	-0.257365	0.61	0.761	2.4791e-53	CD4Trm
TWF2	1.44439e-57	0.368912	0.105	0.034	2.66128e-53	CD4Trm
PRRC2B	1.62074e-57	-0.295122	0.149	0.265	2.98621e-53	CD4Trm
TNFRSF14	2.29133e-57	-0.276033	0.278	0.432	4.22178e-53	CD4Trm
NEMF	3.45471e-57	-0.288534	0.175	0.3	6.36531e-53	CD4Trm
CDK6	4.92264e-57	-0.291106	0.13	0.24	9.06996e-53	CD4Trm
HIST1H1E	5.52844e-57	-0.295147	0.136	0.247	1.01862e-52	CD4Trm
NOTCH2	1.14161e-56	-0.251014	0.064	0.148	2.10343e-52	CD4Trm
PPP1R15A	1.39779e-56	0.391911	0.644	0.528	2.57543e-52	CD4Trm
BTN3A3	1.62047e-56	-0.265611	0.084	0.177	2.98572e-52	CD4Trm
XRN1	2.61229e-56	-0.273528	0.156	0.276	4.81315e-52	CD4Trm
ST6GAL1	4.54624e-56	-0.268287	0.095	0.192	8.37644e-52	CD4Trm
CAMK4	4.56096e-56	-0.325391	0.306	0.454	8.40356e-52	CD4Trm
JAK3	6.80489e-56	-0.271351	0.165	0.286	1.2538e-51	CD4Trm
FLT3LG	1.00698e-55	-0.272418	0.445	0.61	1.85536e-51	CD4Trm
NFATC3	1.13644e-55	-0.268852	0.122	0.229	2.0939e-51	CD4Trm
KDM5A	1.62752e-55	-0.26336	0.19	0.32	2.9987e-51	CD4Trm
TSC22D4	5.72596e-55	-0.252936	0.22	0.357	1.05501e-50	CD4Trm
EIF1AX	7.77292e-55	0.485795	0.335	0.239	1.43216e-50	CD4Trm
NCOR1	9.91783e-55	-0.272578	0.394	0.56	1.82736e-50	CD4Trm
ATP2A3	1.02812e-54	-0.251851	0.115	0.219	1.89432e-50	CD4Trm
DOCK10	1.28367e-54	-0.297084	0.249	0.389	2.36515e-50	CD4Trm
JAK1	1.72768e-54	-0.274701	0.496	0.657	3.18326e-50	CD4Trm
GPSM3	2.92998e-54	-0.260866	0.665	0.808	5.39849e-50	CD4Trm
MZT2B	3.54247e-54	0.516415	0.243	0.152	6.527e-50	CD4Trm
ZFC3H1	4.23079e-54	-0.26443	0.126	0.233	7.79523e-50	CD4Trm
SETD5	4.83752e-54	-0.255364	0.107	0.206	8.91313e-50	CD4Trm
PTPN4	6.83771e-54	-0.253033	0.195	0.324	1.25985e-49	CD4Trm
MORC3	7.79253e-54	-0.253171	0.093	0.187	1.43577e-49	CD4Trm
DCP2	8.40688e-54	-0.253079	0.125	0.232	1.54897e-49	CD4Trm
KDM4C	1.36066e-53	-0.254139	0.121	0.226	2.50701e-49	CD4Trm
ZNF800	1.49638e-53	-0.266649	0.156	0.273	2.75709e-49	CD4Trm
HP1BP3	1.53547e-53	-0.267364	0.323	0.472	2.82911e-49	CD4Trm
BCL2L1	2.16998e-53	-0.25185	0.119	0.223	3.99819e-49	CD4Trm
LASP1	3.03992e-53	-0.25701	0.134	0.243	5.60106e-49	CD4Trm
MYO1G	3.10458e-53	-0.267096	0.232	0.366	5.72018e-49	CD4Trm
LY9	3.21305e-53	-0.264367	0.127	0.232	5.92005e-49	CD4Trm
FERMT3	3.4007e-53	-0.264684	0.246	0.386	6.26578e-49	CD4Trm
SETX	3.76145e-53	-0.253838	0.145	0.258	6.93046e-49	CD4Trm
ZNF638	3.8132e-53	-0.259046	0.142	0.252	7.02582e-49	CD4Trm
SKAP1	5.96538e-53	-0.282265	0.422	0.582	1.09912e-48	CD4Trm
ERCC5	8.07633e-53	-0.251792	0.093	0.186	1.48806e-48	CD4Trm
CEBPB	9.52092e-53	0.5285	0.142	0.065	1.75423e-48	CD4Trm
THEM4	1.02625e-52	-0.262099	0.216	0.348	1.89087e-48	CD4Trm
EIF4B	1.04366e-52	-0.271259	0.482	0.644	1.92295e-48	CD4Trm
SEPT2	1.15323e-52	-0.261957	0.242	0.38	2.12482e-48	CD4Trm
PPP1R12A	1.33253e-52	-0.268694	0.284	0.432	2.45519e-48	CD4Trm
MACF1	1.9242e-52	-0.280037	0.35	0.508	3.54534e-48	CD4Trm
RGS19	2.70317e-52	-0.257931	0.237	0.373	4.98058e-48	CD4Trm
SF3B2	5.19877e-52	-0.275998	0.369	0.525	9.57873e-48	CD4Trm
RNF44	6.50173e-52	-0.275611	0.111	0.21	1.19794e-47	CD4Trm
ATM	1.41652e-51	-0.309468	0.238	0.368	2.60995e-47	CD4Trm
SECISBP2	1.49059e-51	-0.258249	0.159	0.273	2.74641e-47	CD4Trm
ARAP2	3.7076e-51	-0.255266	0.172	0.291	6.83125e-47	CD4Trm
TTC17	9.93409e-51	-0.259681	0.129	0.233	1.83036e-46	CD4Trm
HMGB2	1.14693e-50	0.543889	0.483	0.415	2.11321e-46	CD4Trm
PARP14	1.84919e-50	-0.256999	0.119	0.219	3.40714e-46	CD4Trm
STK38	2.67209e-50	-0.268051	0.134	0.239	4.92332e-46	CD4Trm
AQP3	3.46752e-50	-0.288336	0.292	0.432	6.3889e-46	CD4Trm
PPP1CB	4.40172e-50	0.565722	0.29	0.204	8.11017e-46	CD4Trm
ITGB2-AS1	5.12763e-50	-0.262728	0.127	0.228	9.44765e-46	CD4Trm
SNRPA	6.47819e-50	-0.261384	0.191	0.312	1.19361e-45	CD4Trm
IL27RA	1.02068e-49	-0.250948	0.17	0.285	1.88061e-45	CD4Trm
ARHGEF3	1.69715e-49	-0.255279	0.186	0.307	3.12701e-45	CD4Trm
CHD1	2.32415e-49	0.486971	0.185	0.102	4.28225e-45	CD4Trm
TMPO	2.70183e-49	-0.250615	0.138	0.244	4.97812e-45	CD4Trm
FOSL2	3.67429e-49	0.407065	0.138	0.063	6.76988e-45	CD4Trm
MAP4K1	2.18599e-48	-0.255714	0.174	0.288	4.02768e-44	CD4Trm
CHMP1B	2.97951e-48	0.528519	0.227	0.139	5.48974e-44	CD4Trm
TAP1	3.14145e-48	-0.289585	0.335	0.476	5.78813e-44	CD4Trm
ADD3	3.42139e-48	-0.282552	0.264	0.396	6.30392e-44	CD4Trm
CD200R1	5.74987e-48	-0.258042	0.063	0.138	1.05941e-43	CD4Trm
NDUFA13	8.59195e-48	0.524119	0.213	0.13	1.58307e-43	CD4Trm
ESYT1	9.79406e-48	-0.256472	0.166	0.278	1.80456e-43	CD4Trm
TYROBP	1.66908e-47	0.434404	0.107	0.041	3.07527e-43	CD4Trm
ATF3	2.02834e-47	0.524764	0.166	0.086	3.73721e-43	CD4Trm
SYNGR2	2.48251e-47	-0.257955	0.229	0.357	4.57402e-43	CD4Trm
UTRN	5.22189e-47	-0.266596	0.225	0.35	9.62133e-43	CD4Trm
CYFIP2	6.46164e-47	-0.257726	0.231	0.358	1.19056e-42	CD4Trm
GPR183	1.18369e-46	0.635911	0.352	0.271	2.18094e-42	CD4Trm
TMC6	3.26223e-46	-0.258812	0.257	0.387	6.01066e-42	CD4Trm
PHLDA1	3.55804e-46	0.567204	0.252	0.164	6.55569e-42	CD4Trm
OGT	8.13778e-46	-0.259907	0.201	0.319	1.49939e-41	CD4Trm
DUSP4	9.0377e-46	0.64537	0.302	0.21	1.6652e-41	CD4Trm
AREG	1.12035e-45	0.610716	0.15	0.076	2.06424e-41	CD4Trm
SH3BP5	3.67386e-45	-0.256845	0.16	0.266	6.76909e-41	CD4Trm
SOCS3	9.18122e-45	0.493598	0.235	0.149	1.69164e-40	CD4Trm
HLA-DRA	1.03555e-44	0.540349	0.315	0.222	1.90801e-40	CD4Trm
TOB1	1.9946e-44	0.545027	0.327	0.239	3.67504e-40	CD4Trm
TGOLN2	2.2565e-44	-0.257544	0.229	0.35	4.1576e-40	CD4Trm
SC5D	2.78306e-44	0.476023	0.149	0.077	5.12779e-40	CD4Trm
RASA3	1.79332e-43	-0.25224	0.116	0.206	3.3042e-39	CD4Trm
FTL	1.95339e-43	0.345005	0.943	0.941	3.59911e-39	CD4Trm
COX6A1	1.41031e-42	0.495483	0.413	0.35	2.5985e-38	CD4Trm
CST3	5.69598e-42	0.423796	0.11	0.048	1.04948e-37	CD4Trm
AES	5.80145e-42	-0.283227	0.4	0.536	1.06892e-37	CD4Trm
RGCC	1.28836e-41	0.654192	0.473	0.422	2.3738e-37	CD4Trm
RNF19A	1.58268e-41	0.550144	0.38	0.309	2.91609e-37	CD4Trm
DNAJB4	2.2197e-41	-0.254757	0.077	0.151	4.08979e-37	CD4Trm
DUSP2	3.26612e-41	0.346459	0.599	0.496	6.01782e-37	CD4Trm
MZT2A	4.18401e-41	0.465889	0.277	0.198	7.70904e-37	CD4Trm
ITM2C	4.34948e-41	-0.354968	0.147	0.241	8.01391e-37	CD4Trm
SLC2A3	5.41407e-41	0.534604	0.626	0.598	9.97543e-37	CD4Trm
GLUL	1.09268e-40	0.533694	0.278	0.198	2.01326e-36	CD4Trm
HERPUD1	2.52642e-40	0.423011	0.484	0.419	4.65492e-36	CD4Trm
UQCRB	4.68133e-40	0.313688	0.783	0.783	8.62534e-36	CD4Trm
CTSW	1.4352e-39	-0.335205	0.312	0.432	2.64435e-35	CD4Trm
RGS16	3.38726e-39	0.537825	0.18	0.106	6.24103e-35	CD4Trm
CD55	4.93801e-39	0.563968	0.27	0.194	9.09829e-35	CD4Trm
CITED2	5.36269e-39	0.482732	0.439	0.362	9.88076e-35	CD4Trm
RPL13A	2.29872e-37	0.73564	0.941	0.977	4.23539e-33	CD4Trm
EVI2B	1.14594e-36	0.489696	0.197	0.127	2.1114e-32	CD4Trm
SMAP2	1.38786e-36	0.437729	0.277	0.204	2.55713e-32	CD4Trm
GNLY	3.73744e-36	0.514278	0.103	0.046	6.88624e-32	CD4Trm
LYST	2.05262e-35	-0.256472	0.103	0.178	3.78195e-31	CD4Trm
FKBP5	5.54314e-35	0.32358	0.511	0.442	1.02132e-30	CD4Trm
RPS29	5.46135e-34	0.727261	0.966	0.97	1.00625e-29	CD4Trm
CAPG	6.02194e-34	0.373485	0.475	0.403	1.10954e-29	CD4Trm
PRKX	2.02427e-33	0.423652	0.184	0.117	3.72971e-29	CD4Trm
GABARAPL1	2.77956e-33	0.393187	0.143	0.081	5.12135e-29	CD4Trm
GSPT1	3.53772e-33	0.428234	0.177	0.112	6.51825e-29	CD4Trm
SDCBP	6.08309e-33	0.460451	0.307	0.243	1.12081e-28	CD4Trm
PFKFB3	3.48358e-32	0.413621	0.228	0.159	6.4185e-28	CD4Trm
SAT1	5.54394e-32	0.280942	0.611	0.565	1.02147e-27	CD4Trm
NDUFS5	2.13757e-31	0.320237	0.666	0.669	3.93846e-27	CD4Trm
SERTAD1	2.35923e-31	0.385481	0.3	0.227	4.34687e-27	CD4Trm
KLRB1	4.5548e-31	0.560726	0.52	0.462	8.39223e-27	CD4Trm
NKG7	5.14745e-31	-0.846747	0.214	0.295	9.48417e-27	CD4Trm
MT1X	1.2346e-30	-0.258494	0.196	0.288	2.27474e-26	CD4Trm
PPP2R5C	1.66093e-30	0.420273	0.459	0.411	3.06027e-26	CD4Trm
ATP1B3	5.19801e-30	0.479929	0.228	0.166	9.57733e-26	CD4Trm
TUBA4A	7.72371e-30	0.494781	0.588	0.584	1.42309e-25	CD4Trm
ISG20	9.72508e-30	0.386205	0.569	0.55	1.79185e-25	CD4Trm
KDM6B	1.3476e-29	0.373804	0.143	0.085	2.48295e-25	CD4Trm
S100A10	2.12329e-29	0.253009	0.857	0.864	3.91215e-25	CD4Trm
CNOT6L	3.15211e-29	0.437819	0.321	0.263	5.80777e-25	CD4Trm
DNAJB6	4.64532e-29	0.391456	0.383	0.33	8.559e-25	CD4Trm
IFITM3	2.21584e-28	-0.267779	0.347	0.44	4.08269e-24	CD4Trm
JUND	2.38112e-28	0.4181	0.297	0.233	4.38722e-24	CD4Trm
BCAS2	6.24722e-28	0.369468	0.272	0.209	1.15105e-23	CD4Trm
YBX1	2.56645e-27	0.301756	0.678	0.683	4.72869e-23	CD4Trm
SYAP1	2.71324e-27	0.42039	0.221	0.161	4.99915e-23	CD4Trm
PTGER4	8.97673e-27	0.348506	0.494	0.448	1.65396e-22	CD4Trm
MT-ND2	9.08009e-27	0.382043	0.911	0.936	1.67301e-22	CD4Trm
DNAJB1	1.21126e-26	0.368792	0.713	0.637	2.23174e-22	CD4Trm
NR4A1	1.47182e-26	0.574346	0.171	0.113	2.71183e-22	CD4Trm
ARID5B	2.1648e-26	0.415702	0.36	0.307	3.98864e-22	CD4Trm
CALM2	1.83263e-25	0.33237	0.626	0.627	3.37663e-21	CD4Trm
MYLIP	8.80084e-25	0.348663	0.2	0.142	1.62156e-20	CD4Trm
CD8B	1.50478e-24	-0.394662	0.108	0.167	2.77257e-20	CD4Trm
ARL4A	1.76988e-24	0.347369	0.197	0.138	3.261e-20	CD4Trm
NR4A3	4.70814e-24	0.331974	0.133	0.082	8.67475e-20	CD4Trm
CYCS	5.80747e-24	0.358173	0.436	0.399	1.07003e-19	CD4Trm
ANKRD28	7.25068e-24	0.370926	0.164	0.109	1.33594e-19	CD4Trm
ICOS	2.82599e-23	0.417179	0.181	0.126	5.20689e-19	CD4Trm
EGR1	2.91358e-23	-0.361436	0.144	0.209	5.36828e-19	CD4Trm
GABPB1	5.29491e-23	0.337549	0.137	0.088	9.75588e-19	CD4Trm
DNAJA1	9.2687e-23	0.410826	0.474	0.443	1.70776e-18	CD4Trm
ELF1	9.43102e-23	0.338852	0.556	0.549	1.73767e-18	CD4Trm
ALOX5AP	2.13407e-22	0.340017	0.6	0.584	3.93202e-18	CD4Trm
CHMP4A	1.65688e-21	0.326378	0.115	0.07	3.05281e-17	CD4Trm
CCNH	3.40005e-21	0.303688	0.558	0.537	6.2646e-17	CD4Trm
SRSF2	4.39647e-21	0.309011	0.563	0.558	8.1005e-17	CD4Trm
ANAPC16	8.77458e-21	0.274912	0.614	0.618	1.61672e-16	CD4Trm
GLIPR1	1.9101e-20	0.385617	0.447	0.424	3.51936e-16	CD4Trm
ZFAND5	2.01441e-20	0.354778	0.324	0.28	3.71155e-16	CD4Trm
NAP1L1	2.24028e-20	0.348923	0.495	0.483	4.12772e-16	CD4Trm
PIK3IP1	2.54634e-20	0.286344	0.566	0.545	4.69164e-16	CD4Trm
VAMP2	2.8823e-20	0.431701	0.333	0.295	5.31065e-16	CD4Trm
LGALS1	6.40154e-20	0.291749	0.554	0.506	1.17948e-15	CD4Trm
FAM129A	1.00769e-19	0.371805	0.319	0.275	1.85666e-15	CD4Trm
DNAJB9	9.01977e-19	0.303462	0.213	0.165	1.66189e-14	CD4Trm
SFPQ	1.3434e-18	0.368906	0.32	0.28	2.47521e-14	CD4Trm
BTG2	1.82694e-18	0.298895	0.5	0.459	3.36613e-14	CD4Trm
PLIN2	2.47996e-18	0.439684	0.269	0.227	4.56934e-14	CD4Trm
NBEAL1	4.73514e-18	0.525731	0.366	0.349	8.7245e-14	CD4Trm
CD8A	9.99108e-18	-0.589108	0.153	0.201	1.84086e-13	CD4Trm
ZC3H12A	2.25651e-17	0.325461	0.163	0.118	4.15763e-13	CD4Trm
ETS1	4.27416e-17	0.328299	0.431	0.408	7.87513e-13	CD4Trm
BLOC1S1	7.99773e-17	0.324363	0.167	0.124	1.47358e-12	CD4Trm
IFRD1	2.26052e-16	0.294799	0.306	0.262	4.16501e-12	CD4Trm
RPL17	2.96916e-16	0.283487	0.625	0.639	5.47068e-12	CD4Trm
GADD45B	5.18097e-16	0.251083	0.513	0.477	9.54594e-12	CD4Trm
PMAIP1	1.06865e-15	0.324733	0.209	0.162	1.96898e-11	CD4Trm
ARID5A	5.45658e-15	0.302519	0.295	0.257	1.00537e-10	CD4Trm
NUDT14	9.3604e-15	0.274062	0.146	0.107	1.72465e-10	CD4Trm
HSP90AB1	1.06137e-14	0.318913	0.739	0.78	1.95557e-10	CD4Trm
RHOC	1.2705e-14	0.286523	0.131	0.094	2.3409e-10	CD4Trm
MYADM	2.56493e-14	0.396475	0.275	0.239	4.72588e-10	CD4Trm
STK17A	5.45527e-14	0.273184	0.557	0.555	1.00513e-09	CD4Trm
MTHFD2	5.75484e-14	0.257733	0.152	0.114	1.06033e-09	CD4Trm
SLC38A2	6.18135e-14	0.303316	0.263	0.224	1.13891e-09	CD4Trm
BTG3	1.99358e-13	0.283069	0.199	0.16	3.67317e-09	CD4Trm
TUBA1A	2.02518e-13	0.267945	0.393	0.358	3.7314e-09	CD4Trm
PERP	2.88203e-13	0.290177	0.202	0.164	5.31015e-09	CD4Trm
SKIL	3.54858e-13	0.280485	0.18	0.141	6.53827e-09	CD4Trm
ARPC4	3.74753e-13	0.328051	0.161	0.126	6.90482e-09	CD4Trm
ATF4	4.17972e-13	0.287908	0.26	0.225	7.70113e-09	CD4Trm
SNHG7	8.43574e-13	0.286077	0.152	0.117	1.55429e-08	CD4Trm
CTSL	9.48642e-13	0.251233	0.14	0.103	1.74787e-08	CD4Trm
ODF2L	1.02452e-12	0.386407	0.325	0.299	1.88767e-08	CD4Trm
GCHFR	1.46202e-12	0.321589	0.205	0.17	2.69377e-08	CD4Trm
EVI2A	1.74523e-12	0.353027	0.226	0.193	3.21558e-08	CD4Trm
HSPA5	2.47332e-12	0.366784	0.49	0.498	4.55708e-08	CD4Trm
TIPARP	6.17082e-12	0.289051	0.166	0.132	1.13697e-07	CD4Trm
TGIF1	8.4052e-12	0.291025	0.158	0.124	1.54866e-07	CD4Trm
COX7B	9.40242e-12	0.251067	0.466	0.465	1.7324e-07	CD4Trm
NEAT1	1.16798e-11	0.344613	0.606	0.612	2.152e-07	CD4Trm
PTP4A1	1.52789e-11	0.326075	0.233	0.201	2.81514e-07	CD4Trm
SNX3	1.78682e-11	0.275216	0.306	0.282	3.29222e-07	CD4Trm
NFKBIZ	3.41057e-11	0.260106	0.365	0.334	6.28397e-07	CD4Trm
SBDS	3.7745e-11	0.261191	0.333	0.311	6.95452e-07	CD4Trm
PDE4B	7.43059e-11	0.291877	0.367	0.348	1.36909e-06	CD4Trm
GZMK	7.94633e-11	-0.317576	0.406	0.45	1.46411e-06	CD4Trm
RBPJ	1.79834e-10	0.387598	0.351	0.332	3.31345e-06	CD4Trm
NFE2L2	3.21932e-10	0.29214	0.19	0.16	5.93159e-06	CD4Trm
CST7	3.35937e-10	-0.39425	0.454	0.507	6.18964e-06	CD4Trm
TNFSF13B	4.22717e-10	0.301639	0.166	0.134	7.78857e-06	CD4Trm
USP36	1.53699e-09	0.293552	0.192	0.163	2.8319e-05	CD4Trm
EZR	1.57369e-09	0.516192	0.514	0.547	2.89952e-05	CD4Trm
PDE4D	3.81352e-09	0.297301	0.211	0.18	7.0264e-05	CD4Trm
PSMA1	1.02447e-08	0.26527	0.193	0.167	0.000188759	CD4Trm
BIRC3	2.24469e-08	0.280209	0.347	0.324	0.000413584	CD4Trm
RPL21	3.43562e-08	0.2858	0.955	0.983	0.000633012	CD4Trm
HOPX	5.54529e-08	0.268952	0.261	0.234	0.00102172	CD4Trm
REL	6.08469e-08	0.365628	0.348	0.343	0.0011211	CD4Trm
PDCL3	1.16953e-07	0.279179	0.186	0.163	0.00215485	CD4Trm
SYTL3	2.97648e-07	0.262678	0.26	0.238	0.00548416	CD4Trm
LDLRAD4	4.82231e-06	0.295758	0.208	0.191	0.0888511	CD4Trm
FRMD4B	3.02321e-05	0.269578	0.169	0.153	0.557027	CD4Trm
CRIP1	3.07146e-05	0.321271	0.449	0.471	0.565917	CD4Trm
BRD2	3.5598e-05	0.254362	0.451	0.47	0.655893	CD4Trm
HNRNPH1	7.04679e-05	0.267703	0.292	0.287	1	CD4Trm
TLE4	8.97521e-05	0.251949	0.162	0.147	1	CD4Trm
NR3C1	0.00050336	0.29949	0.39	0.405	1	CD4Trm
MALAT1	0.00646682	0.5075	1	0.999	1	CD4Trm
CD74	0.0128421	-0.267126	0.853	0.877	1	CD4Trm
HSP90AA1	0.0175103	0.426033	0.842	0.901	1	CD4Trm
HSPH1	0.0483615	0.415083	0.291	0.3	1	CD4Trm
BATF	0.0648156	0.321409	0.301	0.322	1	CD4Trm
PCBP1	0	-0.893846	0.418	0.816	0	CD8_Tem
PTPRCAP	0	-1.08065	0.546	0.962	0	CD8_Tem
RPS26	0	1.09204	0.973	0.93	0	CD8_Tem
UQCR11	0	1.50886	0.32	0.011	0	CD8_Tem
RPS4X	0	0.597773	0.999	0.996	0	CD8_Tem
XIST	0	1.36891	0.27	0	0	CD8_Tem
RPS4Y1	0	-3.12948	0	0.885	0	CD8_Tem
DDX3Y	0	-0.928292	0	0.247	0	CD8_Tem
UTY	5.17833e-300	-0.76915	0	0.208	9.54107e-296	CD8_Tem
RPS17	5.55142e-292	2.28776	0.26	0.016	1.02285e-287	CD8_Tem
RPS2	1.96099e-273	0.768202	0.967	0.962	3.61313e-269	CD8_Tem
MATR3	3.16353e-266	-0.772145	0.158	0.491	5.8288e-262	CD8_Tem
MT-ATP8	4.38307e-238	-0.665629	0.724	0.95	8.0758e-234	CD8_Tem
IL2RG	1.14704e-222	-0.613234	0.506	0.844	2.11342e-218	CD8_Tem
HLA-B	1.678e-222	-0.374629	0.997	0.999	3.09171e-218	CD8_Tem
GIMAP5	1.90142e-210	-0.740974	0.129	0.396	3.50338e-206	CD8_Tem
EIF1AY	9.24851e-187	-0.503004	0	0.134	1.70404e-182	CD8_Tem
KDM5D	3.63976e-183	-0.505388	0	0.131	6.70625e-179	CD8_Tem
RPL26	1.1269e-181	0.849555	0.92	0.903	2.07631e-177	CD8_Tem
TMSB4X	1.11112e-171	0.327168	1	1	2.04724e-167	CD8_Tem
GIMAP1	1.05199e-165	-0.629202	0.187	0.45	1.93829e-161	CD8_Tem
PCBP2	2.46419e-159	-0.457691	0.749	0.93	4.54027e-155	CD8_Tem
NME1-NME2	1.62924e-156	-0.558086	0.079	0.277	3.00187e-152	CD8_Tem
HLA-C	4.99511e-156	0.289929	0.995	0.999	9.20348e-152	CD8_Tem
CXCR4	1.49844e-154	0.947979	0.828	0.745	2.76087e-150	CD8_Tem
RPL39	5.96723e-153	0.295186	0.996	0.995	1.09946e-148	CD8_Tem
MTRNR2L8	1.15454e-152	0.538189	0.401	0.17	2.12723e-148	CD8_Tem
RPL12	3.61547e-152	-0.347033	0.984	0.995	6.6615e-148	CD8_Tem
U2AF1	1.02126e-150	-0.540131	0.154	0.396	1.88168e-146	CD8_Tem
MTRNR2L12	1.56804e-147	-0.485993	0.739	0.95	2.88912e-143	CD8_Tem
TSC22D3	6.69763e-146	0.515166	0.93	0.867	1.23404e-141	CD8_Tem
CTSD	6.11763e-144	-0.526196	0.301	0.588	1.12717e-139	CD8_Tem
TMSB10	9.44156e-144	0.325341	0.998	0.995	1.73961e-139	CD8_Tem
PLEK	8.04249e-140	-0.626555	0.306	0.558	1.48183e-135	CD8_Tem
GABARAP	4.11588e-132	-0.497461	0.456	0.728	7.58351e-128	CD8_Tem
ALDOA	1.35652e-128	-0.482662	0.531	0.78	2.49938e-124	CD8_Tem
GIMAP7	3.46325e-127	-0.535633	0.444	0.697	6.38104e-123	CD8_Tem
EIF4A1	9.27412e-127	-0.498349	0.383	0.653	1.70876e-122	CD8_Tem
HLA-DQA2	3.95648e-126	0.875874	0.223	0.066	7.28982e-122	CD8_Tem
RAC1	1.60448e-122	-0.480019	0.237	0.489	2.95625e-118	CD8_Tem
COL6A3	1.9645e-114	-0.4437	0.033	0.159	3.61959e-110	CD8_Tem
LUC7L2	7.15323e-113	0.513859	0.101	0.004	1.31798e-108	CD8_Tem
DDX17	5.78513e-111	-0.538032	0.328	0.565	1.06591e-106	CD8_Tem
PNRC2	1.76079e-108	0.610914	0.136	0.023	3.24425e-104	CD8_Tem
SLC9A3R1	4.40652e-107	-0.473873	0.433	0.673	8.11901e-103	CD8_Tem
PTMA	3.40737e-102	0.3167	0.992	0.993	6.27807e-98	CD8_Tem
IFITM3	3.81988e-100	-0.764097	0.339	0.508	7.03813e-96	CD8_Tem
ANXA1	2.77436e-99	0.699581	0.732	0.64	5.11176e-95	CD8_Tem
CD27	8.58172e-98	-0.837821	0.137	0.294	1.58118e-93	CD8_Tem
RNF187	4.22116e-97	-0.386849	0.096	0.256	7.77749e-93	CD8_Tem
PRR13	4.7103e-97	0.768494	0.282	0.14	8.67872e-93	CD8_Tem
AOAH	1.36894e-94	-0.49209	0.245	0.45	2.52228e-90	CD8_Tem
RPLP2	5.69555e-90	0.315644	0.996	0.997	1.0494e-85	CD8_Tem
IFNAR2	1.05052e-89	-0.377549	0.067	0.2	1.93558e-85	CD8_Tem
TXK	4.91944e-87	-0.435954	0.054	0.174	9.06407e-83	CD8_Tem
S100A10	4.21787e-86	0.463944	0.803	0.756	7.77143e-82	CD8_Tem
CD52	4.81779e-86	0.377094	0.93	0.863	8.87678e-82	CD8_Tem
TIGIT	1.5061e-84	-0.484734	0.179	0.355	2.77499e-80	CD8_Tem
IL16	3.07374e-84	-0.41168	0.208	0.4	5.66336e-80	CD8_Tem
HSPA6	1.07608e-83	-0.655551	0.102	0.241	1.98268e-79	CD8_Tem
LIMD2	2.97298e-83	-0.387144	0.548	0.76	5.47771e-79	CD8_Tem
PRKCH	1.83467e-82	-0.422811	0.394	0.61	3.38039e-78	CD8_Tem
SASH3	2.97301e-82	-0.39156	0.249	0.45	5.47777e-78	CD8_Tem
TMC8	4.0724e-81	-0.415353	0.21	0.394	7.50339e-77	CD8_Tem
FCGR3A	1.501e-80	-0.829006	0.355	0.495	2.76559e-76	CD8_Tem
NIN	1.86034e-80	-0.375853	0.098	0.239	3.42768e-76	CD8_Tem
SEPT1	5.31791e-80	0.695066	0.228	0.106	9.79824e-76	CD8_Tem
PTGDR	6.68149e-80	-0.429887	0.206	0.389	1.23106e-75	CD8_Tem
LAMP1	2.81949e-79	-0.331686	0.27	0.485	5.19491e-75	CD8_Tem
MT-ND2	4.65732e-79	0.469226	0.928	0.921	8.58111e-75	CD8_Tem
PTPN6	5.22361e-79	-0.461815	0.237	0.423	9.62451e-75	CD8_Tem
RBM27	6.22062e-79	-0.330574	0.064	0.186	1.14615e-74	CD8_Tem
ACTG1	1.97423e-78	-0.320056	0.932	0.984	3.63752e-74	CD8_Tem
S100A4	1.54259e-77	0.40276	0.925	0.925	2.84223e-73	CD8_Tem
MT-ND3	1.12256e-76	0.291903	0.976	0.949	2.06832e-72	CD8_Tem
HSPA1A	4.55856e-76	-0.735502	0.317	0.483	8.39916e-72	CD8_Tem
DENND2D	6.13092e-76	-0.422734	0.325	0.527	1.12962e-71	CD8_Tem
DDX3X	2.44252e-75	0.716415	0.387	0.268	4.50035e-71	CD8_Tem
MT-ND4L	1.4819e-73	-0.329986	0.825	0.983	2.7304e-69	CD8_Tem
APMAP	2.80784e-73	-0.385968	0.345	0.554	5.17344e-69	CD8_Tem
RASAL3	2.85885e-73	-0.376775	0.236	0.422	5.26743e-69	CD8_Tem
RALGDS	1.59451e-72	-0.337968	0.093	0.224	2.93788e-68	CD8_Tem
TOX	1.4488e-71	-0.418741	0.111	0.248	2.66941e-67	CD8_Tem
ARHGAP25	2.59111e-71	-0.357883	0.193	0.366	4.77412e-67	CD8_Tem
JAK1	1.92317e-70	-0.378221	0.483	0.682	3.54344e-66	CD8_Tem
PSMB10	1.54895e-69	-0.36037	0.369	0.577	2.85394e-65	CD8_Tem
DAXX	2.64295e-69	-0.318527	0.12	0.263	4.86963e-65	CD8_Tem
CORO1A	3.23386e-69	-0.280329	0.833	0.934	5.95839e-65	CD8_Tem
ITGB2	4.62423e-69	-0.336442	0.699	0.855	8.52015e-65	CD8_Tem
APOE	5.2652e-69	0.954212	0.12	0.033	9.70114e-65	CD8_Tem
MCTP2	7.55158e-69	-0.411951	0.116	0.251	1.39138e-64	CD8_Tem
PILRB	1.33133e-68	-0.322659	0.125	0.268	2.45298e-64	CD8_Tem
MBP	1.94423e-68	-0.416105	0.372	0.561	3.58224e-64	CD8_Tem
LYN	4.25707e-68	-0.329352	0.033	0.12	7.84365e-64	CD8_Tem
TNFRSF9	5.73979e-68	-0.408707	0.031	0.116	1.05756e-63	CD8_Tem
RPL7	1.01663e-67	0.615916	0.871	0.892	1.87314e-63	CD8_Tem
TWF2	1.37874e-67	0.45328	0.114	0.029	2.54032e-63	CD8_Tem
HLA-DQA1	4.05731e-67	0.61027	0.334	0.204	7.47559e-63	CD8_Tem
RASSF1	1.19699e-65	-0.359315	0.256	0.438	2.20546e-61	CD8_Tem
PPM1M	1.32129e-65	-0.312043	0.084	0.202	2.43447e-61	CD8_Tem
HAVCR2	1.60191e-65	-0.453658	0.039	0.127	2.95152e-61	CD8_Tem
PRF1	3.21544e-65	-0.367932	0.669	0.814	5.92445e-61	CD8_Tem
CD69	1.54926e-64	0.59903	0.694	0.638	2.85452e-60	CD8_Tem
LYST	2.01621e-64	-0.462183	0.203	0.36	3.71486e-60	CD8_Tem
ZRANB2	2.79082e-64	-0.336144	0.16	0.312	5.14209e-60	CD8_Tem
HIST1H1D	3.05502e-64	-0.387988	0.115	0.243	5.62888e-60	CD8_Tem
ZFAND3	3.55129e-63	-0.289124	0.085	0.203	6.54326e-59	CD8_Tem
TRAF3IP3	4.25171e-63	-0.336136	0.389	0.59	7.83378e-59	CD8_Tem
PNRC1	3.98401e-62	0.468399	0.727	0.693	7.34054e-58	CD8_Tem
ZYX	5.01106e-62	-0.349277	0.302	0.487	9.23288e-58	CD8_Tem
GNB2	6.29141e-62	-0.294576	0.247	0.432	1.15919e-57	CD8_Tem
CD247	7.88205e-62	-0.42377	0.474	0.663	1.45227e-57	CD8_Tem
GBP5	4.20681e-61	-0.376292	0.23	0.393	7.75105e-57	CD8_Tem
LNPEP	7.61329e-61	-0.328119	0.202	0.363	1.40275e-56	CD8_Tem
ARF6	1.17753e-60	0.645296	0.321	0.22	2.1696e-56	CD8_Tem
VPS13C	1.80258e-60	-0.342483	0.202	0.36	3.32126e-56	CD8_Tem
LAT	3.27063e-60	-0.325074	0.347	0.54	6.02613e-56	CD8_Tem
FTH1	9.63375e-60	0.47315	0.979	0.979	1.77502e-55	CD8_Tem
ANKRD36	3.4453e-59	-0.300742	0.091	0.206	6.34797e-55	CD8_Tem
PTPRC	6.4535e-59	-0.264955	0.892	0.951	1.18906e-54	CD8_Tem
BTG1	1.41627e-58	0.37601	0.966	0.965	2.60948e-54	CD8_Tem
LRBA	1.84707e-58	-0.309358	0.143	0.279	3.40324e-54	CD8_Tem
SNRPN	2.64219e-58	0.469854	0.125	0.043	4.86824e-54	CD8_Tem
POLD4	3.54363e-58	-0.308879	0.247	0.418	6.52914e-54	CD8_Tem
CX3CR1	3.68774e-58	-0.360236	0.141	0.274	6.79467e-54	CD8_Tem
NUCB2	4.42381e-58	-0.305241	0.182	0.332	8.15087e-54	CD8_Tem
ACAP2	6.68139e-58	-0.291338	0.246	0.418	1.23105e-53	CD8_Tem
RBL2	7.625e-57	-0.322616	0.318	0.505	1.40491e-52	CD8_Tem
CEP78	9.16159e-57	-0.336169	0.145	0.278	1.68802e-52	CD8_Tem
IL7R	1.00267e-56	0.521507	0.496	0.35	1.84743e-52	CD8_Tem
PPP3CC	1.83604e-56	-0.291179	0.284	0.467	3.38291e-52	CD8_Tem
LCP2	2.66514e-56	-0.319818	0.352	0.543	4.91052e-52	CD8_Tem
LBR	3.97731e-56	-0.304885	0.176	0.324	7.3282e-52	CD8_Tem
MAPRE2	9.15938e-56	-0.341531	0.276	0.445	1.68762e-51	CD8_Tem
SYNRG	1.17491e-55	-0.303503	0.207	0.362	2.16477e-51	CD8_Tem
SQSTM1	1.20427e-55	-0.34124	0.34	0.523	2.21886e-51	CD8_Tem
KLRD1	2.75526e-55	0.520856	0.659	0.575	5.07658e-51	CD8_Tem
DIABLO	3.2958e-55	-0.25247	0.044	0.128	6.07251e-51	CD8_Tem
ZAP70	4.07658e-55	-0.322564	0.371	0.558	7.5111e-51	CD8_Tem
SLFN12L	8.0985e-55	-0.30331	0.138	0.267	1.49215e-50	CD8_Tem
HIST1H1E	1.36328e-54	-0.316988	0.148	0.279	2.51184e-50	CD8_Tem
ARPC5L	1.72845e-54	-0.314789	0.341	0.526	3.18468e-50	CD8_Tem
COMMD7	1.92564e-54	-0.253101	0.135	0.268	3.548e-50	CD8_Tem
RPL31	2.15908e-54	0.63742	0.893	0.906	3.9781e-50	CD8_Tem
CREM	2.38686e-54	1.09265	0.272	0.171	4.3978e-50	CD8_Tem
NFATC2	2.84923e-54	-0.321055	0.25	0.413	5.24971e-50	CD8_Tem
M6PR	4.29552e-54	-0.314459	0.231	0.39	7.9145e-50	CD8_Tem
KLF12	7.33257e-54	-0.29693	0.132	0.257	1.35103e-49	CD8_Tem
CDK2AP2	1.36706e-53	-0.305602	0.31	0.489	2.51881e-49	CD8_Tem
HSPA1B	2.79714e-53	-0.491473	0.315	0.457	5.15374e-49	CD8_Tem
ITGA4	4.01282e-53	-0.334443	0.411	0.587	7.39363e-49	CD8_Tem
RECQL	4.59538e-53	-0.276038	0.123	0.246	8.46698e-49	CD8_Tem
LIME1	5.03688e-53	-0.302357	0.203	0.352	9.28046e-49	CD8_Tem
TRIM22	6.64293e-53	-0.325788	0.253	0.417	1.22396e-48	CD8_Tem
ISG20	1.63896e-52	0.482324	0.62	0.591	3.01978e-48	CD8_Tem
DDX5	2.52099e-52	0.326021	0.909	0.929	4.64492e-48	CD8_Tem
ZC3H11A	3.60408e-52	-0.258525	0.078	0.179	6.64052e-48	CD8_Tem
UVRAG	1.20082e-51	-0.26445	0.093	0.201	2.21252e-47	CD8_Tem
ATP6V0C	2.33655e-51	-0.263535	0.288	0.467	4.30509e-47	CD8_Tem
SRGN	6.54482e-51	0.337514	0.947	0.955	1.20588e-46	CD8_Tem
HLA-DRA	2.69578e-50	0.661365	0.342	0.236	4.96697e-46	CD8_Tem
ARHGAP15	5.69117e-50	-0.274325	0.262	0.427	1.0486e-45	CD8_Tem
RIN3	1.35147e-49	-0.275163	0.084	0.183	2.49009e-45	CD8_Tem
TLK1	1.48249e-49	-0.251868	0.106	0.217	2.7315e-45	CD8_Tem
HCLS1	1.90148e-49	-0.262707	0.485	0.683	3.50348e-45	CD8_Tem
TAF15	2.4689e-49	-0.300146	0.22	0.369	4.54895e-45	CD8_Tem
ARHGEF3	2.93687e-49	-0.297658	0.194	0.336	5.41119e-45	CD8_Tem
CLSTN3	3.55427e-49	-0.285803	0.064	0.152	6.54874e-45	CD8_Tem
TPR	3.60908e-49	-0.280618	0.29	0.458	6.64973e-45	CD8_Tem
IL2RB	8.33707e-49	-0.329227	0.188	0.322	1.53611e-44	CD8_Tem
GNPTAB	1.53452e-48	-0.30025	0.168	0.299	2.82735e-44	CD8_Tem
CBLB	3.38273e-48	-0.29171	0.349	0.524	6.23268e-44	CD8_Tem
RGS3	4.42e-48	-0.257654	0.065	0.154	8.14385e-44	CD8_Tem
APBB1IP	7.8491e-48	-0.271245	0.328	0.508	1.4462e-43	CD8_Tem
RPL36A	9.40119e-48	0.666872	0.59	0.569	1.73217e-43	CD8_Tem
SLFN5	1.41318e-47	-0.260809	0.263	0.423	2.60379e-43	CD8_Tem
IFITM2	1.91441e-47	-0.386805	0.73	0.819	3.52731e-43	CD8_Tem
ANXA11	2.37385e-47	-0.258663	0.363	0.546	4.37382e-43	CD8_Tem
RSBN1L	2.4465e-47	-0.258117	0.229	0.384	4.50767e-43	CD8_Tem
ITGAL	2.74482e-47	-0.271218	0.284	0.449	5.05733e-43	CD8_Tem
PPM1G	2.74514e-47	-0.262359	0.224	0.375	5.05792e-43	CD8_Tem
PRR5L	3.21476e-47	-0.251927	0.079	0.175	5.9232e-43	CD8_Tem
WDR1	3.87216e-47	-0.256425	0.408	0.599	7.13446e-43	CD8_Tem
MTG1	6.97748e-47	-0.259494	0.083	0.179	1.2856e-42	CD8_Tem
MBNL1	1.14489e-46	-0.287364	0.481	0.66	2.10946e-42	CD8_Tem
UBB	1.90688e-46	0.337342	0.818	0.815	3.51342e-42	CD8_Tem
TTN	5.58681e-46	-0.306098	0.036	0.104	1.02937e-41	CD8_Tem
LYAR	1.41555e-45	0.541883	0.497	0.439	2.60816e-41	CD8_Tem
NAPA	1.72474e-45	-0.262088	0.213	0.358	3.17784e-41	CD8_Tem
OSBPL5	4.80043e-45	-0.256333	0.072	0.161	8.8448e-41	CD8_Tem
EPB41	1.06009e-44	-0.263084	0.197	0.334	1.95321e-40	CD8_Tem
FGR	1.08765e-44	-0.30885	0.177	0.305	2.004e-40	CD8_Tem
PRKDC	1.90933e-44	-0.251387	0.131	0.245	3.51794e-40	CD8_Tem
ARHGAP4	4.39314e-44	-0.253556	0.218	0.362	8.09436e-40	CD8_Tem
PCED1B	1.0792e-43	-0.254571	0.11	0.214	1.98843e-39	CD8_Tem
CNN2	1.40159e-43	-0.263808	0.419	0.592	2.58242e-39	CD8_Tem
SIRPG	1.51441e-43	-0.344736	0.059	0.137	2.7903e-39	CD8_Tem
CD244	8.83097e-43	-0.250432	0.083	0.173	1.62711e-38	CD8_Tem
ATM	1.41569e-42	-0.280987	0.285	0.441	2.60841e-38	CD8_Tem
CD82	3.39201e-42	-0.327942	0.078	0.163	6.24978e-38	CD8_Tem
UTRN	5.20751e-42	-0.26004	0.273	0.423	9.59483e-38	CD8_Tem
STK10	5.30153e-42	-0.275714	0.261	0.409	9.76807e-38	CD8_Tem
HNRNPLL	1.56603e-41	-0.332914	0.096	0.187	2.88541e-37	CD8_Tem
ZFP36L1	2.87932e-41	-0.279279	0.504	0.675	5.30514e-37	CD8_Tem
RASSF5	4.14675e-41	-0.252048	0.258	0.406	7.64038e-37	CD8_Tem
IL10RA	7.38363e-41	-0.253219	0.37	0.537	1.36043e-36	CD8_Tem
STK38	1.52586e-40	-0.250293	0.192	0.322	2.8114e-36	CD8_Tem
SHISA5	3.34919e-40	-0.25797	0.375	0.543	6.17088e-36	CD8_Tem
LAG3	4.84394e-40	-0.39306	0.159	0.269	8.92496e-36	CD8_Tem
HOPX	4.97753e-40	0.506593	0.569	0.521	9.1711e-36	CD8_Tem
ASCL2	1.46985e-39	-0.268307	0.063	0.14	2.70819e-35	CD8_Tem
LINC00861	3.92225e-39	-0.353596	0.325	0.47	7.22674e-35	CD8_Tem
SIT1	3.95091e-39	-0.280138	0.202	0.325	7.27954e-35	CD8_Tem
EIF1AX	4.26306e-39	0.486173	0.307	0.226	7.85468e-35	CD8_Tem
GNLY	5.38868e-39	0.259135	0.718	0.557	9.92865e-35	CD8_Tem
GZMH	8.16708e-39	0.285309	0.838	0.771	1.50478e-34	CD8_Tem
CCND2	1.13883e-38	-0.271595	0.185	0.304	2.09829e-34	CD8_Tem
ANXA6	3.99081e-38	-0.250331	0.487	0.655	7.35308e-34	CD8_Tem
APOBEC3G	4.58236e-38	-0.260185	0.396	0.558	8.44299e-34	CD8_Tem
KLRF1	6.12773e-38	-0.291197	0.181	0.294	1.12903e-33	CD8_Tem
CYBA	6.49183e-38	0.298942	0.806	0.789	1.19612e-33	CD8_Tem
RPL27A	2.24991e-37	0.688309	0.91	0.926	4.14547e-33	CD8_Tem
RPL38	2.73366e-37	0.370928	0.888	0.898	5.03676e-33	CD8_Tem
MZT2B	1.72319e-36	0.498856	0.207	0.131	3.17498e-32	CD8_Tem
SYNE1	2.8567e-36	-0.283994	0.379	0.535	5.26347e-32	CD8_Tem
TUBA4A	1.11964e-35	0.618416	0.544	0.531	2.06293e-31	CD8_Tem
SYNE2	8.97603e-35	-0.270668	0.503	0.654	1.65383e-30	CD8_Tem
KIR2DL3	7.39802e-33	0.529951	0.131	0.067	1.36309e-28	CD8_Tem
LTB	4.70949e-31	-0.406685	0.191	0.289	8.67724e-27	CD8_Tem
COX6A1	5.39156e-31	0.503869	0.361	0.313	9.93395e-27	CD8_Tem
UQCRB	7.02892e-31	0.312852	0.776	0.796	1.29508e-26	CD8_Tem
NDUFA11	1.72068e-30	0.433978	0.131	0.071	3.17035e-26	CD8_Tem
GZMK	4.08295e-30	-0.625846	0.357	0.438	7.52284e-26	CD8_Tem
MT1X	2.06737e-29	-0.277325	0.155	0.252	3.80912e-25	CD8_Tem
YBX1	4.28811e-29	0.327332	0.678	0.693	7.90084e-25	CD8_Tem
LDHA	1.56857e-28	0.534077	0.579	0.59	2.89009e-24	CD8_Tem
PDCD1	4.61222e-28	-0.253522	0.067	0.13	8.49802e-24	CD8_Tem
RPS20	1.04572e-27	0.784395	0.683	0.738	1.92674e-23	CD8_Tem
RPL23	1.42448e-27	0.437705	0.715	0.75	2.62461e-23	CD8_Tem
CHD1	1.34502e-26	0.439284	0.158	0.099	2.47819e-22	CD8_Tem
EGR1	1.48503e-26	-0.45012	0.103	0.173	2.73616e-22	CD8_Tem
SYAP1	2.4228e-26	0.487772	0.238	0.178	4.464e-22	CD8_Tem
SRSF2	7.62612e-26	0.33653	0.569	0.567	1.40511e-21	CD8_Tem
HLA-G	4.21153e-25	0.378527	0.146	0.088	7.75975e-21	CD8_Tem
ZFP36	4.7506e-25	0.328209	0.832	0.81	8.75298e-21	CD8_Tem
TYROBP	1.46516e-23	-0.394073	0.197	0.274	2.69956e-19	CD8_Tem
CD8A	7.46821e-23	-0.280661	0.688	0.733	1.37602e-18	CD8_Tem
HNRNPDL	1.24323e-22	0.261108	0.719	0.742	2.29064e-18	CD8_Tem
FAM177A1	1.557e-22	0.568932	0.342	0.303	2.86876e-18	CD8_Tem
CMC1	1.06694e-21	0.444184	0.592	0.571	1.96584e-17	CD8_Tem
RHOB	3.05355e-19	-0.344085	0.284	0.377	5.62616e-15	CD8_Tem
SAMSN1	4.63215e-19	0.439193	0.213	0.162	8.53473e-15	CD8_Tem
PRKX	6.04895e-19	0.366451	0.158	0.108	1.11452e-14	CD8_Tem
NDUFA13	1.08611e-18	0.408787	0.159	0.112	2.00116e-14	CD8_Tem
KLRG1	1.74709e-18	0.285879	0.567	0.531	3.219e-14	CD8_Tem
YPEL5	2.88373e-18	0.496633	0.386	0.362	5.31328e-14	CD8_Tem
LEPROTL1	2.89046e-18	0.423579	0.43	0.416	5.32567e-14	CD8_Tem
NFKBIA	3.17519e-17	0.35501	0.665	0.669	5.85029e-13	CD8_Tem
LMNA	4.43547e-17	0.417406	0.125	0.08	8.17235e-13	CD8_Tem
GPR171	1.44395e-16	0.411338	0.143	0.1	2.66048e-12	CD8_Tem
TUBB4B	8.17819e-16	0.359628	0.364	0.33	1.50683e-11	CD8_Tem
SMAP2	2.2152e-15	0.361534	0.207	0.164	4.08151e-11	CD8_Tem
TOB1	3.59074e-15	0.430689	0.295	0.257	6.61594e-11	CD8_Tem
RPS10	1.08089e-14	0.983847	0.322	0.317	1.99154e-10	CD8_Tem
CEBPB	1.7685e-14	0.370775	0.126	0.087	3.25846e-10	CD8_Tem
ZNF331	2.08572e-14	0.5232	0.166	0.124	3.84295e-10	CD8_Tem
CST3	5.79618e-14	0.335631	0.118	0.08	1.06795e-09	CD8_Tem
SRSF10	4.41102e-13	0.314748	0.178	0.138	8.12731e-09	CD8_Tem
HLA-DRB5	1.45812e-12	0.314543	0.406	0.376	2.68659e-08	CD8_Tem
MZT2A	1.46678e-12	0.336751	0.163	0.127	2.70254e-08	CD8_Tem
CD55	5.76007e-12	0.361205	0.254	0.222	1.06129e-07	CD8_Tem
RGS1	7.25688e-12	0.542552	0.352	0.305	1.33708e-07	CD8_Tem
LGALS1	9.47039e-12	0.29547	0.555	0.536	1.74492e-07	CD8_Tem
BLOC1S1	2.8595e-11	0.32151	0.147	0.113	5.26862e-07	CD8_Tem
CDKN1A	3.65156e-11	0.288711	0.106	0.074	6.72799e-07	CD8_Tem
EVI2B	3.66169e-11	0.346004	0.145	0.112	6.74665e-07	CD8_Tem
GABPB1	5.2751e-11	0.307228	0.107	0.076	9.71937e-07	CD8_Tem
PDE4B	6.50948e-11	0.36201	0.189	0.156	1.19937e-06	CD8_Tem
PPP2R5C	3.98872e-10	0.290201	0.541	0.559	7.34922e-06	CD8_Tem
YWHAQ	4.1865e-10	0.264406	0.523	0.544	7.71362e-06	CD8_Tem
VPS37B	5.95252e-10	0.415081	0.169	0.138	1.09675e-05	CD8_Tem
SPON2	1.09629e-09	-0.282806	0.343	0.408	2.01991e-05	CD8_Tem
SFPQ	1.31645e-09	0.341795	0.283	0.264	2.42557e-05	CD8_Tem
RGCC	2.40796e-09	0.462342	0.213	0.184	4.43666e-05	CD8_Tem
XCL2	2.91124e-09	0.405089	0.237	0.203	5.36396e-05	CD8_Tem
CCL4L2	4.42508e-09	0.744325	0.193	0.163	8.1532e-05	CD8_Tem
CLEC2D	9.74538e-09	0.301873	0.366	0.358	0.000179559	CD8_Tem
NR4A1	1.1389e-08	0.371898	0.104	0.076	0.000209843	CD8_Tem
DNAJB6	1.17782e-08	0.293953	0.37	0.374	0.000217013	CD8_Tem
HSP90AA1	1.51769e-08	0.375463	0.851	0.894	0.000279635	CD8_Tem
GSPT1	2.02621e-08	0.275844	0.135	0.107	0.000373329	CD8_Tem
SNHG7	4.28797e-08	0.268072	0.128	0.102	0.000790058	CD8_Tem
MT-ND6	6.14233e-08	0.3497	0.394	0.393	0.00113172	CD8_Tem
NAP1L1	1.19717e-07	0.300482	0.353	0.354	0.00220578	CD8_Tem
EIF2S3	1.29343e-07	0.289443	0.315	0.31	0.00238315	CD8_Tem
VAMP2	2.8683e-07	0.347716	0.328	0.326	0.00528484	CD8_Tem
S1PR4	3.82574e-07	0.275839	0.164	0.141	0.00704893	CD8_Tem
PMAIP1	4.75887e-07	0.289185	0.266	0.245	0.00876822	CD8_Tem
JUND	5.92511e-07	0.300463	0.216	0.195	0.010917	CD8_Tem
PPP1CB	6.94935e-07	0.293519	0.181	0.159	0.0128042	CD8_Tem
GLUL	8.32362e-07	0.278353	0.293	0.279	0.0153363	CD8_Tem
MYLIP	9.91526e-07	0.276924	0.2	0.18	0.0182689	CD8_Tem
CD5	1.14154e-06	0.277614	0.257	0.24	0.0210329	CD8_Tem
KLRB1	1.56135e-06	0.338648	0.252	0.22	0.0287679	CD8_Tem
NFE2L2	3.26621e-06	0.275846	0.184	0.165	0.0601799	CD8_Tem
ETS1	4.50349e-06	0.268851	0.398	0.415	0.0829767	CD8_Tem
HSPA5	6.43752e-06	0.305149	0.524	0.563	0.118611	CD8_Tem
GABARAPL1	7.44981e-06	0.316653	0.259	0.252	0.137263	CD8_Tem
ARPC4	8.29868e-06	0.278686	0.134	0.114	0.152903	CD8_Tem
RPL13A	1.0293e-05	0.671526	0.919	0.975	0.189649	CD8_Tem
PTP4A2	6.17476e-05	0.285456	0.35	0.367	1	CD8_Tem
PHF20	8.11171e-05	0.256858	0.233	0.224	1	CD8_Tem
EVI2A	9.01223e-05	0.267288	0.164	0.149	1	CD8_Tem
CD320	0.000179874	0.262882	0.238	0.231	1	CD8_Tem
HMGB2	0.0001932	0.302363	0.365	0.382	1	CD8_Tem
PIK3IP1	0.000680115	0.253876	0.339	0.35	1	CD8_Tem
PLIN2	0.00189078	0.260307	0.203	0.197	1	CD8_Tem
SDCBP	0.0230388	0.284713	0.224	0.232	1	CD8_Tem
MALAT1	0.0678392	0.449325	1	0.999	1	CD8_Tem
NBEAL1	0.0876292	0.322579	0.292	0.325	1	CD8_Tem
RPS29	0.111612	0.498313	0.958	0.97	1	CD8_Tem
NEAT1	0.326343	0.296432	0.594	0.677	1	CD8_Tem
RPS4Y1	0	-3.15141	0	0.898	0	CD8_Trm
PTPRCAP	1.35519e-187	-1.6451	0.429	0.96	2.49695e-183	CD8_Trm
UQCR11	5.6621e-136	1.84286	0.48	0.021	1.04324e-131	CD8_Trm
XIST	3.63822e-104	1.61852	0.344	0	6.70342e-100	CD8_Trm
PCBP1	1.9978e-95	-1.09949	0.388	0.808	3.68095e-91	CD8_Trm
RPS17	2.25269e-94	2.42688	0.39	0.03	4.15057e-90	CD8_Trm
RPS2	1.77575e-88	0.948365	0.973	0.949	3.27182e-84	CD8_Trm
IL2RG	3.06352e-85	-0.90302	0.493	0.899	5.64454e-81	CD8_Trm
MT-ATP8	2.39784e-83	-0.981932	0.541	0.919	4.41801e-79	CD8_Trm
MATR3	6.95965e-79	-1.08976	0.108	0.501	1.28231e-74	CD8_Trm
RPS4X	5.53999e-75	0.503212	0.999	0.996	1.02074e-70	CD8_Trm
RPS26	4.8358e-72	0.893403	0.938	0.937	8.90996e-68	CD8_Trm
TMSB4X	3.29362e-68	0.442053	1	1	6.06849e-64	CD8_Trm
MTRNR2L12	7.57476e-56	-0.641683	0.571	0.914	1.39565e-51	CD8_Trm
HLA-B	6.28887e-55	-0.438729	0.998	1	1.15872e-50	CD8_Trm
MT-ND4L	6.1576e-54	-0.679566	0.721	0.974	1.13454e-49	CD8_Trm
DDX3Y	1.47407e-53	-0.799788	0	0.212	2.71597e-49	CD8_Trm
GIMAP5	2.15561e-53	-0.89491	0.119	0.426	3.97171e-49	CD8_Trm
TSC22D3	2.85357e-53	0.877912	0.911	0.808	5.2577e-49	CD8_Trm
UTY	4.35266e-53	-0.783646	0	0.211	8.01978e-49	CD8_Trm
GIMAP1	5.2198e-51	-0.841061	0.156	0.476	9.61748e-47	CD8_Trm
RPL26	5.37042e-49	0.915001	0.93	0.899	9.895e-45	CD8_Trm
EIF4A1	1.87247e-48	-0.761922	0.357	0.683	3.45003e-44	CD8_Trm
U2AF1	2.23623e-47	-0.737636	0.114	0.408	4.12025e-43	CD8_Trm
EIF1AY	5.38716e-45	-0.641187	0	0.18	9.92585e-41	CD8_Trm
GIMAP7	1.6108e-44	-0.879349	0.39	0.672	2.9679e-40	CD8_Trm
RPL7A	2.97653e-44	-0.381307	0.979	0.999	5.48426e-40	CD8_Trm
PCBP2	4.52903e-44	-0.559043	0.728	0.946	8.34474e-40	CD8_Trm
CD8A	4.9099e-44	-0.615122	0.757	0.903	9.04649e-40	CD8_Trm
ALDOA	6.31986e-44	-0.630188	0.539	0.814	1.16443e-39	CD8_Trm
SLC9A3R1	2.01533e-43	-0.694072	0.362	0.675	3.71325e-39	CD8_Trm
GNLY	1.74365e-41	1.52492	0.45	0.186	3.21268e-37	CD8_Trm
RPL31	8.66351e-41	0.890902	0.917	0.89	1.59625e-36	CD8_Trm
EEF1A1	8.34485e-40	-0.332907	0.999	1	1.53754e-35	CD8_Trm
LUC7L2	1.1829e-39	0.692963	0.15	0.003	2.17949e-35	CD8_Trm
CD69	1.30775e-39	0.887858	0.841	0.739	2.40953e-35	CD8_Trm
RPLP2	3.77154e-39	0.473344	0.992	0.997	6.94906e-35	CD8_Trm
CTSD	1.35299e-38	-0.586216	0.44	0.769	2.49288e-34	CD8_Trm
RPL12	8.04494e-38	-0.379947	0.982	0.996	1.48228e-33	CD8_Trm
ZYX	2.67127e-37	-0.656839	0.416	0.698	4.92181e-33	CD8_Trm
GABARAP	7.7665e-37	-0.576368	0.432	0.739	1.43098e-32	CD8_Trm
DDX3X	8.78417e-37	0.978652	0.456	0.242	1.61848e-32	CD8_Trm
CXCR4	2.5725e-36	1.04886	0.896	0.858	4.73982e-32	CD8_Trm
RNF187	3.57377e-36	-0.626219	0.096	0.331	6.58467e-32	CD8_Trm
ARF6	7.10667e-36	0.945672	0.419	0.205	1.3094e-31	CD8_Trm
ITGB2	1.21245e-35	-0.560904	0.604	0.835	2.23394e-31	CD8_Trm
MALAT1	3.35926e-35	0.949426	1	1	6.18943e-31	CD8_Trm
MT-ND3	3.62572e-35	0.780212	0.93	0.914	6.68039e-31	CD8_Trm
RPL7	6.622e-35	0.828556	0.889	0.839	1.2201e-30	CD8_Trm
PNRC2	8.69495e-35	0.701761	0.178	0.023	1.60204e-30	CD8_Trm
COTL1	1.60637e-34	-0.638302	0.573	0.812	2.95973e-30	CD8_Trm
BTG1	5.97434e-34	0.633934	0.982	0.976	1.10077e-29	CD8_Trm
IL32	9.57956e-34	-0.377415	0.943	0.993	1.76503e-29	CD8_Trm
PNRC1	2.08713e-33	0.80429	0.705	0.594	3.84553e-29	CD8_Trm
MT-ND5	2.19163e-33	-0.46915	0.796	0.954	4.03808e-29	CD8_Trm
CD27	4.19947e-33	-0.772973	0.389	0.637	7.73752e-29	CD8_Trm
ANXA1	5.15845e-33	0.933383	0.761	0.662	9.50444e-29	CD8_Trm
KDM5D	2.38506e-32	-0.499537	0	0.131	4.39448e-28	CD8_Trm
APOE	2.89495e-32	1.55317	0.192	0.037	5.33395e-28	CD8_Trm
LIMD2	4.59603e-32	-0.712601	0.484	0.702	8.46818e-28	CD8_Trm
KLRD1	4.95627e-32	0.993936	0.51	0.288	9.13193e-28	CD8_Trm
NDUFB8	2.16044e-31	0.752724	0.152	0.016	3.9806e-27	CD8_Trm
PTMA	4.00667e-31	0.350489	0.996	0.996	7.38228e-27	CD8_Trm
PRR13	4.41085e-31	0.892477	0.36	0.167	8.12699e-27	CD8_Trm
IL16	1.53336e-30	-0.625624	0.234	0.486	2.82522e-26	CD8_Trm
GBP5	1.97934e-30	-0.713747	0.26	0.513	3.64694e-26	CD8_Trm
CORO1A	4.6102e-30	-0.439248	0.861	0.963	8.49429e-26	CD8_Trm
SEPT1	6.89063e-30	0.938288	0.373	0.189	1.2696e-25	CD8_Trm
LCP2	1.4942e-29	-0.532439	0.435	0.711	2.75306e-25	CD8_Trm
CTSC	3.09743e-29	-0.579488	0.39	0.646	5.70701e-25	CD8_Trm
RPL30	4.39875e-29	-0.266839	0.996	0.999	8.10469e-25	CD8_Trm
TMBIM4	6.04387e-29	0.667506	0.122	0.008	1.11358e-24	CD8_Trm
MT2A	2.21219e-28	0.744587	0.662	0.492	4.07596e-24	CD8_Trm
CST7	3.8736e-28	-0.636635	0.75	0.888	7.1371e-24	CD8_Trm
PTPN6	6.04056e-28	-0.613091	0.204	0.437	1.11297e-23	CD8_Trm
RPL39	8.33219e-28	0.299442	0.996	0.997	1.53521e-23	CD8_Trm
NME1-NME2	9.30722e-28	-0.496681	0.062	0.238	1.71485e-23	CD8_Trm
LIME1	3.1001e-27	-0.537225	0.208	0.443	5.71194e-23	CD8_Trm
HBB	1.09174e-26	0.894948	0.16	0.028	2.01152e-22	CD8_Trm
HSPA1A	1.51175e-26	-0.379545	0.39	0.621	2.7854e-22	CD8_Trm
SIT1	2.10974e-26	-0.564184	0.296	0.539	3.8872e-22	CD8_Trm
RPS10	5.50552e-26	1.32706	0.433	0.286	1.01439e-21	CD8_Trm
ACTG1	8.61274e-26	-0.340318	0.948	0.997	1.5869e-21	CD8_Trm
HSPA1B	1.16266e-25	-0.510173	0.364	0.588	2.14219e-21	CD8_Trm
CNN2	1.72837e-25	-0.497495	0.505	0.752	3.18452e-21	CD8_Trm
LAT	2.38401e-25	-0.503999	0.401	0.645	4.39254e-21	CD8_Trm
SASH3	7.11429e-25	-0.526394	0.249	0.482	1.31081e-20	CD8_Trm
FTH1	1.4919e-24	0.50324	0.985	0.986	2.74882e-20	CD8_Trm
THEMIS	4.30396e-24	-0.590065	0.252	0.467	7.93005e-20	CD8_Trm
ARPC5L	5.9019e-24	-0.456887	0.289	0.532	1.08743e-19	CD8_Trm
CD3E	6.34272e-24	-0.34346	0.861	0.978	1.16865e-19	CD8_Trm
RPSA	3.05295e-23	-0.330453	0.942	0.986	5.62506e-19	CD8_Trm
GZMK	4.28473e-23	-0.719254	0.587	0.714	7.89461e-19	CD8_Trm
CAPG	5.70823e-23	0.748273	0.447	0.274	1.05174e-18	CD8_Trm
ATP6V0C	6.74273e-23	-0.44266	0.285	0.526	1.24235e-18	CD8_Trm
PSMA2	6.86769e-23	0.525204	0.107	0.01	1.26537e-18	CD8_Trm
IFNAR2	7.94155e-23	-0.452622	0.066	0.221	1.46323e-18	CD8_Trm
RASAL3	1.47996e-22	-0.495042	0.274	0.5	2.72683e-18	CD8_Trm
CXCR3	1.66537e-22	-0.501076	0.373	0.606	3.06844e-18	CD8_Trm
PPIA	2.17955e-22	-0.326902	0.841	0.965	4.01582e-18	CD8_Trm
TRAF3IP3	2.52215e-22	-0.46294	0.38	0.613	4.64706e-18	CD8_Trm
RPL36A	2.78714e-22	0.865231	0.624	0.538	5.1353e-18	CD8_Trm
RAC2	2.84831e-22	-0.321747	0.775	0.947	5.24801e-18	CD8_Trm
TBC1D10C	6.41361e-22	-0.444625	0.475	0.718	1.18171e-17	CD8_Trm
APOC1	6.51115e-22	1.08207	0.128	0.022	1.19968e-17	CD8_Trm
TMEM109	7.93082e-22	-0.507575	0.188	0.385	1.46125e-17	CD8_Trm
GNB2	8.15919e-22	-0.434837	0.231	0.443	1.50333e-17	CD8_Trm
RPL27A	9.50577e-22	0.910644	0.929	0.921	1.75144e-17	CD8_Trm
CSK	1.60286e-21	-0.47112	0.206	0.418	2.95327e-17	CD8_Trm
RPL38	2.57834e-21	0.494734	0.921	0.893	4.75058e-17	CD8_Trm
GPR183	5.08791e-21	0.690027	0.187	0.06	9.37448e-17	CD8_Trm
RBL2	6.3629e-21	-0.525804	0.335	0.547	1.17236e-16	CD8_Trm
RAC1	7.12191e-21	-0.420873	0.263	0.487	1.31221e-16	CD8_Trm
SNRPN	9.96387e-21	0.603787	0.166	0.047	1.83584e-16	CD8_Trm
TOB1	1.28454e-20	0.913632	0.33	0.182	2.36677e-16	CD8_Trm
COMMD7	1.5184e-20	-0.412031	0.152	0.343	2.79766e-16	CD8_Trm
DAXX	2.03397e-20	-0.382573	0.109	0.281	3.74759e-16	CD8_Trm
PSMB10	2.44802e-20	-0.423791	0.407	0.626	4.51047e-16	CD8_Trm
NKG7	2.66287e-20	-0.501602	0.824	0.925	4.90635e-16	CD8_Trm
AOAH	2.81152e-20	-0.510833	0.215	0.413	5.18023e-16	CD8_Trm
COX6A1	2.84874e-20	0.731061	0.488	0.371	5.24881e-16	CD8_Trm
RPS20	3.88099e-20	0.961848	0.745	0.733	7.15072e-16	CD8_Trm
MZT2B	5.62353e-20	0.679788	0.288	0.144	1.03614e-15	CD8_Trm
SH3BP1	6.23225e-20	-0.457625	0.172	0.357	1.14829e-15	CD8_Trm
WDR1	6.79782e-20	-0.449677	0.395	0.618	1.2525e-15	CD8_Trm
GIMAP4	6.88824e-20	-0.470205	0.431	0.658	1.26916e-15	CD8_Trm
INPP4B	7.65804e-20	-0.491276	0.202	0.396	1.41099e-15	CD8_Trm
ANXA6	7.89062e-20	-0.429894	0.491	0.704	1.45385e-15	CD8_Trm
CLSTN3	8.32454e-20	-0.425593	0.075	0.222	1.5338e-15	CD8_Trm
PILRB	8.65808e-20	-0.415023	0.103	0.268	1.59525e-15	CD8_Trm
SAMSN1	1.16253e-19	0.746849	0.443	0.296	2.14196e-15	CD8_Trm
LAMP1	1.30438e-19	-0.395138	0.278	0.509	2.40332e-15	CD8_Trm
ITM2C	2.07085e-19	-0.510866	0.479	0.684	3.81554e-15	CD8_Trm
SRGN	2.21452e-19	0.534719	0.95	0.949	4.08025e-15	CD8_Trm
RAB1B	3.64095e-19	-0.46751	0.301	0.512	6.70845e-15	CD8_Trm
UBASH3A	4.12757e-19	-0.441521	0.096	0.248	7.60504e-15	CD8_Trm
HCLS1	5.63937e-19	-0.412149	0.483	0.694	1.03905e-14	CD8_Trm
ZFP36L2	7.88778e-19	0.383652	0.955	0.962	1.45332e-14	CD8_Trm
RBM27	8.31621e-19	-0.397147	0.051	0.177	1.53226e-14	CD8_Trm
CD99	8.6308e-19	-0.308031	0.802	0.943	1.59022e-14	CD8_Trm
CDK2AP2	1.22293e-18	-0.47979	0.256	0.451	2.25324e-14	CD8_Trm
TOX	1.53071e-18	-0.497695	0.116	0.274	2.82034e-14	CD8_Trm
TNFRSF9	1.57384e-18	-0.462564	0.028	0.135	2.89981e-14	CD8_Trm
VCAM1	1.65706e-18	-0.394422	0.02	0.121	3.05313e-14	CD8_Trm
LINC00861	1.69199e-18	-0.522826	0.171	0.345	3.11749e-14	CD8_Trm
HNRNPA2B1	1.90255e-18	-0.363045	0.754	0.899	3.50545e-14	CD8_Trm
PPP2R1A	2.13246e-18	-0.409526	0.272	0.475	3.92906e-14	CD8_Trm
COL6A3	2.66149e-18	-0.42053	0.052	0.176	4.9038e-14	CD8_Trm
MRPL23	3.02521e-18	-0.356934	0.118	0.285	5.57395e-14	CD8_Trm
RNF167	3.42891e-18	-0.420889	0.335	0.542	6.31777e-14	CD8_Trm
TWF2	3.73819e-18	0.529737	0.169	0.055	6.88762e-14	CD8_Trm
SLFN5	5.46912e-18	-0.451424	0.269	0.466	1.00769e-13	CD8_Trm
DDX17	5.52888e-18	-0.446408	0.374	0.573	1.0187e-13	CD8_Trm
SIRPG	8.77725e-18	-0.460444	0.181	0.352	1.61721e-13	CD8_Trm
HIST1H2AC	9.84181e-18	-0.531097	0.106	0.248	1.81335e-13	CD8_Trm
CCND2	1.03441e-17	-0.506272	0.215	0.394	1.90589e-13	CD8_Trm
SHISA5	1.65852e-17	-0.41017	0.35	0.559	3.05583e-13	CD8_Trm
MRFAP1L1	2.28108e-17	-0.369856	0.121	0.278	4.20288e-13	CD8_Trm
PRKX	2.34515e-17	0.69936	0.21	0.091	4.32093e-13	CD8_Trm
POLD4	2.56491e-17	-0.390556	0.306	0.515	4.72585e-13	CD8_Trm
UBE2L6	2.92612e-17	-0.402643	0.38	0.587	5.39138e-13	CD8_Trm
PDCD1	3.00785e-17	-0.499869	0.142	0.299	5.54196e-13	CD8_Trm
TMSB10	3.08402e-17	0.281271	0.997	1	5.68231e-13	CD8_Trm
CD74	3.50859e-17	-0.665668	0.888	0.942	6.46457e-13	CD8_Trm
KLF6	3.72947e-17	0.523315	0.827	0.809	6.87155e-13	CD8_Trm
RHOA	4.55555e-17	-0.311676	0.762	0.903	8.39361e-13	CD8_Trm
CISH	5.31546e-17	-0.471515	0.171	0.339	9.79373e-13	CD8_Trm
HIGD1A	6.39756e-17	-0.337529	0.104	0.257	1.17875e-12	CD8_Trm
CYBA	1.0244e-16	0.468401	0.784	0.742	1.88746e-12	CD8_Trm
PPIB	1.21853e-16	-0.333147	0.643	0.84	2.24513e-12	CD8_Trm
DIABLO	1.25212e-16	-0.342933	0.027	0.124	2.30703e-12	CD8_Trm
PTGDR	1.40096e-16	-0.430522	0.166	0.335	2.58127e-12	CD8_Trm
SEMA4A	1.41344e-16	-0.375799	0.023	0.116	2.60427e-12	CD8_Trm
TTN	1.57293e-16	-0.467966	0.064	0.186	2.89813e-12	CD8_Trm
NELL2	1.81043e-16	-0.488168	0.137	0.282	3.33572e-12	CD8_Trm
ITGAL	1.86124e-16	-0.419326	0.198	0.374	3.42933e-12	CD8_Trm
MIR155HG	1.96498e-16	-0.3808	0.05	0.165	3.62048e-12	CD8_Trm
CREM	2.27497e-16	1.116	0.307	0.18	4.19163e-12	CD8_Trm
PCED1B	3.19377e-16	-0.41394	0.146	0.298	5.88452e-12	CD8_Trm
LEPROTL1	3.31418e-16	0.591749	0.642	0.596	6.10637e-12	CD8_Trm
RPL13A	3.43558e-16	0.930711	0.934	0.979	6.33005e-12	CD8_Trm
SYNGR2	3.60172e-16	-0.385336	0.21	0.39	6.63617e-12	CD8_Trm
BLVRA	4.13051e-16	-0.377905	0.062	0.182	7.61046e-12	CD8_Trm
PPIH	6.23376e-16	-0.385939	0.114	0.254	1.14857e-11	CD8_Trm
SYNRG	6.47516e-16	-0.401911	0.271	0.456	1.19305e-11	CD8_Trm
IL7R	8.08897e-16	0.790406	0.516	0.383	1.49039e-11	CD8_Trm
PPP3CC	8.45028e-16	-0.347954	0.218	0.397	1.55696e-11	CD8_Trm
SCAMP2	8.96328e-16	-0.380097	0.211	0.388	1.65148e-11	CD8_Trm
RPL23	9.95946e-16	0.609944	0.739	0.741	1.83503e-11	CD8_Trm
GLUL	1.07794e-15	0.707847	0.354	0.224	1.9861e-11	CD8_Trm
TC2N	1.15213e-15	-0.472554	0.341	0.529	2.12279e-11	CD8_Trm
CTSW	1.37219e-15	-0.312141	0.775	0.915	2.52826e-11	CD8_Trm
CCNI	1.70106e-15	-0.323743	0.741	0.883	3.13419e-11	CD8_Trm
OASL	2.64824e-15	-0.38056	0.194	0.36	4.87939e-11	CD8_Trm
NDUFA11	2.7984e-15	0.647468	0.206	0.096	5.15606e-11	CD8_Trm
PPP1R18	3.33143e-15	-0.358271	0.474	0.673	6.13815e-11	CD8_Trm
APMAP	3.89481e-15	-0.420237	0.235	0.406	7.17619e-11	CD8_Trm
DENND2D	4.56425e-15	-0.377824	0.299	0.479	8.40963e-11	CD8_Trm
TMC8	4.80907e-15	-0.453095	0.228	0.39	8.86071e-11	CD8_Trm
TRIM22	4.97408e-15	-0.413135	0.305	0.487	9.16474e-11	CD8_Trm
MAT2B	6.23054e-15	-0.347909	0.258	0.446	1.14798e-10	CD8_Trm
MAD1L1	6.75403e-15	-0.38339	0.13	0.272	1.24443e-10	CD8_Trm
FASLG	7.07208e-15	-0.305318	0.095	0.228	1.30303e-10	CD8_Trm
APH1A	7.72462e-15	-0.302582	0.202	0.376	1.42326e-10	CD8_Trm
ZEB2	1.10118e-14	0.608709	0.216	0.104	2.02892e-10	CD8_Trm
RARRES3	1.11967e-14	-0.324779	0.723	0.87	2.06298e-10	CD8_Trm
RPL36	1.23433e-14	0.256783	0.991	0.989	2.27426e-10	CD8_Trm
MAPRE2	1.2645e-14	-0.433011	0.245	0.414	2.32983e-10	CD8_Trm
ZNF331	1.30693e-14	0.803332	0.269	0.152	2.40802e-10	CD8_Trm
ISG20	1.40842e-14	0.545778	0.623	0.561	2.59501e-10	CD8_Trm
FOS	1.47211e-14	0.351494	0.723	0.546	2.71237e-10	CD8_Trm
EEF1B2	1.96197e-14	-0.280071	0.839	0.945	3.61492e-10	CD8_Trm
RAB11B	2.32692e-14	-0.348649	0.229	0.397	4.28735e-10	CD8_Trm
CD200R1	2.59872e-14	-0.359671	0.033	0.123	4.78814e-10	CD8_Trm
ELL2	2.63361e-14	0.465925	0.136	0.045	4.85242e-10	CD8_Trm
WAS	2.73013e-14	-0.342209	0.372	0.572	5.03026e-10	CD8_Trm
ARHGAP15	3.08753e-14	-0.413446	0.353	0.528	5.68877e-10	CD8_Trm
NGRN	3.12954e-14	-0.328296	0.098	0.226	5.76618e-10	CD8_Trm
ACAP2	3.64937e-14	-0.330167	0.228	0.403	6.72396e-10	CD8_Trm
BCL2L1	4.00519e-14	-0.370739	0.129	0.265	7.37956e-10	CD8_Trm
GPR171	4.08725e-14	0.678253	0.333	0.215	7.53075e-10	CD8_Trm
ZNF24	4.35524e-14	-0.357992	0.105	0.233	8.02453e-10	CD8_Trm
NUTM2A-AS1	6.07964e-14	-0.355784	0.105	0.233	1.12017e-09	CD8_Trm
TREX1	6.2139e-14	-0.275119	0.021	0.101	1.14491e-09	CD8_Trm
RASSF1	6.44736e-14	-0.368779	0.166	0.316	1.18793e-09	CD8_Trm
PDCD6	6.73863e-14	-0.338735	0.236	0.407	1.24159e-09	CD8_Trm
APOBEC3C	6.75557e-14	-0.345754	0.315	0.497	1.24471e-09	CD8_Trm
GZMB	7.14377e-14	0.985968	0.336	0.216	1.31624e-09	CD8_Trm
PRMT2	8.48523e-14	-0.339755	0.348	0.532	1.5634e-09	CD8_Trm
TMEM179B	8.49852e-14	-0.306098	0.197	0.365	1.56585e-09	CD8_Trm
SF3A2	8.80776e-14	-0.311063	0.192	0.35	1.62283e-09	CD8_Trm
DDX5	8.85315e-14	0.403887	0.898	0.922	1.63119e-09	CD8_Trm
LSP1	9.43863e-14	-0.287651	0.791	0.906	1.73907e-09	CD8_Trm
PHB2	1.19935e-13	-0.38394	0.28	0.45	2.20979e-09	CD8_Trm
ZFP36	1.22492e-13	0.457902	0.788	0.754	2.25691e-09	CD8_Trm
DAZAP2	1.59199e-13	-0.276358	0.64	0.808	2.93325e-09	CD8_Trm
CAPZB	2.17061e-13	-0.314113	0.666	0.807	3.99935e-09	CD8_Trm
ATXN10	2.2918e-13	-0.356531	0.142	0.279	4.22264e-09	CD8_Trm
ELAVL1	2.88263e-13	-0.283439	0.094	0.216	5.31125e-09	CD8_Trm
IRF2	3.04302e-13	-0.312739	0.174	0.32	5.60677e-09	CD8_Trm
PPM1M	3.21199e-13	-0.32328	0.128	0.261	5.91809e-09	CD8_Trm
NDUFA13	4.1095e-13	0.631761	0.245	0.139	7.57175e-09	CD8_Trm
DPYD	4.52078e-13	-0.323069	0.13	0.267	8.32953e-09	CD8_Trm
LANCL1	4.673e-13	-0.30081	0.037	0.125	8.61e-09	CD8_Trm
ACTR1A	4.75959e-13	-0.3284	0.099	0.22	8.76955e-09	CD8_Trm
C12orf57	4.79937e-13	-0.320274	0.575	0.767	8.84283e-09	CD8_Trm
TNFAIP3	4.80542e-13	0.522503	0.69	0.612	8.85399e-09	CD8_Trm
YWHAB	4.86776e-13	-0.268685	0.71	0.865	8.96885e-09	CD8_Trm
ITGB2-AS1	5.70415e-13	-0.348439	0.095	0.214	1.05099e-08	CD8_Trm
KDELR1	7.37926e-13	-0.335482	0.206	0.359	1.35963e-08	CD8_Trm
GPSM3	7.87326e-13	-0.316517	0.608	0.776	1.45065e-08	CD8_Trm
PARK7	1.10069e-12	-0.302343	0.516	0.702	2.02801e-08	CD8_Trm
APBB1IP	1.106e-12	-0.359479	0.347	0.531	2.03781e-08	CD8_Trm
CDK6	1.1207e-12	-0.335326	0.14	0.274	2.06489e-08	CD8_Trm
BST2	1.22307e-12	-0.337099	0.362	0.538	2.2535e-08	CD8_Trm
PSMB9	1.31898e-12	-0.294704	0.723	0.868	2.43022e-08	CD8_Trm
ID2	1.6016e-12	0.56522	0.747	0.698	2.95094e-08	CD8_Trm
LYZ	1.73458e-12	0.511546	0.106	0.032	3.19596e-08	CD8_Trm
TBRG1	1.87347e-12	-0.332896	0.259	0.419	3.45187e-08	CD8_Trm
CALR	1.87837e-12	-0.344968	0.576	0.734	3.4609e-08	CD8_Trm
JAK3	1.88134e-12	-0.320856	0.142	0.273	3.46636e-08	CD8_Trm
ZC3H11A	1.90665e-12	-0.26282	0.074	0.184	3.51301e-08	CD8_Trm
PRPF8	2.08235e-12	-0.327287	0.182	0.325	3.83673e-08	CD8_Trm
SNRPA	2.09988e-12	-0.352187	0.18	0.321	3.86904e-08	CD8_Trm
PPM1G	2.24933e-12	-0.311844	0.226	0.387	4.14439e-08	CD8_Trm
ANKRD36	2.25774e-12	-0.350231	0.102	0.219	4.15988e-08	CD8_Trm
OTUB1	2.273e-12	-0.319807	0.243	0.402	4.188e-08	CD8_Trm
NFATC3	2.62711e-12	-0.307611	0.129	0.258	4.84046e-08	CD8_Trm
RPS29	2.77014e-12	0.772815	0.982	0.982	5.10399e-08	CD8_Trm
HEXA	3.31572e-12	-0.289658	0.095	0.211	6.10922e-08	CD8_Trm
PLEC	3.32773e-12	-0.296	0.113	0.236	6.13134e-08	CD8_Trm
PSMB8	3.38864e-12	-0.293941	0.479	0.673	6.24356e-08	CD8_Trm
RGS1	3.47211e-12	0.651529	0.667	0.563	6.39736e-08	CD8_Trm
PSMF1	3.6228e-12	-0.321617	0.228	0.387	6.67501e-08	CD8_Trm
PSIP1	4.08733e-12	-0.299005	0.186	0.33	7.5309e-08	CD8_Trm
NUCKS1	4.71732e-12	-0.28156	0.313	0.485	8.69166e-08	CD8_Trm
TLK1	5.47634e-12	-0.306166	0.133	0.259	1.00902e-07	CD8_Trm
SH3KBP1	5.67093e-12	-0.314222	0.341	0.513	1.04487e-07	CD8_Trm
ARF5	6.03431e-12	-0.321932	0.392	0.569	1.11182e-07	CD8_Trm
HSPA14	6.32917e-12	-0.271936	0.03	0.108	1.16615e-07	CD8_Trm
SLFN12L	7.22111e-12	-0.362515	0.186	0.323	1.33049e-07	CD8_Trm
YPEL5	7.65501e-12	0.732327	0.456	0.374	1.41044e-07	CD8_Trm
TRPV2	7.76155e-12	-0.296279	0.113	0.232	1.43007e-07	CD8_Trm
TMC6	8.03601e-12	-0.313754	0.239	0.398	1.48064e-07	CD8_Trm
RPN2	8.14433e-12	-0.254921	0.265	0.431	1.50059e-07	CD8_Trm
TAF15	8.76804e-12	-0.31105	0.239	0.396	1.61551e-07	CD8_Trm
PRKCH	1.0559e-11	-0.349467	0.396	0.564	1.9455e-07	CD8_Trm
DEF6	1.06598e-11	-0.28827	0.361	0.544	1.96406e-07	CD8_Trm
SMDT1	1.22757e-11	-0.284293	0.341	0.519	2.2618e-07	CD8_Trm
ZNF22	1.24827e-11	-0.262358	0.1	0.215	2.29993e-07	CD8_Trm
LGALS1	1.25259e-11	0.552792	0.657	0.585	2.3079e-07	CD8_Trm
CALM3	1.2817e-11	-0.294298	0.422	0.596	2.36153e-07	CD8_Trm
SNX20	1.29295e-11	-0.268122	0.092	0.204	2.38226e-07	CD8_Trm
AP1M1	1.44412e-11	-0.284817	0.137	0.264	2.6608e-07	CD8_Trm
GBP4	1.47172e-11	-0.320413	0.119	0.237	2.71164e-07	CD8_Trm
PPP1CA	1.62387e-11	-0.279451	0.532	0.71	2.99198e-07	CD8_Trm
GRSF1	1.67195e-11	-0.303898	0.144	0.27	3.08057e-07	CD8_Trm
TNFRSF14	1.74067e-11	-0.294977	0.238	0.39	3.20719e-07	CD8_Trm
TPST2	1.80157e-11	-0.328042	0.195	0.336	3.3194e-07	CD8_Trm
ETNK1	1.81102e-11	-0.328585	0.123	0.242	3.33681e-07	CD8_Trm
SEPHS2	1.90015e-11	-0.256907	0.086	0.193	3.50103e-07	CD8_Trm
SNRPD3	2.16075e-11	-0.284337	0.316	0.488	3.98119e-07	CD8_Trm
LRBA	2.21872e-11	-0.339259	0.16	0.289	4.088e-07	CD8_Trm
MRPS18B	2.25129e-11	-0.265128	0.099	0.212	4.14801e-07	CD8_Trm
APOBEC3G	2.66299e-11	-0.337255	0.524	0.691	4.90656e-07	CD8_Trm
S100A4	3.09629e-11	0.345814	0.945	0.932	5.70491e-07	CD8_Trm
HDAC7	3.15274e-11	-0.275486	0.061	0.154	5.80893e-07	CD8_Trm
CCDC141	3.98262e-11	-0.267295	0.029	0.102	7.33797e-07	CD8_Trm
PLCG1	4.16053e-11	-0.284176	0.114	0.23	7.66578e-07	CD8_Trm
AIP	4.28423e-11	-0.296778	0.292	0.458	7.8937e-07	CD8_Trm
CLTC	4.46251e-11	-0.3574	0.112	0.219	8.22217e-07	CD8_Trm
PLEK	4.62467e-11	-0.308167	0.048	0.131	8.52096e-07	CD8_Trm
HLA-F	4.73468e-11	-0.287605	0.535	0.695	8.72366e-07	CD8_Trm
PUF60	4.80952e-11	-0.260719	0.216	0.364	8.86155e-07	CD8_Trm
ARHGEF1	5.70919e-11	-0.288171	0.425	0.608	1.05192e-06	CD8_Trm
WDR83OS	5.74386e-11	-0.26214	0.377	0.568	1.05831e-06	CD8_Trm
JMJD6	5.87103e-11	0.521638	0.259	0.16	1.08174e-06	CD8_Trm
PDE4DIP	6.82794e-11	-0.325851	0.178	0.308	1.25805e-06	CD8_Trm
EVI2B	6.93863e-11	0.504382	0.232	0.135	1.27844e-06	CD8_Trm
MCTP2	6.98834e-11	-0.286021	0.069	0.163	1.2876e-06	CD8_Trm
MBNL1	7.00483e-11	-0.313418	0.515	0.67	1.29064e-06	CD8_Trm
FPGS	7.17595e-11	-0.281065	0.092	0.195	1.32217e-06	CD8_Trm
PTTG1	7.24727e-11	-0.286716	0.161	0.286	1.33531e-06	CD8_Trm
LINC00667	7.25532e-11	-0.273215	0.06	0.149	1.33679e-06	CD8_Trm
JAKMIP1	7.25987e-11	-0.301091	0.097	0.205	1.33763e-06	CD8_Trm
NUCB2	7.56318e-11	-0.303803	0.206	0.348	1.39352e-06	CD8_Trm
AASDHPPT	8.26053e-11	-0.280683	0.09	0.192	1.522e-06	CD8_Trm
CD46	8.34585e-11	-0.251921	0.154	0.282	1.53772e-06	CD8_Trm
ELOVL1	8.60895e-11	-0.268293	0.111	0.223	1.5862e-06	CD8_Trm
TRAF5	8.65372e-11	-0.283545	0.144	0.265	1.59445e-06	CD8_Trm
ZAP70	9.80174e-11	-0.296355	0.365	0.529	1.80597e-06	CD8_Trm
EIF1AX	9.82307e-11	0.565467	0.322	0.223	1.8099e-06	CD8_Trm
MAP2K3	1.05159e-10	-0.256565	0.099	0.205	1.93755e-06	CD8_Trm
FABP5	1.05175e-10	-0.378263	0.144	0.261	1.93784e-06	CD8_Trm
ZNF706	1.06015e-10	-0.267618	0.237	0.386	1.95333e-06	CD8_Trm
UCP2	1.08898e-10	-0.294271	0.456	0.638	2.00645e-06	CD8_Trm
TRAF1	1.1015e-10	-0.30093	0.115	0.224	2.02951e-06	CD8_Trm
PDIA3	1.10719e-10	-0.296638	0.512	0.689	2.04e-06	CD8_Trm
MVP	1.10958e-10	-0.264117	0.169	0.301	2.0444e-06	CD8_Trm
LYST	1.1908e-10	-0.3678	0.189	0.317	2.19406e-06	CD8_Trm
NAP1L1	1.27604e-10	0.524597	0.463	0.387	2.35109e-06	CD8_Trm
LYSMD2	1.37206e-10	-0.254107	0.101	0.208	2.52803e-06	CD8_Trm
ARF1	1.39115e-10	-0.272068	0.51	0.695	2.56319e-06	CD8_Trm
CD55	1.44725e-10	0.53535	0.28	0.178	2.66656e-06	CD8_Trm
TIGIT	1.47749e-10	-0.307584	0.159	0.281	2.72227e-06	CD8_Trm
EIF4B	1.60134e-10	-0.304305	0.396	0.563	2.95048e-06	CD8_Trm
EIF3F	1.63696e-10	-0.264847	0.597	0.768	3.01611e-06	CD8_Trm
BLOC1S1	1.64294e-10	0.531599	0.251	0.155	3.02712e-06	CD8_Trm
CNPY3	1.65741e-10	-0.261963	0.26	0.412	3.05378e-06	CD8_Trm
NIN	1.6872e-10	-0.255486	0.106	0.215	3.10867e-06	CD8_Trm
GRINA	1.76414e-10	-0.282855	0.076	0.171	3.25043e-06	CD8_Trm
EDEM3	1.76922e-10	-0.280552	0.1	0.204	3.25978e-06	CD8_Trm
DCP2	1.77496e-10	-0.281814	0.123	0.236	3.27036e-06	CD8_Trm
OXNAD1	1.79681e-10	-0.271134	0.406	0.571	3.31063e-06	CD8_Trm
LPXN	1.86246e-10	-0.302037	0.277	0.431	3.43158e-06	CD8_Trm
S100A10	1.92214e-10	0.351777	0.774	0.764	3.54154e-06	CD8_Trm
ARHGAP30	1.98862e-10	-0.286408	0.267	0.414	3.66402e-06	CD8_Trm
ALDH9A1	1.99322e-10	-0.27774	0.129	0.242	3.67251e-06	CD8_Trm
LAG3	2.43907e-10	-0.352272	0.29	0.427	4.49399e-06	CD8_Trm
MCL1	2.47188e-10	0.464024	0.636	0.596	4.55444e-06	CD8_Trm
GMDS	2.81586e-10	-0.266412	0.087	0.186	5.18823e-06	CD8_Trm
FOSL2	2.88569e-10	0.465977	0.148	0.067	5.31688e-06	CD8_Trm
PDLIM2	3.31731e-10	-0.268241	0.233	0.376	6.11214e-06	CD8_Trm
FCER1G	3.52396e-10	0.503691	0.107	0.04	6.4929e-06	CD8_Trm
CD8B	3.53651e-10	-0.261132	0.667	0.814	6.51601e-06	CD8_Trm
GPRIN3	3.55721e-10	-0.3105	0.209	0.342	6.55417e-06	CD8_Trm
C19orf66	4.10737e-10	-0.258297	0.223	0.365	7.56783e-06	CD8_Trm
PAM	4.11455e-10	-0.283782	0.067	0.155	7.58107e-06	CD8_Trm
MZT2A	4.29764e-10	0.503385	0.279	0.181	7.9184e-06	CD8_Trm
KDM6A	4.29929e-10	0.322135	0.102	0.036	7.92143e-06	CD8_Trm
LDHA	4.30672e-10	0.549643	0.662	0.677	7.93513e-06	CD8_Trm
LTB	4.45092e-10	-0.350159	0.436	0.593	8.20083e-06	CD8_Trm
NR4A1	4.50963e-10	0.635182	0.155	0.074	8.309e-06	CD8_Trm
RSBN1L	4.58915e-10	-0.261531	0.25	0.403	8.45551e-06	CD8_Trm
OAS2	4.62169e-10	-0.26138	0.07	0.16	8.51546e-06	CD8_Trm
ZFP90	4.68253e-10	-0.267465	0.06	0.145	8.62756e-06	CD8_Trm
CABIN1	4.86638e-10	-0.272328	0.138	0.255	8.9663e-06	CD8_Trm
ITGA4	5.02845e-10	-0.2923	0.35	0.51	9.26492e-06	CD8_Trm
RAB14	5.14008e-10	-0.272065	0.169	0.292	9.47061e-06	CD8_Trm
SAMD3	5.27121e-10	-0.288107	0.268	0.408	9.7122e-06	CD8_Trm
EIF5A	5.4311e-10	-0.258231	0.252	0.401	1.00068e-05	CD8_Trm
LBH	5.72242e-10	-0.260344	0.385	0.558	1.05436e-05	CD8_Trm
RGS3	5.94746e-10	-0.250851	0.043	0.118	1.09582e-05	CD8_Trm
DTX2	5.99457e-10	-0.261791	0.048	0.125	1.1045e-05	CD8_Trm
HLA-DPB1	6.07285e-10	-0.400947	0.648	0.76	1.11892e-05	CD8_Trm
BCAP31	6.27004e-10	-0.286348	0.316	0.468	1.15525e-05	CD8_Trm
TOR1AIP1	6.47757e-10	-0.271799	0.124	0.236	1.19349e-05	CD8_Trm
TNFSF10	6.93181e-10	-0.263516	0.148	0.263	1.27719e-05	CD8_Trm
CHD1	7.29129e-10	0.500824	0.177	0.093	1.34342e-05	CD8_Trm
USP20	7.93953e-10	-0.260549	0.087	0.185	1.46286e-05	CD8_Trm
CIAO1	8.12247e-10	-0.261267	0.127	0.237	1.49656e-05	CD8_Trm
APOBEC3D	8.27894e-10	-0.280495	0.055	0.135	1.52539e-05	CD8_Trm
DGKA	8.40059e-10	-0.305998	0.118	0.225	1.54781e-05	CD8_Trm
NAPA	8.81061e-10	-0.260216	0.225	0.364	1.62336e-05	CD8_Trm
TRAFD1	9.29076e-10	-0.263075	0.062	0.145	1.71182e-05	CD8_Trm
UQCRB	9.5645e-10	0.333574	0.787	0.801	1.76226e-05	CD8_Trm
SEPT9	1.00348e-09	-0.289629	0.488	0.651	1.84892e-05	CD8_Trm
KPNB1	1.03335e-09	-0.258961	0.261	0.413	1.90394e-05	CD8_Trm
RORA	1.13097e-09	0.509708	0.324	0.224	2.08382e-05	CD8_Trm
KLF12	1.18772e-09	-0.257353	0.083	0.176	2.18837e-05	CD8_Trm
SF3B3	1.21539e-09	-0.271855	0.073	0.16	2.23935e-05	CD8_Trm
CSF1	1.36728e-09	-0.258757	0.041	0.114	2.5192e-05	CD8_Trm
LSM2	1.6847e-09	-0.267256	0.227	0.362	3.10406e-05	CD8_Trm
NLRC5	1.72929e-09	-0.260989	0.159	0.281	3.18621e-05	CD8_Trm
PARP14	1.72958e-09	-0.256121	0.123	0.229	3.18675e-05	CD8_Trm
NUDT21	1.75977e-09	-0.270156	0.166	0.285	3.24237e-05	CD8_Trm
SIDT1	1.8287e-09	-0.264851	0.045	0.118	3.36938e-05	CD8_Trm
FAM177A1	1.89117e-09	0.6168	0.406	0.33	3.48447e-05	CD8_Trm
JUND	1.94465e-09	0.536363	0.308	0.217	3.58301e-05	CD8_Trm
SAMD9L	1.96491e-09	-0.260963	0.176	0.301	3.62034e-05	CD8_Trm
SPRY1	2.04004e-09	0.55956	0.126	0.055	3.75878e-05	CD8_Trm
CEBPB	2.22656e-09	0.504685	0.156	0.079	4.10244e-05	CD8_Trm
DUSP10	2.31071e-09	0.429765	0.146	0.071	4.25749e-05	CD8_Trm
HERPUD1	2.45965e-09	0.470561	0.534	0.46	4.5319e-05	CD8_Trm
TAP1	2.59866e-09	-0.254695	0.398	0.551	4.78802e-05	CD8_Trm
SRSF2	2.70351e-09	0.388519	0.604	0.56	4.98121e-05	CD8_Trm
CYFIP2	2.75514e-09	-0.280515	0.24	0.379	5.07635e-05	CD8_Trm
MRPL54	2.82127e-09	-0.265905	0.24	0.37	5.19819e-05	CD8_Trm
NOTCH2	3.16136e-09	-0.253464	0.059	0.138	5.8248e-05	CD8_Trm
ST6GAL1	3.6204e-09	-0.250922	0.058	0.136	6.67058e-05	CD8_Trm
NFATC2	3.62706e-09	-0.259805	0.252	0.39	6.68286e-05	CD8_Trm
GSPT1	3.68731e-09	0.493014	0.178	0.098	6.79387e-05	CD8_Trm
PARP1	3.90135e-09	-0.250148	0.229	0.366	7.18823e-05	CD8_Trm
DPP8	4.12424e-09	-0.276799	0.075	0.16	7.59891e-05	CD8_Trm
ERCC5	4.14128e-09	-0.263238	0.106	0.204	7.6303e-05	CD8_Trm
ITM2A	4.47358e-09	-0.332468	0.497	0.637	8.24256e-05	CD8_Trm
SYAP1	4.48786e-09	0.495247	0.244	0.155	8.26888e-05	CD8_Trm
TECR	5.23472e-09	-0.258623	0.3	0.455	9.64497e-05	CD8_Trm
NAA38	5.41229e-09	-0.271106	0.305	0.449	9.97215e-05	CD8_Trm
WBP1	5.59389e-09	-0.284243	0.091	0.18	0.000103068	CD8_Trm
EFCAB14	5.65227e-09	-0.300477	0.119	0.219	0.000104143	CD8_Trm
LMNA	6.44446e-09	0.421453	0.17	0.089	0.000118739	CD8_Trm
ZNF10	6.4794e-09	-0.291964	0.056	0.131	0.000119383	CD8_Trm
SNAP47	7.24992e-09	-0.266023	0.078	0.163	0.00013358	CD8_Trm
NFKBIA	7.55159e-09	0.533761	0.642	0.635	0.000139138	CD8_Trm
PARVG	8.03757e-09	-0.278945	0.209	0.331	0.000148092	CD8_Trm
PTBP3	8.28617e-09	-0.274542	0.204	0.323	0.000152673	CD8_Trm
IL2RB	8.74776e-09	-0.309203	0.295	0.435	0.000161178	CD8_Trm
UTRN	9.2256e-09	-0.294019	0.223	0.343	0.000169982	CD8_Trm
NEAT1	9.73955e-09	0.503109	0.564	0.513	0.000179451	CD8_Trm
EXOC4	1.03351e-08	-0.256482	0.078	0.16	0.000190424	CD8_Trm
CD82	1.07023e-08	-0.265307	0.3	0.44	0.00019719	CD8_Trm
KLRB1	1.11246e-08	0.715861	0.274	0.179	0.00020497	CD8_Trm
AK2	1.14018e-08	-0.251404	0.118	0.216	0.000210079	CD8_Trm
TUBA4A	1.17287e-08	0.542955	0.649	0.652	0.000216102	CD8_Trm
ELMO1	1.21126e-08	-0.258677	0.114	0.21	0.000223175	CD8_Trm
RRN3	1.2576e-08	-0.25596	0.077	0.161	0.000231713	CD8_Trm
VPS37B	1.29658e-08	0.49333	0.2	0.12	0.000238895	CD8_Trm
MT-ND2	1.3195e-08	0.566039	0.897	0.913	0.000243118	CD8_Trm
CST3	1.35345e-08	0.507508	0.116	0.053	0.000249373	CD8_Trm
ST8SIA4	1.4016e-08	-0.251097	0.163	0.272	0.000258245	CD8_Trm
SAMHD1	1.5134e-08	-0.259124	0.231	0.356	0.000278844	CD8_Trm
SRSF7	1.52517e-08	0.34173	0.716	0.692	0.000281013	CD8_Trm
STAT1	1.55032e-08	-0.39458	0.343	0.476	0.000285647	CD8_Trm
GLIPR1	1.59572e-08	0.509808	0.458	0.392	0.000294011	CD8_Trm
CD52	1.94363e-08	0.268046	0.958	0.975	0.000358115	CD8_Trm
LGALS3	2.22304e-08	0.422542	0.417	0.331	0.000409596	CD8_Trm
FERMT3	2.30593e-08	-0.250675	0.268	0.399	0.000424867	CD8_Trm
BTN3A2	2.40796e-08	-0.252835	0.342	0.493	0.000443667	CD8_Trm
CDC25B	3.41245e-08	-0.251011	0.095	0.179	0.000628744	CD8_Trm
TYROBP	3.70068e-08	0.465131	0.202	0.116	0.00068185	CD8_Trm
YBX1	3.84022e-08	0.35316	0.682	0.679	0.00070756	CD8_Trm
PPP1CB	3.98826e-08	0.492593	0.253	0.172	0.000734836	CD8_Trm
HLA-DRB5	4.38255e-08	-0.390424	0.382	0.491	0.000807485	CD8_Trm
KLRC3	4.39213e-08	-0.279184	0.045	0.11	0.000809251	CD8_Trm
ANKRD28	5.21315e-08	0.412453	0.158	0.085	0.000960523	CD8_Trm
HNRNPLL	5.51558e-08	-0.289549	0.15	0.251	0.00101625	CD8_Trm
PNP	5.89167e-08	-0.258032	0.177	0.28	0.00108554	CD8_Trm
VAMP2	5.90231e-08	0.575066	0.352	0.286	0.0010875	CD8_Trm
KDM5A	6.26187e-08	-0.253032	0.203	0.317	0.00115375	CD8_Trm
DNAJB4	1.06174e-07	-0.266555	0.081	0.158	0.00195625	CD8_Trm
MED15	1.06741e-07	-0.251554	0.175	0.28	0.0019667	CD8_Trm
PSMA1	1.37167e-07	0.490201	0.226	0.152	0.0025273	CD8_Trm
UBE2S	1.57032e-07	0.344159	0.129	0.065	0.00289331	CD8_Trm
SQSTM1	1.59426e-07	-0.267424	0.353	0.49	0.00293742	CD8_Trm
NSA2	1.67045e-07	-0.253322	0.323	0.446	0.0030778	CD8_Trm
LEF1	1.97841e-07	-0.263491	0.092	0.173	0.00364522	CD8_Trm
PDE4D	2.49964e-07	0.341646	0.163	0.092	0.00460558	CD8_Trm
AGO2	2.61417e-07	0.334946	0.101	0.046	0.0048166	CD8_Trm
SRSF10	3.50836e-07	0.428425	0.221	0.148	0.00646416	CD8_Trm
REL	3.54328e-07	0.55797	0.43	0.374	0.0065285	CD8_Trm
GABARAPL1	3.83563e-07	0.477264	0.342	0.27	0.00706714	CD8_Trm
KLRC1	3.90632e-07	0.886955	0.233	0.154	0.00719739	CD8_Trm
SPON2	4.1758e-07	0.359999	0.176	0.106	0.00769392	CD8_Trm
MYLIP	4.26504e-07	0.454494	0.21	0.137	0.00785834	CD8_Trm
HLA-DPA1	4.34478e-07	-0.37321	0.615	0.714	0.00800526	CD8_Trm
SAT1	5.06058e-07	0.437722	0.6	0.569	0.00932411	CD8_Trm
RPS11	5.10713e-07	0.261365	0.882	0.899	0.00940989	CD8_Trm
PPP2R5C	5.72247e-07	0.538985	0.44	0.388	0.0105437	CD8_Trm
PIK3R1	7.11031e-07	0.479251	0.476	0.433	0.0131007	CD8_Trm
DHX36	8.28466e-07	0.46243	0.261	0.191	0.0152645	CD8_Trm
GABPB1	9.45011e-07	0.442915	0.157	0.094	0.0174118	CD8_Trm
SNHG7	9.70679e-07	0.394571	0.181	0.113	0.0178848	CD8_Trm
HOPX	1.67869e-06	0.324213	0.564	0.489	0.0309298	CD8_Trm
HMGB2	1.72607e-06	0.466609	0.477	0.439	0.0318029	CD8_Trm
CD40LG	1.77654e-06	0.401153	0.103	0.051	0.0327327	CD8_Trm
SH2D1A	2.16943e-06	-0.275581	0.218	0.315	0.0399718	CD8_Trm
CHMP4A	2.25736e-06	0.361403	0.123	0.068	0.0415918	CD8_Trm
FAM129A	2.25977e-06	0.413572	0.299	0.233	0.0416363	CD8_Trm
CDKN1A	2.31402e-06	0.343009	0.127	0.069	0.0426358	CD8_Trm
TXNL4A	2.51084e-06	0.299781	0.116	0.061	0.0462623	CD8_Trm
MAFF	2.52538e-06	0.271612	0.106	0.053	0.0465301	CD8_Trm
NUDT14	3.1354e-06	0.379538	0.159	0.098	0.0577697	CD8_Trm
NR4A2	3.39076e-06	0.399406	0.43	0.344	0.0624747	CD8_Trm
STK4	3.47187e-06	0.406488	0.631	0.627	0.0639691	CD8_Trm
FTL	3.47537e-06	0.365959	0.95	0.965	0.0640338	CD8_Trm
SDCBP	3.73775e-06	0.482639	0.269	0.209	0.068868	CD8_Trm
ATF3	3.88025e-06	0.387923	0.172	0.108	0.0714935	CD8_Trm
UBB	4.0368e-06	0.256821	0.815	0.825	0.0743781	CD8_Trm
HLA-DRA	4.16621e-06	0.348703	0.456	0.38	0.0767623	CD8_Trm
EGR1	6.58091e-06	-0.292107	0.128	0.201	0.121253	CD8_Trm
ETS1	6.73875e-06	0.471942	0.399	0.36	0.124161	CD8_Trm
SKIL	7.32581e-06	0.381119	0.163	0.104	0.134978	CD8_Trm
ARPC4	7.38226e-06	0.465757	0.175	0.117	0.136018	CD8_Trm
HLA-DRB1	9.43317e-06	-0.369411	0.588	0.664	0.173806	CD8_Trm
CITED2	9.52925e-06	0.432115	0.44	0.378	0.175576	CD8_Trm
CCNH	9.75939e-06	0.278878	0.526	0.477	0.179817	CD8_Trm
PERP	1.15001e-05	0.321112	0.2	0.135	0.21189	CD8_Trm
SFPQ	1.22691e-05	0.415514	0.329	0.271	0.226059	CD8_Trm
NDUFS5	1.2476e-05	0.306501	0.652	0.686	0.22987	CD8_Trm
POLR2L	1.32939e-05	0.344243	0.533	0.512	0.244941	CD8_Trm
STK17A	1.54575e-05	0.271245	0.648	0.641	0.284805	CD8_Trm
LDLRAD4	1.56838e-05	0.396216	0.26	0.197	0.288974	CD8_Trm
TRA2B	1.58305e-05	0.352023	0.38	0.323	0.291677	CD8_Trm
CCL4L2	1.61282e-05	1.31999	0.21	0.151	0.297162	CD8_Trm
FRMD4B	1.79717e-05	0.340111	0.119	0.069	0.331128	CD8_Trm
DNAJB6	1.85563e-05	0.397523	0.401	0.354	0.341899	CD8_Trm
PIK3IP1	2.68149e-05	0.347928	0.538	0.501	0.494064	CD8_Trm
RGCC	2.85808e-05	0.546512	0.43	0.395	0.526602	CD8_Trm
ITGA1	3.04905e-05	0.375013	0.282	0.221	0.561787	CD8_Trm
CHMP1B	3.17592e-05	0.374553	0.173	0.117	0.585163	CD8_Trm
CLIC3	3.36124e-05	0.493017	0.264	0.207	0.619308	CD8_Trm
S1PR4	3.47377e-05	0.335816	0.142	0.091	0.640041	CD8_Trm
ARL4A	3.83002e-05	0.325132	0.167	0.11	0.705681	CD8_Trm
SMAP2	4.11997e-05	0.36026	0.242	0.185	0.759105	CD8_Trm
ARID5B	4.37492e-05	0.39771	0.274	0.217	0.80608	CD8_Trm
MXD1	7.46191e-05	-0.251697	0.088	0.144	1	CD8_Trm
FKBP11	7.83648e-05	0.365761	0.299	0.246	1	CD8_Trm
PLIN2	8.51869e-05	0.365257	0.215	0.159	1	CD8_Trm
DUSP4	9.19306e-05	0.410516	0.425	0.362	1	CD8_Trm
CSNK2B	9.62405e-05	0.312965	0.115	0.071	1	CD8_Trm
ECH1	0.000129593	0.411858	0.194	0.144	1	CD8_Trm
CCL4	0.000157851	0.489872	0.787	0.787	1	CD8_Trm
PFKFB3	0.000399465	0.328221	0.168	0.119	1	CD8_Trm
USP36	0.000429934	0.362959	0.179	0.132	1	CD8_Trm
ALOX5AP	0.000431269	0.300227	0.581	0.56	1	CD8_Trm
CNOT6L	0.000475338	0.348933	0.312	0.275	1	CD8_Trm
UBL3	0.000476311	0.306923	0.182	0.134	1	CD8_Trm
FKBP5	0.000502845	0.266817	0.445	0.399	1	CD8_Trm
CD9	0.000509629	0.314129	0.11	0.071	1	CD8_Trm
GCHFR	0.000533637	0.357256	0.281	0.237	1	CD8_Trm
ZFAND5	0.000674299	0.347167	0.286	0.244	1	CD8_Trm
DNAJA1	0.000830197	0.331969	0.461	0.448	1	CD8_Trm
PTGER4	0.000840008	0.338668	0.399	0.374	1	CD8_Trm
SC5D	0.000875704	0.267058	0.107	0.07	1	CD8_Trm
NAA50	0.000922848	0.330406	0.228	0.186	1	CD8_Trm
NAMPT	0.000937441	0.273959	0.128	0.087	1	CD8_Trm
SYTL3	0.00107855	0.415196	0.342	0.314	1	CD8_Trm
SLC2A3	0.0010789	0.355436	0.535	0.542	1	CD8_Trm
AREG	0.00117106	0.601297	0.111	0.074	1	CD8_Trm
EIF3J	0.00128281	0.302404	0.148	0.108	1	CD8_Trm
SYTL2	0.00134241	0.288582	0.196	0.152	1	CD8_Trm
STXBP2	0.0014529	0.250456	0.102	0.067	1	CD8_Trm
MYADM	0.00147294	0.412623	0.245	0.206	1	CD8_Trm
ATF4	0.00150811	0.312072	0.247	0.207	1	CD8_Trm
PMAIP1	0.00154392	0.274991	0.213	0.166	1	CD8_Trm
CALM2	0.00160312	0.268168	0.679	0.7	1	CD8_Trm
SRRM2	0.00170718	0.313941	0.325	0.292	1	CD8_Trm
SAR1A	0.00182035	0.268143	0.183	0.142	1	CD8_Trm
FNBP1	0.00182866	0.296627	0.402	0.386	1	CD8_Trm
CSRNP1	0.00187296	0.252405	0.271	0.222	1	CD8_Trm
FAM118A	0.00195006	0.329467	0.188	0.148	1	CD8_Trm
RNF19A	0.0020159	0.416415	0.334	0.31	1	CD8_Trm
LYAR	0.00203669	0.321203	0.316	0.279	1	CD8_Trm
FOXP1	0.00214731	0.358086	0.305	0.273	1	CD8_Trm
NFE2L2	0.0026128	0.335424	0.204	0.167	1	CD8_Trm
MT-ND4	0.00263163	0.342146	0.895	0.921	1	CD8_Trm
DSTN	0.00303032	0.300593	0.285	0.247	1	CD8_Trm
HSP90AA1	0.0036412	0.660297	0.843	0.909	1	CD8_Trm
RUNX3	0.00382757	0.347823	0.396	0.39	1	CD8_Trm
ATP1B3	0.00403589	0.328931	0.247	0.214	1	CD8_Trm
BIRC3	0.00440599	0.366863	0.194	0.158	1	CD8_Trm
PDCL3	0.00448732	0.314334	0.194	0.158	1	CD8_Trm
PHF20	0.00452033	0.303053	0.214	0.179	1	CD8_Trm
COX7B	0.00536614	0.290354	0.482	0.487	1	CD8_Trm
ICOS	0.00665353	0.361252	0.158	0.123	1	CD8_Trm
RSL24D1	0.00800602	0.288649	0.354	0.333	1	CD8_Trm
TIPARP	0.011786	0.266022	0.149	0.117	1	CD8_Trm
KRT86	0.0123658	-0.273401	0.07	0.101	1	CD8_Trm
IFNG	0.0129835	0.2774	0.294	0.252	1	CD8_Trm
ELF1	0.0164089	0.262975	0.52	0.546	1	CD8_Trm
NEDD8	0.0179084	0.261217	0.399	0.393	1	CD8_Trm
[truncated: 3,322 more rows]

## Sheet: Table S3B
Table S3B. Gene signatures used in analysis of CD8+ T subset, related to Figure 3E, Figure 5A,and Figure S3D.
Signature	Genes
Antigen Processing	CD1E	CD8A	HLA-A	HLA-B	HLA-C	HLA-DMA	HLA-DMB	HLA-DOB	HLA-DPA1	HLA-DPB1	HLA-DQA1	HLA-DQB1	HLA-DRA	HLA-DRB3	HLA-DRB4	MR1	PSMB7	PSMB9	TAP1	TAP2	TAPBP	THBS1	NA	NA	NA	NA	NA	NA	NA	NA	NA	NA	NA	NA	NA	NA	NA	NA	NA	NA	NA	NA	NA	NA	NA	NA	NA	NA	NA
B-cell Functions	ADA	BLK	CD19	CD1D	CD27	CD274	CD38	CD3E	CD5	CD70	CD79B	CD80	CD86	CR2	CTLA4	CXCR5	FAS	IL11	IRF4	MS4A1	PTPRC	RAG1	SOCS1	TNFRSF14	TNFSF18	NA	NA	NA	NA	NA	NA	NA	NA	NA	NA	NA	NA	NA	NA	NA	NA	NA	NA	NA	NA	NA	NA	NA	NA
CT Antigen	BAGE	CT45A1	CTAG1B	CTAGE1	CTCFL	DDX43	GAGE1	MAGEA1	MAGEA12	MAGEA3	MAGEA4	MAGEB2	MAGEC1	MAGEC2	PASD1	PBK	PRAME	PRM1	ROPN1	SEMG1	SPA17	SPACA3	SPANXB1	SPO11	SSX1	SSX4	SYCP1	NA	NA	NA	NA	NA	NA	NA	NA	NA	NA	NA	NA	NA	NA	NA	NA	NA	NA	NA	NA	NA	NA
Cell Cycle	ABL1	ATM	BAX	BCL2	BID	BIRC5	CASP3	CCND3	CDKN1A	CXCR4	NUP107	THBS1	TNFSF10	NA	NA	NA	NA	NA	NA	NA	NA	NA	NA	NA	NA	NA	NA	NA	NA	NA	NA	NA	NA	NA	NA	NA	NA	NA	NA	NA	NA	NA	NA	NA	NA	NA	NA	NA	NA
Cell Functions	ADORA2A	AKT3	ANP32B	BATF	BTLA	CD1A	CD1B	CD1D	CD209	CD274	CD3E	CD6	CD68	CD70	CHIT1	CSF3	CXCR4	DOCK9	EPCAM	EWSR1	F13A1	FEZ1	FUT5	GATA3	GTF3C1	GZMA	GZMB	GZMH	GZMK	GZMM	HAVCR2	HSD11B1	ICOS	ICOSLG	IFNGR1	IL17RA	IL21R	IL3RA	KIT	KLRF1	LAIR2	LAMP3	LIF	LTK	MAF	MME	MPPED1	MSR1	NCR1
Chemokines	A2M	C1QBP	CCL1	CCL11	CCL13	CCL14	CCL15	CCL16	CCL17	CCL18	CCL19	CCL2	CCL20	CCL21	CCL22	CCL23	CCL24	CCL25	CCL26	CCL27	CCL28	CCL3	CCL4	CCL5	CCL7	CCL8	CCR1	CCR3	CCR4	CCR7	CCRL2	CEACAM8	CKLF	CMKLR1	CSF2RB	CX3CL1	CX3CR1	CXCL1	CXCL10	CXCL11	CXCL12	CXCL13	CXCL14	CXCL16	CXCL2	CXCL3	CXCL5	CXCL6	CXCL8
Complement	C1QA	C1QB	C1R	C1S	C2	C4B	C4BPA	C5	C6	C7	C8A	C8B	C8G	C9	CCL25	NA	NA	NA	NA	NA	NA	NA	NA	NA	NA	NA	NA	NA	NA	NA	NA	NA	NA	NA	NA	NA	NA	NA	NA	NA	NA	NA	NA	NA	NA	NA	NA	NA	NA
Cytokines	CCL3L1	CCL5	CCR1	CCR2	CCR4	CCR5	CD70	CSF2	CSF3R	CXCL10	CXCL8	EBI3	FLT3LG	FOXP3	HLA-DOB	IDO1	IFNG	IFNL1	IL10RA	IL11	IL12A	IL12B	IL12RB2	IL13	IL13RA1	IL17A	IL1A	IL1B	IL1R2	IL1RN	IL2	IL21	IL22	IL23R	IL24	IL26	IL2RB	IL4R	IL5	IL5RA	IL6R	IL7R	IL9	JAK1	JAK2	JAK3	LTB	NOD2	OAS3
Cytotoxicity	GNLY	GZMA	GZMB	GZMH	GZMK	GZMM	HLA-A	HLA-B	HLA-C	PRF1	NA	NA	NA	NA	NA	NA	NA	NA	NA	NA	NA	NA	NA	NA	NA	NA	NA	NA	NA	NA	NA	NA	NA	NA	NA	NA	NA	NA	NA	NA	NA	NA	NA	NA	NA	NA	NA	NA	NA
Leukocyte Functions	CX3CL1	FUT7	HCK	IFNG	LCP1	SH2D1B	THBD	VEGFA	NA	NA	NA	NA	NA	NA	NA	NA	NA	NA	NA	NA	NA	NA	NA	NA	NA	NA	NA	NA	NA	NA	NA	NA	NA	NA	NA	NA	NA	NA	NA	NA	NA	NA	NA	NA	NA	NA	NA	NA	NA
Microglial Functions	CX3CR1	TLR1	TLR3	TLR4	TLR7	NA	NA	NA	NA	NA	NA	NA	NA	NA	NA	NA	NA	NA	NA	NA	NA	NA	NA	NA	NA	NA	NA	NA	NA	NA	NA	NA	NA	NA	NA	NA	NA	NA	NA	NA	NA	NA	NA	NA	NA	NA	NA	NA	NA
Pathogen Defense	CCL22	CD8A	CTSG	CXCL10	CXCL8	GNLY	IFNAR1	IL1B	OAS3	PRF1	PRG2	TYK2	NA	NA	NA	NA	NA	NA	NA	NA	NA	NA	NA	NA	NA	NA	NA	NA	NA	NA	NA	NA	NA	NA	NA	NA	NA	NA	NA	NA	NA	NA	NA	NA	NA	NA	NA	NA	NA
Regulation	ABL1	AMBP	BAX	BCL6	BID	C3	C3AR1	CARD11	CASP3	CCL16	CCL19	CCL21	CCL23	CCL24	CCL3	CCL4	CCL8	CCR1	CCR4	CCR7	CD160	CD19	CD200	CD247	CD276	CD34	CD38	CD3D	CD3EAP	CD3G	CD40	CD40LG	CD47	CD5	CD7	CD80	CD81	CD86	CD8B	CD96	CDH1	CDKN1A	CMA1	COL3A1	CSF2	CTSG	CXCL1	CXCL10	CXCL2
Senescence	ABL1	CD44	CDKN1A	EGR1	ETS1	FN1	HRAS	IGF1R	IRF5	PLAU	PRKCD	SERPINB2	NA	NA	NA	NA	NA	NA	NA	NA	NA	NA	NA	NA	NA	NA	NA	NA	NA	NA	NA	NA	NA	NA	NA	NA	NA	NA	NA	NA	NA	NA	NA	NA	NA	NA	NA	NA	NA
T-Cell Functions	ADA	AICDA	CCR1	CCR4	CCR5	CD1C	CD1D	CD2	CD27	CD274	CD38	CD3E	CD3G	CD47	CD5	CD7	CD70	CD80	CD86	CD8A	CD8B	CTLA4	CXCL10	CXCL11	CXCL9	CXCR3	CXCR5	DPP4	EGR1	EOMES	F2RL1	FAS	FOXP3	IDO1	IFNG	IL11	IL12A	IL12B	IL12RB1	IL12RB2	IL13	IL13RA1	IL13RA2	IL18	IL18R1	IL18RAP	IL2	IL3	IL4
TLR	MYD88	TLR1	TLR10	TLR2	TLR3	TLR4	TLR5	TLR6	TLR7	TLR8	TLR9	NA	NA	NA	NA	NA	NA	NA	NA	NA	NA	NA	NA	NA	NA	NA	NA	NA	NA	NA	NA	NA	NA	NA	NA	NA	NA	NA	NA	NA	NA	NA	NA	NA	NA	NA	NA	NA	NA
Transporter Functions	ANXA1	APOE	ATG10	ATG16L1	ATG7	CD163	CD36	CD44	CD47	CRP	CTSW	FAS	FCGR2A	FYN	ITGAM	LAMP1	MERTK	MFGE8	NT5E	PECAM1	SIGLEC1	TNFSF11	NA	NA	NA	NA	NA	NA	NA	NA	NA	NA	NA	NA	NA	NA	NA	NA	NA	NA	NA	NA	NA	NA	NA	NA	NA	NA	NA
Progenitor Exhausted CD8	IL7R	GPR183	LMNA	NR4A3	TCF7	MGAT4A	CD55	AIM1	PER1	FOSL2	EGR1	TSPYL2	YPEL5	CSRNP1	REL	SKIL	PIK3R1	FOXP1	RGCC	PFKFB3	MYADM	ZFP36L2	USP36	TC2N	FAM177A1	BTG2	TSC22D2	FAM65B	STAT4	RGPD5	NEU1	IFRD1	PDE4B	NR4A1
Terminally Exhausted CD8	NKG7	RAC2	CLIC1	GZMA	PRF1	APOBEC3C	RHOA	CCL4	COTL1	PSME2	HLA-DPA1	HMGN2	LSP1	PSMB9	LCK	SRP14	ARPC3	ARPC1B	TPI1	APOBEC3G	HLA-DPB1	LDHB	ATP5G2	MYL12B	PSMB8	PSMA7	HLA-DRB1	SUB1	ARPC4	CTSW	SUMO2	TAP1	GZMB	RARRES3	CAP1	UCP2	PPIB	RAN	CHCHD2	PARK7	HCST	GABARAP	HLA-DRA	SOD1	CAPZB	S100A4	RNASEK	PPP1CA	PKM
Inhibitory	BATF	BCL6	BTLA	CD160	CD244	CTLA4	GATA3	HAVCR2	HIF1A	ID2	ID3	IRF4	KLRG1	LAG3	NFATC1	PDCD1	PRDM1	TIGIT	TNFRSF14	TOX
Terminal differentiation	TIGIT	PDCD1	CD274	CTLA4	LAG3	HAVCR2	CD244	CD160
Exhaustion	CD3E	PDCD1	IL2RA	CD69	ICOS	CD24	TNFRSF4	TNFRSF9	CD28	CD27
Activation Dysfunction	ALDOA	ANKRD52	B3GNT2	BCL3	BCL6	BRAP	C6orf89	CABLES1	CACNB3	CAMK2D	CCNG2	CCR7	CD19	CD5	CD74	CERK	CLN6	CRTC3	CSNK1D	DTWD1	EIF3F	EIF3F	EML4	FAM168B	FAS	FASN	FBXL20	FOXO1	FRRS1	GATA3	GNA13	GPR132	GPR35	GRASP	IER5	IFI30	IFT80	IKZF2	IL2RG	INSYN2B	ISCU	ISCU	ITGAE	JAK2	KDM4B	KDM5B	KLF3	LATS2	LGMN
Cell stress	BAG3	BLOC1S5-TXNDC5	CALU	DNAJB1	DUSP1	EGR1	FOS	FOSB	HIF1A	HSP90AA1	HSP90AB1	HSP90AB2P	HSP90AB3P	HSP90B1	HSPA1A	HSPA1B	HSPA6	HSPB1	HSPH1	IER2	JUN	JUNB	NFKBIA	NFKBIZ	RGS2	SLC2A3	SOCS3	UBC	ZFAND2A	ZFP36	ZFP36L1
[truncated: 151 more columns]

## Sheet: Table S3C
Table S3C.Quantitative analysis results of multiplex immunofluorescence images of male and female tumor, related to Figure 3G.
ID	Sex	Spatial indicatior (0=exclusion 1=inflitrate or infame 2=desert)	CD3+	CK	PD1	CD3+CD4+	CD3+CD8+	CD3+CD8+PD1+	CD3+CD8+/CD3	PD1+CD8/CD8
2016-04747G	1	1	1689.79	466.257	1149.13	1346.06	1653.41	793.699	0.978472	0.480038
19-4072	1	1	1238.56	679.732	1028.19	1188.96	916.716	499.715	0.740148	0.545114
559208-7	1	1	1554.78	321.286	329.2	1320.07	872.229	189.721	0.561	0.216413
19-2563	1	1	938.541	103.541	957.333	517.018	601.6	327.482	0.640995	0.611856
M24140	1	1	1005.69	381.804	1581.56	1761.11	546.19	356.697	0.543098	0.651486
19-670	1	1	1115.68	206.617	1089.3	837.627	490.653	398.457	0.439779	0.792512
60027-1	1	1	1038.92	273.583	746.383	339.766	488.103	313.553	0.469816	0.642392
657359	1	1	1539.16	473.488	770.278	1282.13	407.318	318.857	0.264637	0.782821
627172	1	1	1174.78	386.265	1387.87	749.013	404.966	350.464	0.344717	0.867886
677194	1	1	706.253	622.119	523.519	886.862	394.63	258.513	0.558766	0.655078
1207823B	1	1	770.123	521.72	574.913	331.6	367.62	289.939	0.477352	0.792278
2014-264893	2	1	1861.4	49.2506	1088.12	1690.75	347.722	184.215	0.186807	0.529776
18-527	1	1	1175.09	919.82	866.671	1719.59	324.198	126.545	0.275893	0.390333
51542064D	2	1	767.734	5705.17	2093.13	1058.6	309.761	258.55	0.403474	0.766539
566540	1	1	1335.08	207.762	46.4008	90.6194	295.314	228.707	0.221196	0.471192
640460	1	1	959.868	260.613	464.666	869.532	260.345	133.158	0.27123	0.511469
2019-02415	1	1	1049.46	500.407	903.151	979.575	229.873	158.316	0.219038	0.688712
19-1378	1	1	809.68	665.473	555.508	639.118	220.048	136.75	0.271772	0.621454
19-2532	1	1	783.885	73.7001	390.465	520.61	195.567	131.042	0.249484	0.670062
20-384	1	1	909.173	961.236	395.539	493.144	190.733	147.81	0.209788	0.774958
655653	2	1	867.93	191.405	479.088	822.424	189.553	74.9478	0.218397	0.395392
622188	1	1	1344.3	37.9058	881.785	725.325	174.374	151.827	0.129713	0.843962
810282-7H	2	1	184.193	234.873	76.0616	87.3538	157.098	26.2735	0.852899	0.236152
606931	1	1	391.487	111.034	123.313	14.3144	145.711	83.9009	0.372198	0.485215
2019-52987C	1	1	515.055	297.527	588.697	117.924	138.942	121.267	0.269762	0.863511
451047	1	1	395.102	0.142522	130.22	112.989	133.769	55.3482	0.338568	0.464675
2015-52627G	1	1	1347.34	765.259	138.02	112.029	133.353	14.624	0.0989748	0.150813
600749	1	1	1642.64	0.893687	306.237	218.192	132.424	114.496	0.0806165	0.822282
12-2405	1	0	574.684	58.8466	672.487	856.398	126.126	93.6163	0.219471	0.742242
483451	1	1	487.373	38.5129	54.4496	208.211	124.775	30.6094	0.256016	0.16078
19-68908E	1	1	506.098	764.782	528.839	401.644	110.331	10.4141	0.218004	0.375903
19-2679	2	1	785.2	420.431	224.315	319.956	109.881	86.0017	0.13994	0.66642
600567	1	0	643.642	689.199	537.624	682.461	109.598	87.148	0.170279	0.658935
641529	1	1	412.848	306.749	16.4276	16.414	108.717	84.6621	0.263335	0.389368
654583	1	1	1519.47	476.065	212.314	747.862	106.621	70.4387	0.07017	0.510405
19-13730	1	1	472.529	113.877	286.47	79.1246	94.6713	34.3278	0.20035	0.492951
10-03670B1	1	1	657.928	209.578	34.323	144.217	92.2962	78.2414	0.140283	0.42386
19-629	1	1	353.611	192.781	113.684	228.319	82.5132	9.58185	0.233345	0.183508
2017-4933-1H	1	1	232.545	342.841	297.928	138.361	80.3045	15.0605	0.345329	0.550346
D2020-00208D	1	1	649.579	834.652	173.79	230.759	76.523	10.6873	0.117804	0.070133
296700-1	1	1	678.657	1.05451	118.551	175.822	75.7018	12.2108	0.111546	0.474171
818171	1	1	860.712	917.871	400.945	735.12	69.3714	51.1553	0.0805977	0.73985
760142-E	1	1	756.425	103.239	430.443	289.296	59.7872	8.6449	0.0790392	0.481013
17-15606-A04	1	1	973.834	377.06	265.687	1170.1	58.8521	13.8172	0.0604334	0.251578
581191	1	1	280.142	62.3922	181.955	240.135	51.7174	35.0795	0.184611	0.339146
638122-1	1	0	847.501	595.289	109.522	364.385	10.1679	1.33758	0.0119975	0.133322
10-18726E	2	0	802.591	297.927	16.1076	436.736	9.68144	0	0.0120627	0
639079	2	1	848.013	116.124	291.63	770.297	7.86058	1.39265	0.00926941	0.238687
19-051705	2	1	496.506	380.753	352.973	277.793	7.43	3.38022	0.0149646	0.447311
604891	2	1	380.361	4.15584	139.827	142.816	3.16195	2.25265	0.00831303	0.807798
14-19249-7	2	1	395.678	402.029	215.823	134.885	2.39668	1.64579	0.00605716	0.738561
560422-D	1	2	8.02832	122.661	16.6981	41.0599	1.91232	0.449194	0.238197	0.398583
6811991	1	2	5.43049	763.497	656.087	722.702	1.28194	0.473059	0.236064	0.233074
19-13825	2	0	628.297	145.371	182.202	151.559	0.704186	0.185209	0.00112078	0.167619
612909	2	0	727.202	460.487	213.174	259.39	0.656294	0.267162	0.000902492	0.528561
629195	2	2	5.88409	272.96	551.326	685.833	0.637061	0.543934	0.108268	0.684896
11-16067D	1	2	7.44765	103.299	25.7184	53.1047	0.308418	0	0.0414115	0
646398	2	2	2.10958	312.016	9.2523	39.5279	0.294448	0	0.139576	0
691981	1	0	602.246	1.79857	82.0862	95.8145	0.293373	0	0.000487132	0
638117	2	2	8.97744	128.842	23.431	52.9885	0.283343	0	0.0315617	0

## Sheet: Table S3D
Table S3D.The fluorochrome-conjugated antibodies included in the T cell exhaustion panel, related to Figure 4D.
Species	Antibody	Fluorescence channel	Brand	Cat
Human	CD45	percp-cy5.5	BD Pharmingen	564105
	CD3	APC	BD Pharmingen	555335
	CD8	BV510	BD Pharmingen	563256
	PD-1	PE-CY7	BD Pharmingen	561272
	GZMB	BV421	BD Pharmingen	563389
	IFNg	FITC	BD Pharmingen	554700
	TNF	BV650	BD Pharmingen	563418
	TIM3	PE	BD Pharmingen	563422

## Sheet: Table S4A
Table S4A. Differentially expressed genes (DEGs) of infiltrating myeloid cell subsets between male and female tumor tissue, related to Figure S4B.
Gene_name	p_val	avg_log2FC	pct.1	pct.2	p_val_adj	celltype
RPS4Y1	1.13286e-28	-1.46578	0	0.578	2.0873e-24	cDC1
XIST	8.97265e-16	1.36483	0.62	0	1.65321e-11	cDC1
UQCR11	1.96419e-14	1.54487	0.609	0.016	3.61902e-10	cDC1
RPS4X	2.31678e-14	0.70976	1	1	4.26866e-10	cDC1
NME1-NME2	1.27268e-13	-1.19176	0.283	0.781	2.34492e-09	cDC1
PCBP1	9.69402e-13	-1.24121	0.745	0.938	1.78612e-08	cDC1
KDM5D	2.73687e-12	-0.349571	0	0.25	5.04268e-08	cDC1
NME2	3.23336e-12	1.45616	0.538	0.031	5.95746e-08	cDC1
DDX3Y	1.43266e-11	-0.467145	0	0.234	2.63968e-07	cDC1
UTY	1.43266e-11	-0.317259	0	0.234	2.63968e-07	cDC1
RPL26	1.72556e-11	1.22049	0.967	0.969	3.17934e-07	cDC1
RPS27	6.84019e-11	0.704365	0.989	1	1.26031e-06	cDC1
COTL1	1.25143e-10	-0.883655	0.87	1	2.30576e-06	cDC1
EIF4A1	1.72507e-10	-0.839134	0.717	0.906	3.17843e-06	cDC1
ARF6	5.22003e-10	1.06188	0.717	0.312	9.6179e-06	cDC1
RPS21	2.28837e-09	0.552931	0.995	0.984	4.21632e-05	cDC1
COX6A1	3.39737e-09	1.03523	0.783	0.484	6.25965e-05	cDC1
ACTB	5.11509e-09	-0.580108	1	1	9.42456e-05	cDC1
RPS26	8.43502e-09	0.848609	0.973	0.953	0.000155415	cDC1
RPS17	9.71865e-09	2.28709	0.413	0.016	0.000179066	cDC1
RPL39	1.3507e-08	0.512196	1	1	0.000248867	cDC1
MS4A6A	1.47872e-08	1.11318	0.614	0.188	0.000272453	cDC1
COL6A3	2.4855e-08	-0.501777	0.065	0.344	0.000457953	cDC1
TWF2	2.84386e-08	0.740483	0.511	0.109	0.00052398	cDC1
RPL41	6.14562e-08	0.33644	1	1	0.00113233	cDC1
U2AF1	1.50831e-07	-0.639543	0.266	0.594	0.00277907	cDC1
NLGN4Y	2.38014e-07	-0.301032	0	0.141	0.00438541	cDC1
MZT2B	2.88478e-07	0.795897	0.625	0.266	0.00531521	cDC1
RAC1	3.527e-07	-0.62427	0.712	0.906	0.0064985	cDC1
PRR13	3.81373e-07	0.728706	0.625	0.312	0.00702679	cDC1
MZT2A	4.22768e-07	0.739463	0.658	0.297	0.0077895	cDC1
ADRB2	4.48147e-07	-0.452818	0.038	0.25	0.00825712	cDC1
RPL37A	4.57579e-07	0.646859	0.995	0.984	0.0084309	cDC1
MATR3	8.08431e-07	-0.618009	0.212	0.5	0.0148953	cDC1
ZNF331	9.70062e-07	0.922694	0.342	0.031	0.0178734	cDC1
LGALS2	1.03686e-06	0.821705	0.886	0.75	0.0191042	cDC1
LUC7L2	1.71199e-06	0.401773	0.288	0	0.0315433	cDC1
CNN2	1.71337e-06	-0.68261	0.815	0.969	0.0315688	cDC1
RPS29	1.99391e-06	1.10313	0.995	0.922	0.0367378	cDC1
MT-ATP8	2.0129e-06	-1.31564	0.734	0.859	0.0370878	cDC1
PLAUR	2.74703e-06	1.25028	0.516	0.203	0.0506141	cDC1
HLA-C	3.19424e-06	0.573189	0.989	1	0.058854	cDC1
PNRC2	3.42372e-06	0.53562	0.353	0.047	0.063082	cDC1
CYBA	4.32725e-06	0.656453	0.946	0.797	0.0797297	cDC1
DDX3X	4.4169e-06	0.705359	0.674	0.328	0.0813813	cDC1
RNF187	4.66421e-06	-0.434887	0.098	0.344	0.085938	cDC1
SAT1	4.92627e-06	0.989047	0.995	0.953	0.0907664	cDC1
RPL27	5.44862e-06	0.498082	0.957	1	0.100391	cDC1
CEBPD	5.53514e-06	0.635519	0.495	0.141	0.101985	cDC1
GLA	7.23516e-06	0.684708	0.38	0.094	0.133308	cDC1
POLR2J3	7.59165e-06	-0.315414	0.082	0.312	0.139876	cDC1
NR4A1	7.6431e-06	0.916614	0.56	0.25	0.140824	cDC1
RPL38	9.6848e-06	0.749753	0.957	0.844	0.178442	cDC1
EIF1AX	1.0652e-05	0.662816	0.647	0.344	0.196263	cDC1
RPL7	1.06684e-05	0.710738	0.989	0.875	0.196565	cDC1
RPL34	1.33389e-05	0.398766	0.989	1	0.24577	cDC1
MT-ND4L	1.44797e-05	-0.798262	0.886	0.938	0.266789	cDC1
RPL23A	1.69358e-05	0.427527	0.989	0.984	0.312043	cDC1
PPIA	1.88026e-05	-0.378289	0.962	1	0.346438	cDC1
ABHD12	1.88118e-05	-0.547103	0.19	0.438	0.346608	cDC1
GPX3	3.80768e-05	0.379836	0.255	0.016	0.701565	cDC1
CHMP1B	3.93802e-05	1.06032	0.674	0.406	0.72558	cDC1
PFN1	5.01164e-05	-0.415811	0.973	1	0.923394	cDC1
MREG	5.07578e-05	-0.362588	0.054	0.234	0.935213	cDC1
NDUFA11	5.74217e-05	0.616344	0.375	0.125	1	cDC1
PCBP2	6.12184e-05	-0.605411	0.918	0.984	1	cDC1
PTGDS	6.51088e-05	-0.682172	0.016	0.141	1	cDC1
ALG12	6.60779e-05	-0.283744	0.049	0.219	1	cDC1
RPL36A	6.81034e-05	0.824332	0.875	0.703	1	cDC1
RPL36	8.33003e-05	0.352013	0.995	1	1	cDC1
TAP2	8.73926e-05	0.375713	0.207	0	1	cDC1
LSP1	0.00012221	-0.436764	0.984	0.984	1	cDC1
PHLDA2	0.000122566	0.684397	0.299	0.062	1	cDC1
SFPQ	0.000124949	0.561166	0.674	0.438	1	cDC1
RPS15A	0.000131066	0.378368	0.995	1	1	cDC1
RNASE6	0.000133676	0.586921	0.625	0.281	1	cDC1
GPR183	0.000147832	0.999743	0.576	0.328	1	cDC1
VPS72	0.000150165	-0.378962	0.163	0.391	1	cDC1
TOMM7	0.000158329	0.46636	0.951	0.859	1	cDC1
GSTP1	0.000162015	-0.521471	0.962	1	1	cDC1
SRSF10	0.000168749	0.554975	0.359	0.125	1	cDC1
RILPL2	0.000201989	0.655183	0.565	0.312	1	cDC1
RPS10	0.000204885	1.50543	0.565	0.359	1	cDC1
SRGN	0.000206141	0.58665	0.946	0.969	1	cDC1
JMJD1C	0.000209289	0.789964	0.728	0.516	1	cDC1
CYP2S1	0.000210888	0.462368	0.511	0.25	1	cDC1
DUSP4	0.000212252	0.840923	0.63	0.359	1	cDC1
MTRNR2L12	0.000220715	-0.752704	0.728	0.906	1	cDC1
CKLF	0.000221718	0.579388	0.788	0.484	1	cDC1
ANXA6	0.000222279	-0.713418	0.598	0.734	1	cDC1
TMBIM4	0.00023366	0.403618	0.185	0	1	cDC1
AIF1	0.000249128	0.590112	0.897	0.734	1	cDC1
CORO1A	0.000254825	-0.636183	0.804	0.859	1	cDC1
PKIB	0.000255251	0.422456	0.315	0.078	1	cDC1
RPS20	0.000256047	1.09914	0.908	0.828	1	cDC1
CKS2	0.000275772	0.518574	0.527	0.25	1	cDC1
ZYX	0.000282639	-0.636065	0.799	0.859	1	cDC1
CLN3	0.000297643	0.358684	0.179	0	1	cDC1
SVIP	0.000313296	-0.396856	0.054	0.203	1	cDC1
CSTB	0.000316924	-0.401182	0.87	0.906	1	cDC1
CTSZ	0.000328888	0.53622	0.815	0.641	1	cDC1
SCLT1	0.000329939	-0.462153	0.158	0.359	1	cDC1
CD200R1	0.000374384	-0.349477	0.038	0.172	1	cDC1
MTRNR2L1	0.000378591	0.334503	0.174	0	1	cDC1
SNX3	0.000388733	0.501197	0.957	0.906	1	cDC1
SUPT16H	0.000403221	-0.388745	0.217	0.453	1	cDC1
AREG	0.000423772	1.52762	0.391	0.172	1	cDC1
MRPL40	0.000426884	-0.57665	0.228	0.438	1	cDC1
NDUFA13	0.000433462	0.548362	0.424	0.219	1	cDC1
H2AFY	0.000447629	0.496421	0.842	0.688	1	cDC1
CCL4L2	0.00047012	0.669399	0.217	0.031	1	cDC1
PRMT2	0.000470788	-0.589268	0.674	0.734	1	cDC1
RPL31	0.000496566	0.664455	0.984	0.938	1	cDC1
BLOC1S1	0.000497435	0.506558	0.505	0.266	1	cDC1
TREX1	0.000519885	-0.272173	0.152	0.359	1	cDC1
TIFAB	0.000536749	-0.434054	0.147	0.328	1	cDC1
CREM	0.000555916	1.26792	0.413	0.203	1	cDC1
NDUFB8	0.000584623	0.486409	0.196	0.016	1	cDC1
GABARAP	0.000585997	-0.439981	0.875	0.953	1	cDC1
TFCP2	0.000598879	-0.282744	0.103	0.281	1	cDC1
GNA13	0.000604887	0.411581	0.522	0.266	1	cDC1
CYCS	0.000608244	0.430916	0.696	0.469	1	cDC1
FGD2	0.000619587	-0.87376	0.522	0.656	1	cDC1
ABHD3	0.000620138	-0.333354	0.12	0.297	1	cDC1
ENO1	0.000693983	0.443676	0.935	0.75	1	cDC1
CTSS	0.000695782	0.495928	0.875	0.641	1	cDC1
YBX3	0.00070354	0.456146	0.484	0.234	1	cDC1
RPS2	0.000710589	0.444209	0.995	1	1	cDC1
RASSF5	0.000711761	0.523672	0.538	0.328	1	cDC1
DDIT4	0.000733161	0.713904	0.701	0.438	1	cDC1
NBPF14	0.000764672	0.355416	0.315	0.094	1	cDC1
RPL9	0.000807943	0.276458	0.995	0.984	1	cDC1
RPL35	0.000865841	0.297472	0.995	1	1	cDC1
PPDPF	0.000904832	-0.528808	0.929	0.891	1	cDC1
TRAFD1	0.000913044	-0.361235	0.136	0.312	1	cDC1
GIT2	0.000923108	-0.430445	0.234	0.438	1	cDC1
PATL2	0.000953362	-0.424863	0.082	0.234	1	cDC1
PSMA2	0.00103082	0.722586	0.179	0.016	1	cDC1
GSTM1	0.00103803	0.293607	0.185	0.016	1	cDC1
LDHA	0.00105093	0.531176	0.88	0.734	1	cDC1
CCNB1IP1	0.00111392	0.343543	0.326	0.125	1	cDC1
PKN2	0.00118323	-0.458379	0.332	0.516	1	cDC1
EGLN3	0.00119089	0.507085	0.424	0.219	1	cDC1
NDE1	0.00120319	-0.457607	0.196	0.375	1	cDC1
BLVRB	0.00122905	0.291695	0.516	0.266	1	cDC1
SSBP4	0.00124447	0.296139	0.239	0.062	1	cDC1
IL2RG	0.00124558	-0.470976	0.418	0.625	1	cDC1
VDR	0.00129811	0.377848	0.348	0.141	1	cDC1
SSR3	0.00142972	0.281509	0.761	0.453	1	cDC1
FOS	0.00144401	0.448649	0.918	0.781	1	cDC1
SELPLG	0.00144784	-0.496842	0.69	0.766	1	cDC1
ACOT13	0.00146878	-0.440866	0.136	0.297	1	cDC1
FOSL2	0.001474	0.351469	0.25	0.062	1	cDC1
HLA-DQB2	0.00149301	-0.536679	0.234	0.438	1	cDC1
PICALM	0.00152184	0.318549	0.478	0.281	1	cDC1
IL1R2	0.00155688	0.461214	0.168	0.016	1	cDC1
NDUFC2	0.00159686	0.450367	0.228	0.047	1	cDC1
MCL1	0.00170346	0.474671	0.94	0.844	1	cDC1
DCAF11	0.00172076	-0.382908	0.223	0.391	1	cDC1
TACSTD2	0.00174707	0.864215	0.495	0.281	1	cDC1
ZFP36L1	0.00177901	-0.567144	0.859	0.859	1	cDC1
SLC2A3	0.00182391	0.869582	0.473	0.266	1	cDC1
NUDT16	0.00188063	0.503498	0.527	0.297	1	cDC1
ZC3HAV1	0.00192384	0.807583	0.462	0.281	1	cDC1
LANCL1	0.00192857	-0.293332	0.043	0.156	1	cDC1
TAF12	0.00193042	0.27065	0.315	0.109	1	cDC1
SPP1	0.00196341	0.491285	0.136	0	1	cDC1
CFP	0.00197785	-0.722093	0.152	0.312	1	cDC1
SDF2L1	0.00198066	0.407035	0.462	0.25	1	cDC1
CD55	0.00199399	0.704576	0.636	0.469	1	cDC1
ATG7	0.00203242	-0.292154	0.06	0.188	1	cDC1
PRPF3	0.00208806	-0.255598	0.06	0.188	1	cDC1
SSR2	0.00209578	0.379147	0.87	0.641	1	cDC1
IFNAR2	0.00210148	-0.369832	0.179	0.359	1	cDC1
SRSF7	0.00211388	0.543932	0.804	0.594	1	cDC1
SRP19	0.00215581	0.462163	0.353	0.141	1	cDC1
C16orf72	0.00224303	0.260665	0.212	0.047	1	cDC1
C1orf54	0.00226479	0.278855	0.87	0.781	1	cDC1
TBCA	0.00229875	0.34993	0.87	0.672	1	cDC1
BCL2L11	0.002368	0.318275	0.516	0.297	1	cDC1
GNG5	0.00238804	-0.297797	0.924	0.922	1	cDC1
SMAP2	0.00245338	0.500161	0.418	0.219	1	cDC1
RNASET2	0.00247544	0.519812	0.853	0.719	1	cDC1
ARF5	0.0024919	-0.404926	0.826	0.922	1	cDC1
ERCC5	0.00249359	-0.284057	0.109	0.266	1	cDC1
TRIB1	0.0025131	0.41185	0.375	0.172	1	cDC1
ATP9B	0.00251382	-0.261587	0.082	0.219	1	cDC1
GADD45B	0.00251388	0.66022	0.755	0.625	1	cDC1
PRKCD	0.00252968	-0.31972	0.136	0.297	1	cDC1
MTRNR2L8	0.00255574	1.20456	0.408	0.234	1	cDC1
CIITA	0.00259149	-0.377241	0.533	0.641	1	cDC1
NEAT1	0.00261647	0.811642	0.94	0.797	1	cDC1
BCL3	0.00276019	0.293467	0.277	0.094	1	cDC1
TPM3	0.00279318	-0.307188	0.924	0.922	1	cDC1
AMD1	0.00302452	0.438138	0.467	0.281	1	cDC1
RTF1	0.00304951	0.350076	0.342	0.156	1	cDC1
ABI3	0.00305533	-0.593034	0.332	0.484	1	cDC1
KAT2B	0.00309062	0.265579	0.228	0.062	1	cDC1
RBMX	0.00318922	0.36893	0.69	0.453	1	cDC1
ZNF428	0.00330491	-0.367427	0.337	0.5	1	cDC1
PFKFB3	0.00336356	0.520608	0.505	0.312	1	cDC1
PPM1M	0.00338619	-0.343359	0.38	0.562	1	cDC1
C21orf91	0.00342894	-0.264321	0.038	0.141	1	cDC1
SH3BGRL3	0.00342977	-0.265797	0.946	1	1	cDC1
PPP1CB	0.00351402	0.483915	0.582	0.391	1	cDC1
RAB1B	0.00355368	-0.422218	0.429	0.578	1	cDC1
MYL12B	0.00374996	-0.288511	0.875	0.891	1	cDC1
SNRPE	0.00388193	0.320581	0.554	0.359	1	cDC1
SIGLEC10	0.0039049	0.362406	0.598	0.359	1	cDC1
NDUFA7	0.00390511	0.397087	0.12	0	1	cDC1
ITGAX	0.00393485	0.3774	0.446	0.219	1	cDC1
RALB	0.00395679	0.283495	0.424	0.219	1	cDC1
COPS5	0.00398294	-0.398958	0.293	0.484	1	cDC1
NR4A3	0.00398368	0.720378	0.484	0.297	1	cDC1
RBBP6	0.00419942	0.292053	0.478	0.297	1	cDC1
RPL21	0.00427028	0.570952	0.984	0.969	1	cDC1
LIMCH1	0.0043016	-0.335125	0.038	0.141	1	cDC1
UVRAG	0.00440643	-0.519632	0.538	0.625	1	cDC1
LCP1	0.00441871	-0.325955	0.913	0.875	1	cDC1
NAMPT	0.00454065	0.562363	0.56	0.391	1	cDC1
APBB1IP	0.00454687	-0.456524	0.467	0.625	1	cDC1
TSC22D3	0.00458198	0.514664	0.848	0.75	1	cDC1
OAZ2	0.00460438	0.478248	0.446	0.266	1	cDC1
SGK1	0.00474045	0.327739	0.707	0.469	1	cDC1
ATP1B3	0.00474452	0.599554	0.663	0.453	1	cDC1
GSPT1	0.00481581	0.285294	0.348	0.156	1	cDC1
RGS1	0.00494513	0.357426	0.777	0.5	1	cDC1
KLHL6	0.0050653	0.28443	0.37	0.172	1	cDC1
TTN-AS1	0.00518688	-0.254182	0.109	0.25	1	cDC1
CTNNB1	0.00523284	0.599725	0.522	0.359	1	cDC1
ARID1B	0.00524566	0.327605	0.326	0.156	1	cDC1
PYHIN1	0.00528066	-0.306535	0.033	0.125	1	cDC1
SNX9	0.00535998	0.351788	0.397	0.203	1	cDC1
NDEL1	0.00537971	0.419873	0.391	0.219	1	cDC1
DLST	0.00538287	-0.304131	0.141	0.297	1	cDC1
PRDX5	0.00546968	0.324884	0.679	0.516	1	cDC1
MAP1LC3B	0.00548833	0.342472	0.647	0.438	1	cDC1
PTMA	0.0055628	0.26121	1	1	1	cDC1
LIMD2	0.00575039	-0.436067	0.832	0.875	1	cDC1
THBD	0.00582848	0.676901	0.446	0.281	1	cDC1
INF2	0.00593174	0.2535	0.277	0.109	1	cDC1
IFNGR1	0.0060246	0.394187	0.745	0.5	1	cDC1
DBN1	0.00606105	0.334538	0.337	0.156	1	cDC1
HNRNPA3	0.00626019	0.300672	0.853	0.625	1	cDC1
PSMB10	0.00629216	-0.395183	0.696	0.719	1	cDC1
VIM	0.00633315	-0.322586	0.995	1	1	cDC1
ARHGAP10	0.00638883	-0.583511	0.043	0.141	1	cDC1
RPS11	0.00639159	0.352924	0.984	0.984	1	cDC1
PABPC4	0.00657402	0.31553	0.587	0.406	1	cDC1
YBX1	0.00670485	0.325896	0.951	0.891	1	cDC1
C6orf48	0.00672475	0.317521	0.511	0.312	1	cDC1
NR4A2	0.00685419	0.669679	0.582	0.422	1	cDC1
LAPTM4A	0.00694601	0.311652	0.565	0.359	1	cDC1
PPP1CA	0.00697639	-0.284946	0.788	0.797	1	cDC1
CHERP	0.0070036	-0.301483	0.12	0.25	1	cDC1
ERGIC2	0.00703203	-0.277427	0.217	0.391	1	cDC1
ZNF292	0.00713507	-0.371532	0.304	0.469	1	cDC1
MMD	0.00720991	-0.292906	0.12	0.25	1	cDC1
PTPRCAP	0.00721521	-0.499801	0.272	0.438	1	cDC1
MYO1F	0.00722569	0.443054	0.538	0.344	1	cDC1
DNAJA2	0.0072553	0.281868	0.446	0.266	1	cDC1
KDM2B	0.00755617	-0.677527	0.201	0.359	1	cDC1
LYN	0.00758234	-0.432417	0.462	0.594	1	cDC1
UBC	0.00764588	0.357991	0.989	0.938	1	cDC1
MAPK1IP1L	0.0076814	0.264634	0.533	0.328	1	cDC1
CXCR4	0.00771763	0.711511	0.717	0.578	1	cDC1
MRPL3	0.00789683	0.330075	0.554	0.375	1	cDC1
RPS6KA1	0.00813887	-0.367856	0.277	0.438	1	cDC1
SYNE2	0.0081394	-0.315113	0.076	0.188	1	cDC1
RASSF4	0.0081525	-0.690158	0.408	0.562	1	cDC1
RPN2	0.00846117	0.332804	0.592	0.406	1	cDC1
FBXO34	0.0085013	0.254348	0.201	0.062	1	cDC1
CHD1	0.00867306	0.252287	0.293	0.125	1	cDC1
YWHAH	0.00872873	0.454487	0.457	0.266	1	cDC1
MRPL55	0.00881287	0.292962	0.413	0.234	1	cDC1
GRINA	0.00893876	-0.420564	0.587	0.703	1	cDC1
ALDOA	0.0091999	-0.435118	0.788	0.844	1	cDC1
STARD7	0.00920907	0.466401	0.571	0.391	1	cDC1
OSTF1	0.00926196	-0.413171	0.69	0.766	1	cDC1
PSAP	0.00935863	0.359461	0.951	0.953	1	cDC1
TAP1	0.0094124	-0.484675	0.793	0.875	1	cDC1
SP100	0.00943363	-0.505872	0.446	0.578	1	cDC1
CHPT1	0.00955802	0.370636	0.288	0.141	1	cDC1
DCTN5	0.00959655	-0.2505	0.152	0.297	1	cDC1
GRSF1	0.00968823	-0.63428	0.5	0.625	1	cDC1
M6PR	0.0097182	-0.26087	0.712	0.781	1	cDC1
SLFN5	0.00978078	-0.276926	0.082	0.188	1	cDC1
TXNL4A	0.00985341	0.25751	0.37	0.219	1	cDC1
ITGA4	0.00995047	-0.705316	0.451	0.531	1	cDC1
TUBB	0.00995282	-0.69328	0.783	0.781	1	cDC1
FAM173A	0.00999851	-0.313799	0.25	0.422	1	cDC1
MAP3K2	0.0100488	0.42027	0.391	0.234	1	cDC1
LMNA	0.0103001	0.515151	0.685	0.484	1	cDC1
INPP5F	0.0103384	-0.355783	0.19	0.328	1	cDC1
NPM1	0.0103634	-0.299494	0.94	0.922	1	cDC1
CD3G	0.0106318	-0.366558	0.049	0.141	1	cDC1
SIPA1L1	0.0108254	0.253558	0.223	0.078	1	cDC1
KCNK6	0.0111419	0.367655	0.598	0.359	1	cDC1
TPP1	0.0112627	0.316141	0.81	0.578	1	cDC1
PDE4B	0.0113203	0.531962	0.592	0.438	1	cDC1
TOX4	0.0114627	-0.387087	0.277	0.422	1	cDC1
SLC12A9	0.0114735	0.271082	0.288	0.125	1	cDC1
ZFAND5	0.0115315	0.568806	0.674	0.516	1	cDC1
PARP1	0.0115472	-0.391978	0.446	0.594	1	cDC1
FAM50A	0.0116834	-0.30755	0.261	0.406	1	cDC1
HPS5	0.0117134	0.299988	0.554	0.375	1	cDC1
RABGAP1L	0.0117195	-0.345663	0.299	0.438	1	cDC1
PSMD6	0.0119649	-0.357665	0.315	0.469	1	cDC1
SLC1A5	0.0119726	-0.440269	0.386	0.516	1	cDC1
HLA-DMB	0.0120049	0.323087	0.837	0.734	1	cDC1
RELB	0.0120812	-0.530868	0.255	0.391	1	cDC1
PDCD6	0.0121729	-0.319619	0.538	0.656	1	cDC1
IWS1	0.0122832	-0.330589	0.223	0.359	1	cDC1
IL4I1	0.0123567	-0.463701	0.141	0.281	1	cDC1
STX11	0.0124534	0.339585	0.38	0.219	1	cDC1
SPEN	0.012467	0.272444	0.299	0.141	1	cDC1
HSPA5	0.0128168	0.452065	0.668	0.531	1	cDC1
MRPL16	0.0128541	-0.257583	0.168	0.312	1	cDC1
ALG13	0.0131442	0.250979	0.293	0.141	1	cDC1
IGFLR1	0.0132287	0.296847	0.446	0.328	1	cDC1
FSCN1	0.0132685	-1.14541	0.234	0.359	1	cDC1
MINK1	0.0133514	-0.252986	0.087	0.203	1	cDC1
KIF2A	0.0135359	-0.567684	0.451	0.562	1	cDC1
RAD23B	0.0136172	0.339315	0.489	0.344	1	cDC1
HERPUD1	0.0136268	0.467622	0.87	0.719	1	cDC1
MAT2B	0.0136846	-0.541579	0.375	0.469	1	cDC1
MAP7D1	0.0137231	0.256381	0.277	0.125	1	cDC1
ACTG1	0.0138566	-0.305848	0.989	1	1	cDC1
CXCL9	0.0140207	-0.393923	0.114	0.234	1	cDC1
LIMS1	0.0140388	0.378104	0.554	0.391	1	cDC1
AFF4	0.0141696	0.381095	0.571	0.438	1	cDC1
KAT5	0.0142367	-0.275529	0.109	0.234	1	cDC1
SERPINB1	0.0142827	-0.621769	0.897	0.906	1	cDC1
NFE2L2	0.0144026	0.531868	0.62	0.484	1	cDC1
ARHGAP5	0.0144688	0.290631	0.37	0.203	1	cDC1
CDC123	0.0144963	-0.327626	0.217	0.375	1	cDC1
LAMP3	0.014584	-1.21743	0.147	0.266	1	cDC1
SYNGR2	0.0146801	-0.510647	0.826	0.859	1	cDC1
PPIF	0.0150054	0.354482	0.527	0.344	1	cDC1
CXCL16	0.015087	0.304239	0.859	0.688	1	cDC1
YEATS2	0.0151471	-0.274053	0.092	0.203	1	cDC1
MBNL1	0.0151975	-0.426934	0.614	0.672	1	cDC1
CSRP1	0.0153981	-0.310349	0.668	0.781	1	cDC1
ZRANB2	0.0155042	-0.254688	0.25	0.391	1	cDC1
TSPAN13	0.0156161	0.48589	0.462	0.312	1	cDC1
NAPSA	0.0158618	0.569696	0.647	0.609	1	cDC1
IRF8	0.015868	-0.335556	0.886	0.906	1	cDC1
VMO1	0.0161287	0.405485	0.484	0.281	1	cDC1
ACADVL	0.0161331	0.281051	0.668	0.5	1	cDC1
HECTD1	0.0162084	-0.399251	0.283	0.406	1	cDC1
FOSB	0.0162088	0.354102	0.707	0.484	1	cDC1
C9orf16	0.016254	-0.331233	0.696	0.781	1	cDC1
ZNF330	0.0164063	-0.345993	0.201	0.328	1	cDC1
HNRNPAB	0.0164088	0.286867	0.424	0.25	1	cDC1
SAP18	0.0165568	-0.296612	0.821	0.844	1	cDC1
NMRK1	0.0169714	-0.31053	0.141	0.266	1	cDC1
RPL13A	0.0169808	0.786151	0.984	0.984	1	cDC1
SUCLG1	0.017125	0.26548	0.467	0.297	1	cDC1
PSME2	0.0171717	-0.335063	0.908	0.906	1	cDC1
UBL3	0.0172155	0.295301	0.359	0.219	1	cDC1
ZFP36	0.0172203	0.35588	0.891	0.734	1	cDC1
EIF4H	0.0173634	-0.330659	0.652	0.719	1	cDC1
LRPAP1	0.0173902	0.26656	0.391	0.25	1	cDC1
PSMC6	0.0174048	0.292758	0.462	0.281	1	cDC1
NIN	0.0175096	-0.452002	0.266	0.406	1	cDC1
STIM2	0.0177362	0.280985	0.293	0.156	1	cDC1
SEC61B	0.0178949	-0.571524	0.848	0.859	1	cDC1
GNA15	0.0179631	0.271229	0.565	0.375	1	cDC1
WDR1	0.0179756	-0.424757	0.766	0.781	1	cDC1
RPLP0	0.0179872	-0.264015	0.978	1	1	cDC1
AXL	0.0180169	0.307174	0.288	0.141	1	cDC1
TRAF3IP3	0.0181988	-0.255532	0.13	0.25	1	cDC1
BIN1	0.0182657	0.335406	0.533	0.375	1	cDC1
LYST	0.0182943	-0.648383	0.179	0.297	1	cDC1
S100A10	0.0183335	-0.339156	0.973	0.984	1	cDC1
XPNPEP3	0.0184444	-0.301584	0.065	0.156	1	cDC1
MRPL23	0.0186994	-0.385704	0.473	0.609	1	cDC1
HNRNPDL	0.0189493	0.31018	0.891	0.688	1	cDC1
IZUMO4	0.0190548	-0.269792	0.043	0.125	1	cDC1
ATG5	0.0190761	-0.35644	0.168	0.297	1	cDC1
PRDX6	0.0190998	0.300385	0.679	0.5	1	cDC1
PLIN2	0.0192153	0.265932	0.207	0.078	1	cDC1
TYMP	0.0193861	0.427293	0.87	0.688	1	cDC1
COX5B	0.0197019	0.317739	0.88	0.734	1	cDC1
RPLP2	0.019781	0.299207	0.995	0.984	1	cDC1
FAR1	0.0198557	-0.358931	0.217	0.359	1	cDC1
ARPC5	0.0199162	-0.2891	0.837	0.859	1	cDC1
MIR181A1HG	0.0199288	0.276507	0.484	0.297	1	cDC1
MT-ND3	0.0199348	0.366561	0.978	0.875	1	cDC1
SRGAP2	0.0199471	0.333055	0.255	0.125	1	cDC1
SNX20	0.0202035	-0.388468	0.321	0.438	1	cDC1
PTTG1IP	0.020262	0.278863	0.614	0.438	1	cDC1
GMDS	0.02028	-0.284667	0.223	0.344	1	cDC1
DDX21	0.0208833	0.358843	0.582	0.406	1	cDC1
MAML2	0.0209271	-0.327317	0.12	0.234	1	cDC1
EIF5	0.0212687	0.372779	0.712	0.562	1	cDC1
YIPF3	0.0216436	-0.367667	0.326	0.469	1	cDC1
UROS	0.0218198	-0.374536	0.245	0.359	1	cDC1
SRSF1	0.0218808	-0.46513	0.364	0.484	1	cDC1
LAMTOR1	0.0219743	-0.377908	0.755	0.812	1	cDC1
HIF1A	0.0221344	0.321284	0.495	0.359	1	cDC1
TIMP1	0.0221671	1.0045	0.62	0.484	1	cDC1
DAXX	0.0222963	-0.27541	0.228	0.375	1	cDC1
EZR	0.022319	0.637388	0.696	0.547	1	cDC1
CD46	0.0224569	-0.306265	0.342	0.484	1	cDC1
PDE4DIP	0.0226443	-0.411163	0.402	0.5	1	cDC1
SLC5A3	0.0227773	0.27812	0.109	0.016	1	cDC1
BAK1	0.0229654	0.283123	0.228	0.109	1	cDC1
CPVL	0.0229711	0.384868	0.842	0.812	1	cDC1
VTA1	0.0231751	-0.287275	0.158	0.281	1	cDC1
TMEM179B	0.0233956	-0.338496	0.478	0.609	1	cDC1
INSIG1	0.0236296	0.602043	0.516	0.359	1	cDC1
GGA2	0.0236457	-0.385121	0.217	0.344	1	cDC1
RGS2	0.0236683	0.333977	0.658	0.5	1	cDC1
PARL	0.0241181	-0.269693	0.207	0.344	1	cDC1
GK	0.024349	0.260605	0.245	0.109	1	cDC1
SLC39A1	0.0243757	-0.272306	0.147	0.266	1	cDC1
MIDN	0.0246431	0.362008	0.424	0.281	1	cDC1
CTTNBP2NL	0.024646	0.268117	0.277	0.156	1	cDC1
PEX11B	0.0247863	-0.296238	0.098	0.203	1	cDC1
VHL	0.0250981	-0.278812	0.304	0.438	1	cDC1
SEC61G	0.0254345	0.357627	0.745	0.594	1	cDC1
NSMCE2	0.0254609	-0.337773	0.136	0.25	1	cDC1
TVP23A	0.0259393	-0.335085	0.174	0.297	1	cDC1
RPL23	0.0261219	0.528623	0.946	0.969	1	cDC1
FNIP2	0.0265112	0.403123	0.473	0.344	1	cDC1
RAB24	0.0265993	-0.364888	0.13	0.234	1	cDC1
C1QC	0.0266716	0.977693	0.13	0.031	1	cDC1
ZDHHC17	0.0271592	-0.292214	0.196	0.312	1	cDC1
RHOB	0.0271941	-0.55363	0.38	0.484	1	cDC1
LYZ	0.0272317	-0.609624	0.951	0.969	1	cDC1
RPS6KA4	0.0275908	-0.334599	0.277	0.391	1	cDC1
MKKS	0.0276783	-0.274133	0.272	0.406	1	cDC1
SERTAD1	0.0286691	0.346795	0.484	0.328	1	cDC1
TOB1	0.0286764	0.443564	0.293	0.172	1	cDC1
CLEC7A	0.0289456	0.384897	0.761	0.594	1	cDC1
ANKRD55	0.02964	-0.272778	0.038	0.109	1	cDC1
PARK7	0.0298028	-0.294686	0.859	0.859	1	cDC1
NFE2L1	0.029843	-0.263702	0.147	0.266	1	cDC1
TGFBR2	0.0300495	-0.283595	0.163	0.281	1	cDC1
NDUFAB1	0.0301813	-0.352746	0.609	0.625	1	cDC1
LDLRAD4	0.0301958	0.360235	0.549	0.344	1	cDC1
APOBEC3C	0.030283	-0.323659	0.207	0.328	1	cDC1
NUB1	0.0303769	-0.462598	0.342	0.469	1	cDC1
VRK2	0.0306049	-0.288199	0.277	0.422	1	cDC1
ZCCHC7	0.0312314	-0.341683	0.239	0.359	1	cDC1
UTP3	0.0312549	-0.262127	0.114	0.219	1	cDC1
HTATSF1	0.0317343	0.258396	0.234	0.109	1	cDC1
DNAJB6	0.0331878	0.327551	0.587	0.453	1	cDC1
KCNAB2	0.0333175	-0.327219	0.239	0.359	1	cDC1
UQCRB	0.0339366	0.281559	0.929	0.859	1	cDC1
JAK1	0.0341202	-0.333645	0.69	0.688	1	cDC1
CHFR	0.0342554	-0.262912	0.114	0.219	1	cDC1
NOTCH2	0.0346818	-0.296505	0.348	0.469	1	cDC1
ARHGAP22	0.0347157	-0.312181	0.082	0.172	1	cDC1
ACADS	0.0350835	-0.260975	0.098	0.203	1	cDC1
RNF125	0.0354088	-0.260491	0.049	0.125	1	cDC1
NAA38	0.0358462	-0.32901	0.462	0.578	1	cDC1
CCT5	0.0358793	-0.358738	0.413	0.516	1	cDC1
ITFG2	0.0363817	-0.25004	0.082	0.172	1	cDC1
RPL27A	0.0365482	0.716611	0.978	0.953	1	cDC1
SLC30A9	0.036747	-0.294443	0.174	0.281	1	cDC1
CLIC1	0.0370227	0.253092	0.918	0.875	1	cDC1
ZNF10	0.0371935	-0.308505	0.114	0.219	1	cDC1
ETV6	0.0373459	-0.344193	0.533	0.641	1	cDC1
POLD4	0.0376294	-0.371059	0.69	0.781	1	cDC1
DCPS	0.037849	-0.365522	0.239	0.359	1	cDC1
CCL22	0.0383678	-1.95703	0.087	0.172	1	cDC1
TBC1D22A	0.038952	-0.329065	0.272	0.391	1	cDC1
PRCP	0.0393151	0.253292	0.69	0.531	1	cDC1
MRPS6	0.0393841	0.28414	0.478	0.344	1	cDC1
TUSC2	0.0394229	-0.362808	0.228	0.359	1	cDC1
MCM5	0.0394425	0.289349	0.522	0.375	1	cDC1
SLC24A4	0.0394748	0.250494	0.201	0.094	1	cDC1
CSF2RA	0.0395314	0.71125	0.679	0.516	1	cDC1
MT-CYB	0.0395421	-0.254246	0.978	0.875	1	cDC1
CDC37	0.0397109	-0.309651	0.755	0.812	1	cDC1
PSMA1	0.0398281	0.416574	0.359	0.219	1	cDC1
NAAA	0.0398345	0.254519	0.821	0.656	1	cDC1
WAC-AS1	0.0398489	-0.279033	0.217	0.344	1	cDC1
APOE	0.0404496	0.672897	0.207	0.094	1	cDC1
FDFT1	0.0404584	-0.407096	0.446	0.516	1	cDC1
MORF4L2	0.0408607	0.329031	0.293	0.156	1	cDC1
CTSW	0.0414279	-0.309438	0.092	0.188	1	cDC1
SERF2	0.0424526	-0.260188	0.978	1	1	cDC1
ATP6V0E1	0.0424935	0.275642	0.929	0.875	1	cDC1
CDV3	0.0429972	0.410613	0.386	0.281	1	cDC1
DENND2D	0.0433511	-0.258034	0.141	0.25	1	cDC1
ACIN1	0.0441648	-0.393495	0.288	0.406	1	cDC1
RGS18	0.0444437	0.297528	0.375	0.219	1	cDC1
UPF2	0.044541	0.384967	0.489	0.344	1	cDC1
SLC35A4	0.0452605	-0.284495	0.158	0.266	1	cDC1
MORC3	0.0452605	-0.346014	0.158	0.266	1	cDC1
RAB11FIP1	0.0458746	0.362877	0.641	0.5	1	cDC1
UBE3A	0.047115	-0.317928	0.332	0.453	1	cDC1
CD52	0.0475302	-0.398807	0.543	0.656	1	cDC1
PES1	0.0478691	0.359915	0.179	0.078	1	cDC1
SERPINA1	0.047935	0.464809	0.473	0.344	1	cDC1
PTK2	0.0483551	0.28038	0.386	0.281	1	cDC1
H2AFZ	0.0485043	-0.449014	0.842	0.859	1	cDC1
HMGXB3	0.0489318	-0.253503	0.114	0.203	1	cDC1
PSMB9	0.0495418	-0.272287	0.902	0.953	1	cDC1
RAB11B	0.0503017	-0.350451	0.391	0.484	1	cDC1
SERPINB9	0.0505672	0.628407	0.69	0.578	1	cDC1
ZNF384	0.0516298	-0.330935	0.076	0.156	1	cDC1
KIF16B	0.0519171	0.26356	0.446	0.328	1	cDC1
C1QA	0.0520434	0.68962	0.185	0.078	1	cDC1
BASP1	0.0522913	0.263085	0.81	0.656	1	cDC1
ARPC4	0.0523754	0.264328	0.37	0.234	1	cDC1
TSPYL1	0.0527162	-0.262065	0.152	0.266	1	cDC1
TBC1D8	0.053092	-0.57233	0.245	0.344	1	cDC1
NDUFAF4	0.0531779	-0.250097	0.147	0.25	1	cDC1
ENO3	0.0536816	-0.300919	0.065	0.141	1	cDC1
CRIP1	0.053997	0.615912	0.505	0.375	1	cDC1
SNHG8	0.0540107	0.292944	0.728	0.562	1	cDC1
CAPZA1	0.0545548	0.258098	0.652	0.469	1	cDC1
VDAC1	0.0547045	-0.258221	0.739	0.75	1	cDC1
NAP1L1	0.0549363	0.293801	0.924	0.891	1	cDC1
HLA-DOA	0.056063	-0.361296	0.614	0.672	1	cDC1
CCDC90B	0.0566374	0.343127	0.342	0.219	1	cDC1
CYTIP	0.0566791	0.308332	0.674	0.516	1	cDC1
TATDN1	0.056717	0.319127	0.293	0.188	1	cDC1
IRF1	0.0572533	-0.372494	0.511	0.594	1	cDC1
SNHG15	0.057363	0.384584	0.293	0.203	1	cDC1
ZNF90	0.0583508	0.338533	0.109	0.031	1	cDC1
GAA	0.0584953	-0.353421	0.315	0.406	1	cDC1
GIMAP7	0.0590758	-0.316387	0.082	0.156	1	cDC1
TMEM123	0.0593724	-0.418259	0.582	0.609	1	cDC1
ANAPC5	0.0594666	-0.347045	0.348	0.469	1	cDC1
COMMD1	0.0600105	-0.330746	0.337	0.438	1	cDC1
MYL12A	0.0601296	-0.332404	0.918	0.922	1	cDC1
MRPL32	0.0601636	-0.314419	0.212	0.328	1	cDC1
CTSH	0.0603588	-0.409301	0.69	0.734	1	cDC1
UHMK1	0.0605319	-0.319342	0.337	0.453	1	cDC1
HNRNPUL1	0.0608315	0.260305	0.592	0.469	1	cDC1
DNAJC7	0.0612827	-0.413406	0.391	0.484	1	cDC1
CSRNP1	0.0613495	0.295955	0.478	0.328	1	cDC1
SLC35C2	0.0620287	-0.253732	0.228	0.344	1	cDC1
EVI2B	0.0632425	0.408162	0.451	0.344	1	cDC1
SCAMP3	0.0645865	-0.252101	0.217	0.328	1	cDC1
GLUL	0.0647029	0.827115	0.321	0.203	1	cDC1
DDX46	0.0657071	0.257188	0.527	0.422	1	cDC1
ORMDL2	0.0662558	-0.315425	0.326	0.438	1	cDC1
SESN1	0.0664377	-0.326445	0.109	0.188	1	cDC1
TINF2	0.0669228	-0.336465	0.239	0.328	1	cDC1
RUFY3	0.0671496	-0.400706	0.245	0.344	1	cDC1
IGBP1	0.0676423	0.338927	0.527	0.406	1	cDC1
SASH3	0.068452	-0.269599	0.304	0.422	1	cDC1
DUSP2	0.0691148	0.49171	0.647	0.562	1	cDC1
ANXA11	0.0701979	-0.359686	0.647	0.656	1	cDC1
MYADM	0.0708502	0.35562	0.652	0.516	1	cDC1
SATB1	0.0709068	-0.263079	0.163	0.266	1	cDC1
VCL	0.0711995	-0.280198	0.109	0.188	1	cDC1
TUBB6	0.0713659	-0.426657	0.261	0.375	1	cDC1
IFRD1	0.0716638	0.317374	0.457	0.312	1	cDC1
STK4	0.0724709	0.315993	0.745	0.578	1	cDC1
PTGES3	0.0726356	0.344618	0.739	0.562	1	cDC1
RSBN1L	0.0730173	-0.276556	0.337	0.422	1	cDC1
GSN	0.073764	-0.517977	0.777	0.75	1	cDC1
TUBA1A	0.0754138	0.34617	0.745	0.625	1	cDC1
LRMP	0.0756615	-0.293577	0.174	0.266	1	cDC1
KDM6B	0.0766467	0.431905	0.478	0.391	1	cDC1
RAVER1	0.0767292	-0.370315	0.06	0.125	1	cDC1
DCP2	0.0783595	-0.251402	0.408	0.516	1	cDC1
NEDD8	0.0788977	0.270812	0.636	0.5	1	cDC1
SEPT7	0.0797924	-0.255736	0.543	0.656	1	cDC1
ST13	0.0801536	0.287857	0.783	0.672	1	cDC1
NKG7	0.0804609	-0.791869	0.136	0.219	1	cDC1
NDUFA12	0.0810192	-0.355137	0.462	0.531	1	cDC1
CIAO1	0.0812285	-0.311764	0.283	0.359	1	cDC1
DPM3	0.0812904	0.254861	0.337	0.234	1	cDC1
DBNL	0.0813259	-0.302766	0.755	0.766	1	cDC1
BCL7B	0.0821344	-0.256746	0.185	0.281	1	cDC1
LAP3	0.0826562	-0.305323	0.62	0.719	1	cDC1
PTGES2	0.0833408	-0.390226	0.424	0.516	1	cDC1
MALAT1	0.0844012	0.742295	0.984	0.859	1	cDC1
CHURC1	0.084764	0.28521	0.326	0.234	1	cDC1
PQLC3	0.0858002	-0.31102	0.342	0.453	1	cDC1
ARMCX6	0.0859974	-0.25072	0.245	0.359	1	cDC1
TTC1	0.0863571	-0.253744	0.255	0.359	1	cDC1
RAB32	0.087321	0.31363	0.668	0.531	1	cDC1
ITGB2-AS1	0.0875326	-0.35181	0.364	0.453	1	cDC1
TNFAIP8	0.0878733	-0.345821	0.402	0.484	1	cDC1
FOXN2	0.0884735	-0.272707	0.543	0.594	1	cDC1
FKBP5	0.0900848	0.272478	0.598	0.484	1	cDC1
HCST	0.0919742	0.262188	0.451	0.328	1	cDC1
PSMA3	0.096095	-0.33811	0.44	0.531	1	cDC1
ADPRHL2	0.0971921	-0.28204	0.136	0.219	1	cDC1
EXOSC4	0.0986137	-0.37324	0.163	0.25	1	cDC1
ILK	0.0998765	-0.305783	0.429	0.484	1	cDC1
UQCR10	0.100859	-0.346837	0.799	0.781	1	cDC1
HSPH1	0.101864	0.74779	0.592	0.5	1	cDC1
MRPS15	0.101964	-0.390479	0.484	0.562	1	cDC1
CDK17	0.102429	-0.258696	0.098	0.172	1	cDC1
DUSP22	0.10273	-0.335576	0.141	0.219	1	cDC1
SIGIRR	0.102758	-0.341085	0.321	0.391	1	cDC1
CLIC3	0.104466	-0.341803	0.207	0.297	1	cDC1
VPS28	0.106024	-0.40763	0.788	0.812	1	cDC1
ACTR1A	0.10749	-0.330342	0.234	0.312	1	cDC1
IFNGR2	0.107882	-0.443707	0.522	0.562	1	cDC1
TET2	0.108129	0.27051	0.37	0.281	1	cDC1
RHOF	0.108272	-0.280379	0.592	0.641	1	cDC1
HSPA6	0.109703	0.389759	0.141	0.234	1	cDC1
IFI30	0.110036	0.4506	0.359	0.266	1	cDC1
RGCC	0.110544	0.268359	0.804	0.703	1	cDC1
STX16	0.1117	-0.286206	0.179	0.266	1	cDC1
LAMTOR5	0.112753	-0.369335	0.614	0.703	1	cDC1
RPL17	0.112865	0.504897	0.826	0.719	1	cDC1
PTPN7	0.115363	0.295146	0.342	0.25	1	cDC1
CLTA	0.11541	-0.286464	0.658	0.688	1	cDC1
UROD	0.116146	-0.274524	0.185	0.266	1	cDC1
PPP3CC	0.116148	-0.308221	0.255	0.344	1	cDC1
ARCN1	0.116205	-0.343708	0.266	0.344	1	cDC1
PSME1	0.116479	-0.2932	0.891	0.906	1	cDC1
CHTF8	0.116744	-0.356371	0.255	0.344	1	cDC1
CTSC	0.117433	-0.390443	0.418	0.5	1	cDC1
DNTTIP1	0.117624	-0.269126	0.217	0.297	1	cDC1
HMGB1	0.1188	-0.316895	0.902	0.844	1	cDC1
ANO6	0.120513	-0.285034	0.147	0.219	1	cDC1
ATOX1	0.120569	-0.306441	0.614	0.625	1	cDC1
MS4A7	0.122081	0.318928	0.277	0.188	1	cDC1
DAPP1	0.122111	-0.310047	0.587	0.641	1	cDC1
SDAD1	0.122222	-0.298295	0.13	0.203	1	cDC1
CAPN1	0.122919	-0.253744	0.315	0.391	1	cDC1
POGZ	0.127275	-0.266137	0.234	0.312	1	cDC1
CD83	0.128782	0.351516	0.783	0.688	1	cDC1
ATP1A1	0.129087	0.270429	0.734	0.641	1	cDC1
TIMM8A	0.129236	-0.28978	0.054	0.109	1	cDC1
DTD1	0.129615	-0.312935	0.152	0.219	1	cDC1
VMA21	0.129833	-0.261853	0.402	0.469	1	cDC1
MLF2	0.130708	-0.257015	0.571	0.609	1	cDC1
ZNF562	0.130855	0.30636	0.147	0.078	1	cDC1
UCP2	0.131419	-0.355702	0.902	0.969	1	cDC1
HSP90AB1	0.132247	0.425705	0.929	0.953	1	cDC1
PRKAG1	0.13226	-0.263413	0.239	0.328	1	cDC1
EMC7	0.132599	-0.2538	0.386	0.469	1	cDC1
DNASE1L1	0.132631	-0.296417	0.158	0.234	1	cDC1
RAB9A	0.132943	-0.28741	0.223	0.297	1	cDC1
IL16	0.133773	-0.350826	0.418	0.453	1	cDC1
ARHGEF1	0.133931	-0.319619	0.288	0.391	1	cDC1
TBC1D5	0.134523	-0.347788	0.293	0.359	1	cDC1
KPNB1	0.134679	-0.305688	0.56	0.609	1	cDC1
COMMD9	0.135753	-0.383744	0.332	0.406	1	cDC1
ESD	0.136682	-0.257352	0.467	0.547	1	cDC1
PEA15	0.137196	-0.557089	0.38	0.422	1	cDC1
PSMC5	0.137348	-0.362429	0.484	0.547	1	cDC1
MYH9	0.138964	-0.295246	0.728	0.75	1	cDC1
BAG3	0.13975	0.535822	0.217	0.141	1	cDC1
TMEM97	0.14017	-0.357093	0.196	0.281	1	cDC1
RNH1	0.141568	-0.273498	0.821	0.766	1	cDC1
MT2A	0.143541	0.338465	0.353	0.266	1	cDC1
UBA6	0.144305	0.298243	0.212	0.125	1	cDC1
BBX	0.144615	0.27383	0.457	0.359	1	cDC1
MNDA	0.144846	-0.315863	0.56	0.609	1	cDC1
DDX27	0.145495	-0.264871	0.342	0.406	1	cDC1
PSMA4	0.147275	-0.25756	0.587	0.625	1	cDC1
MGLL	0.147278	-0.887904	0.245	0.297	1	cDC1
FXYD2	0.147737	-0.393938	0.071	0.125	1	cDC1
SCNM1	0.149165	-0.366497	0.484	0.547	1	cDC1
FIS1	0.151198	-0.276547	0.397	0.453	1	cDC1
ARL6IP5	0.152444	-0.297069	0.717	0.703	1	cDC1
GDI1	0.152751	-0.357043	0.293	0.359	1	cDC1
RPN1	0.154051	-0.414367	0.603	0.656	1	cDC1
EIF1B	0.154979	-0.27805	0.554	0.578	1	cDC1
CYTH1	0.155862	-0.376846	0.239	0.297	1	cDC1
COMMD3	0.158477	0.270411	0.141	0.078	1	cDC1
PCSK7	0.159598	0.254075	0.315	0.25	1	cDC1
YWHAQ	0.161217	-0.280475	0.609	0.609	1	cDC1
AGPAT5	0.162348	-0.255586	0.098	0.156	1	cDC1
NT5C	0.162798	-0.357312	0.457	0.484	1	cDC1
C1QB	0.165252	0.406489	0.196	0.109	1	cDC1
SAMD9	0.166875	-0.254068	0.13	0.203	1	cDC1
VOPP1	0.16769	-0.28933	0.641	0.625	1	cDC1
DNAJA1	0.168702	0.289841	0.745	0.609	1	cDC1
TNFSF10	0.171891	-0.747518	0.179	0.25	1	cDC1
ARL2BP	0.174153	-0.277089	0.272	0.344	1	cDC1
PHF20	0.174457	0.301658	0.342	0.281	1	cDC1
IL10RA	0.1759	-0.353277	0.462	0.516	1	cDC1
FCER1G	0.178226	0.33993	0.647	0.531	1	cDC1
CCR7	0.180421	-0.326942	0.136	0.203	1	cDC1
PTRH1	0.180689	-0.252809	0.071	0.125	1	cDC1
DOCK2	0.182329	-0.253828	0.418	0.484	1	cDC1
HNRNPH1	0.182993	0.48021	0.609	0.5	1	cDC1
EVI2A	0.184206	0.288187	0.424	0.344	1	cDC1
IMP4	0.184958	-0.26766	0.255	0.328	1	cDC1
TRAF1	0.185907	-0.330631	0.25	0.312	1	cDC1
GRAMD1A	0.187522	0.31866	0.207	0.141	1	cDC1
MT-ND5	0.191149	-0.302159	0.94	0.859	1	cDC1
TBCB	0.191529	-0.409919	0.636	0.641	1	cDC1
PPP1R18	0.19171	-0.288856	0.587	0.594	1	cDC1
UBL7	0.192761	-0.346892	0.527	0.547	1	cDC1
ZMAT2	0.198786	-0.318937	0.299	0.359	1	cDC1
NRP2	0.201334	-0.440659	0.076	0.125	1	cDC1
CD40	0.207372	-0.411521	0.495	0.516	1	cDC1
MARCKS	0.2092	-0.344326	0.212	0.281	1	cDC1
FTL	0.21345	0.258786	0.995	0.984	1	cDC1
ARGLU1	0.215803	0.305527	0.674	0.578	1	cDC1
TXNDC17	0.218874	-0.280765	0.467	0.547	1	cDC1
MBP	0.222439	-0.26622	0.592	0.609	1	cDC1
GART	0.22245	-0.327092	0.136	0.203	1	cDC1
XAB2	0.223092	-0.304925	0.12	0.172	1	cDC1
RBM17	0.224327	-0.257899	0.505	0.562	1	cDC1
XRCC5	0.225168	-0.342056	0.538	0.562	1	cDC1
BST2	0.228073	-0.272667	0.766	0.766	1	cDC1
HBB	0.229257	1.46982	0.114	0.062	1	cDC1
AGPAT3	0.231001	-0.252109	0.12	0.172	1	cDC1
NOP10	0.233647	-0.258574	0.505	0.531	1	cDC1
WDR33	0.234363	-0.256641	0.418	0.438	1	cDC1
SDS	0.237132	-0.270808	0.065	0.109	1	cDC1
RNF7	0.23973	-0.313417	0.614	0.594	1	cDC1
S100A6	0.243213	0.267842	0.815	0.75	1	cDC1
C1orf56	0.245473	0.33425	0.109	0.062	1	cDC1
PFKL	0.245759	-0.270448	0.429	0.484	1	cDC1
HEXB	0.246917	-0.250616	0.467	0.484	1	cDC1
ADD3	0.25177	-0.29655	0.38	0.422	1	cDC1
CCL5	0.254878	-0.743793	0.196	0.25	1	cDC1
RAB14	0.255691	-0.423536	0.364	0.422	1	cDC1
SWAP70	0.255841	-0.507054	0.185	0.234	1	cDC1
HLA-DQA2	0.262544	0.300385	0.495	0.656	1	cDC1
SEPHS2	0.265089	-0.299314	0.489	0.5	1	cDC1
CAPN2	0.266532	-0.251706	0.364	0.391	1	cDC1
RAB10	0.270698	-0.375659	0.658	0.641	1	cDC1
HSP90AA1	0.273176	0.717617	0.913	0.922	1	cDC1
FXR1	0.274647	-0.284457	0.397	0.438	1	cDC1
CHCHD6	0.274844	-0.393339	0.092	0.141	1	cDC1
EBI3	0.275068	-1.51972	0.082	0.125	1	cDC1
FPGS	0.277143	-0.259126	0.245	0.312	1	cDC1
ADA	0.277771	-0.252218	0.223	0.266	1	cDC1
TMEM147	0.278044	-0.372632	0.522	0.531	1	cDC1
UQCRC2	0.281124	-0.407567	0.489	0.516	1	cDC1
TMEM167B	0.282234	0.254643	0.217	0.156	1	cDC1
METAP2	0.282806	0.2595	0.337	0.297	1	cDC1
PEF1	0.289865	-0.408104	0.348	0.406	1	cDC1
PHF11	0.290043	-0.258009	0.37	0.422	1	cDC1
GADD45A	0.291863	0.28519	0.141	0.094	1	cDC1
MAGOH	0.291958	-0.250956	0.413	0.469	1	cDC1
SMDT1	0.293868	-0.259646	0.761	0.734	1	cDC1
TRABD	0.299923	-0.279008	0.571	0.578	1	cDC1
TCOF1	0.311278	0.301009	0.174	0.125	1	cDC1
CD81	0.314422	0.281746	0.245	0.188	1	cDC1
TXNL1	0.315474	-0.251343	0.571	0.594	1	cDC1
UNC119	0.316232	-0.319871	0.495	0.547	1	cDC1
SERTAD2	0.317482	-0.331881	0.457	0.469	1	cDC1
TSN	0.318479	-0.303334	0.201	0.25	1	cDC1
IVNS1ABP	0.318804	-0.305907	0.522	0.531	1	cDC1
HMG20B	0.321247	-0.266006	0.288	0.344	1	cDC1
PDIA4	0.331707	0.287272	0.446	0.391	1	cDC1
HNRNPC	0.334503	-0.263851	0.766	0.766	1	cDC1
P2RY6	0.336215	-0.320518	0.435	0.453	1	cDC1
SEPT2	0.336782	-0.287146	0.592	0.594	1	cDC1
DNAJC1	0.338935	-0.349885	0.375	0.406	1	cDC1
BLOC1S2	0.340554	-0.26017	0.413	0.438	1	cDC1
ODC1	0.341559	-0.261259	0.217	0.266	1	cDC1
CACYBP	0.345122	-0.251442	0.652	0.641	1	cDC1
SH3BP1	0.350939	-0.279247	0.413	0.438	1	cDC1
PRMT1	0.353512	-0.279506	0.489	0.5	1	cDC1
STMN1	0.354174	-0.415215	0.299	0.344	1	cDC1
PSMF1	0.354687	-0.259535	0.516	0.531	1	cDC1
GLE1	0.361262	-0.267247	0.087	0.125	1	cDC1
RDX	0.362306	-0.274736	0.272	0.312	1	cDC1
ATXN10	0.374715	-0.28194	0.418	0.438	1	cDC1
YDJC	0.378919	0.284139	0.321	0.25	1	cDC1
C12orf57	0.380764	-0.252618	0.533	0.531	1	cDC1
CD44	0.382906	-0.353682	0.598	0.578	1	cDC1
VMP1	0.383618	0.283049	0.636	0.547	1	cDC1
ZNF296	0.386	0.252983	0.207	0.156	1	cDC1
HSPE1	0.386462	0.28185	0.793	0.703	1	cDC1
MT-ND4	0.387124	0.275865	0.989	0.891	1	cDC1
PLEKHO1	0.38941	-0.25765	0.522	0.547	1	cDC1
COX16	0.395793	-0.267483	0.397	0.438	1	cDC1
FCGR3A	0.400255	0.254279	0.13	0.094	1	cDC1
EIF3D	0.402303	-0.282144	0.69	0.703	1	cDC1
JUNB	0.41166	0.313096	0.897	0.844	1	cDC1
APPL1	0.41691	-0.267834	0.451	0.469	1	cDC1
CMC2	0.417324	-0.26425	0.337	0.375	1	cDC1
MT-ND2	0.418944	0.447553	0.978	0.844	1	cDC1
ARL4C	0.419539	-0.353676	0.44	0.406	1	cDC1
KLHL24	0.420652	0.291044	0.163	0.125	1	cDC1
ICOSLG	0.421483	-0.291774	0.293	0.312	1	cDC1
HIST3H2A	0.430405	-0.273653	0.109	0.141	1	cDC1
EPSTI1	0.431018	-0.318155	0.391	0.406	1	cDC1
MARCKSL1	0.435538	-0.677562	0.707	0.703	1	cDC1
QPRT	0.436882	-0.332029	0.207	0.234	1	cDC1
APMAP	0.451493	-0.315625	0.391	0.391	1	cDC1
MRPL34	0.45433	-0.278869	0.38	0.406	1	cDC1
ANP32E	0.455221	-0.282696	0.255	0.281	1	cDC1
HSPD1	0.45662	0.433848	0.75	0.688	1	cDC1
CD99	0.470742	-0.284128	0.484	0.469	1	cDC1
KRT18	0.492307	0.302086	0.12	0.094	1	cDC1
THRAP3	0.498451	-0.291315	0.543	0.516	1	cDC1
NDUFB10	0.502804	-0.293135	0.679	0.594	1	cDC1
CTNNBL1	0.510902	-0.25171	0.342	0.359	1	cDC1
ANXA7	0.528551	-0.263108	0.467	0.453	1	cDC1
AKIRIN2	0.528753	-0.278601	0.625	0.594	1	cDC1
ASB2	0.532634	-0.503648	0.386	0.359	1	cDC1
ALOX5AP	0.534076	0.324076	0.158	0.125	1	cDC1
CLK1	0.536176	-0.281264	0.647	0.5	1	cDC1
NASP	0.552923	-0.256482	0.315	0.344	1	cDC1
LRRFIP2	0.556101	-0.275737	0.408	0.375	1	cDC1
GZMK	0.562675	-0.580651	0.109	0.078	1	cDC1
NCF1	0.605976	-0.390567	0.451	0.438	1	cDC1
REEP5	0.610199	-0.291934	0.658	0.625	1	cDC1
TCP1	0.627843	-0.309802	0.457	0.422	1	cDC1
PRPF19	0.643525	-0.296726	0.283	0.297	1	cDC1
LIPA	0.646028	-0.492067	0.353	0.344	1	cDC1
OSER1	0.689114	-0.398656	0.321	0.312	1	cDC1
IL32	0.702714	-0.64415	0.272	0.266	1	cDC1
NBEAL1	0.719936	0.374124	0.489	0.516	1	cDC1
CD8A	0.798784	-0.370577	0.103	0.109	1	cDC1
PGM2	0.814062	0.271077	0.19	0.188	1	cDC1
TIAL1	0.817118	-0.254213	0.451	0.422	1	cDC1
LTB	0.830408	0.366532	0.25	0.25	1	cDC1
VDAC3	0.843135	-0.281086	0.489	0.438	1	cDC1
TUBA1C	0.849117	-0.492485	0.505	0.438	1	cDC1
PARP8	0.866117	-0.280816	0.185	0.188	1	cDC1
SQSTM1	0.885358	-0.324182	0.728	0.703	1	cDC1
APOL3	0.891385	-0.338476	0.38	0.344	1	cDC1
ISG15	0.934268	-0.431257	0.342	0.344	1	cDC1
IFITM3	0.96578	0.279608	0.288	0.297	1	cDC1
SNHG12	0.971498	-0.293158	0.353	0.328	1	cDC1
BIRC3	0.987407	-0.313953	0.592	0.531	1	cDC1
RPS4Y1	0	-2.46132	0.001	0.922	0	cDC2
XIST	7.30659e-138	1.54227	0.623	0	1.34624e-133	cDC2
DDX3Y	6.48901e-125	-0.620626	0	0.352	1.1956e-120	cDC2
RPS26	2.62886e-112	1.21769	0.967	0.967	4.84367e-108	cDC2
UTY	1.02185e-109	-0.555162	0	0.312	1.88276e-105	cDC2
NME1-NME2	2.2371e-89	-1.01703	0.304	0.742	4.12187e-85	cDC2
EIF1AY	1.01292e-86	-0.408843	0	0.25	1.86631e-82	cDC2
RPS4X	9.4653e-83	0.510675	0.996	0.997	1.74398e-78	cDC2
H3F3B	2.14724e-75	0.683644	0.99	0.992	3.9563e-71	cDC2
PCBP1	3.50352e-71	-0.823367	0.73	0.913	6.45523e-67	cDC2
GPR183	1.49751e-67	1.31955	0.795	0.51	2.75917e-63	cDC2
NME2	1.80273e-67	1.10188	0.437	0.06	3.32152e-63	cDC2
KDM5D	8.54769e-67	-0.341483	0	0.195	1.57491e-62	cDC2
SRGN	1.86746e-64	0.973579	0.988	0.979	3.44079e-60	cDC2
COTL1	1.91056e-62	-0.696018	0.858	0.989	3.52021e-58	cDC2
TXNIP	2.09397e-62	-1.03153	0.808	0.983	3.85813e-58	cDC2
FTH1	4.08205e-52	0.683919	0.999	1	7.52118e-48	cDC2
UQCR11	5.07749e-48	0.811645	0.525	0.147	9.35527e-44	cDC2
MATR3	5.27241e-48	-0.605324	0.24	0.572	9.71441e-44	cDC2
SAA1	6.65912e-48	-0.652179	0.001	0.146	1.22694e-43	cDC2
BCL2A1	7.60567e-48	1.14896	0.497	0.185	1.40134e-43	cDC2
DDX17	4.96636e-46	-0.638343	0.655	0.875	9.15051e-42	cDC2
POLR2J3	1.14959e-45	-0.581852	0.085	0.326	2.11812e-41	cDC2
NR4A2	2.68983e-45	0.978223	0.727	0.433	4.95602e-41	cDC2
PLAUR	4.64319e-44	1.24195	0.729	0.482	8.55508e-40	cDC2
NBEAL1	5.96613e-44	-0.598949	0.348	0.656	1.09926e-39	cDC2
RAC1	2.65409e-42	-0.524568	0.791	0.975	4.89016e-38	cDC2
HEXA	8.53034e-42	-0.549594	0.468	0.765	1.57172e-37	cDC2
NR4A3	2.58346e-41	1.12309	0.61	0.322	4.76002e-37	cDC2
ZFP36L2	4.51963e-41	-0.617394	0.885	0.983	8.32742e-37	cDC2
RPS2	5.08735e-41	0.575541	0.997	0.989	9.37343e-37	cDC2
CREM	1.21631e-40	1.56427	0.497	0.227	2.24105e-36	cDC2
CDKN1A	7.3808e-40	0.966557	0.629	0.355	1.35991e-35	cDC2
KDM6B	1.15772e-39	0.959643	0.493	0.225	2.13309e-35	cDC2
SAA2	4.52682e-39	-0.322626	0.001	0.117	8.34066e-35	cDC2
FOS	5.9923e-39	0.723962	0.952	0.911	1.10408e-34	cDC2
FOSB	1.96586e-38	0.850641	0.736	0.456	3.62209e-34	cDC2
LYN	2.33948e-38	-0.527393	0.452	0.732	4.31049e-34	cDC2
CD83	2.29391e-37	0.984599	0.707	0.48	4.22653e-33	cDC2
HLA-DRB1	2.34007e-37	-0.366091	0.999	1	4.31158e-33	cDC2
EIF4A1	1.40705e-36	-0.53755	0.74	0.921	2.59248e-32	cDC2
SAT1	1.60854e-36	0.743615	0.988	0.979	2.96373e-32	cDC2
KLF4	2.2381e-35	0.780987	0.702	0.471	4.1237e-31	cDC2
KLF6	2.95937e-35	0.859675	0.887	0.849	5.45264e-31	cDC2
U2AF1	3.48549e-35	-0.462428	0.29	0.591	6.42202e-31	cDC2
TENM4	1.22567e-34	-0.311823	0.033	0.193	2.2583e-30	cDC2
ATF3	7.0154e-34	0.804109	0.55	0.281	1.29259e-29	cDC2
HSP90AA1	1.29298e-33	1.10014	0.967	0.946	2.38232e-29	cDC2
TREX1	1.35287e-32	-0.319018	0.096	0.307	2.49266e-28	cDC2
PPP1R15A	1.54359e-32	0.77906	0.788	0.585	2.84407e-28	cDC2
DOCK8	2.48077e-32	-0.52228	0.572	0.81	4.57083e-28	cDC2
FGD2	3.55761e-32	-0.471886	0.405	0.664	6.55489e-28	cDC2
EIF1	7.27074e-32	0.349324	0.988	0.99	1.33963e-27	cDC2
CAMK1D	3.81983e-31	-0.517536	0.416	0.664	7.03804e-27	cDC2
HLA-DPB1	4.50237e-31	-0.288901	1	1	8.29562e-27	cDC2
MAFF	8.862e-31	0.638448	0.351	0.114	1.63282e-26	cDC2
IL2RG	1.13831e-30	-0.478132	0.251	0.509	2.09733e-26	cDC2
IFNAR2	1.61005e-29	-0.360916	0.183	0.423	2.96652e-25	cDC2
MEF2C	3.90343e-29	-0.487527	0.742	0.889	7.19207e-25	cDC2
NAMPT	9.89154e-29	0.723022	0.653	0.463	1.82252e-24	cDC2
PRR13	1.08707e-28	0.661704	0.595	0.407	2.00293e-24	cDC2
MTRNR2L12	3.2713e-28	-0.855164	0.784	0.861	6.02737e-24	cDC2
CSRNP1	3.42269e-28	0.591326	0.509	0.263	6.30631e-24	cDC2
ZNF331	1.25245e-27	0.988845	0.425	0.206	2.30765e-23	cDC2
CYBA	1.46595e-27	0.432128	0.967	0.927	2.70102e-23	cDC2
RPS16	1.51261e-27	0.288005	0.989	0.994	2.78698e-23	cDC2
ATP1B3	2.99039e-27	0.865845	0.647	0.501	5.50979e-23	cDC2
LMNA	4.59375e-27	0.711965	0.358	0.124	8.46399e-23	cDC2
GABARAPL1	1.27311e-26	0.771933	0.472	0.261	2.3457e-22	cDC2
NR4A1	1.55696e-26	0.778167	0.589	0.369	2.8687e-22	cDC2
PRKCD	2.69194e-26	-0.405646	0.245	0.482	4.9599e-22	cDC2
RGS2	3.75862e-26	0.622711	0.876	0.761	6.92525e-22	cDC2
ARF6	8.87238e-26	0.671076	0.57	0.38	1.63474e-21	cDC2
MT-ATP8	1.04514e-25	-0.546539	0.783	0.916	1.92567e-21	cDC2
GADD45B	1.1553e-25	0.733762	0.759	0.605	2.12864e-21	cDC2
PDK4	1.51881e-25	-0.764315	0.248	0.483	2.7984e-21	cDC2
IFI16	5.11506e-25	-0.452837	0.593	0.819	9.4245e-21	cDC2
MNDA	5.38789e-25	-0.424207	0.789	0.903	9.92718e-21	cDC2
AREG	8.8274e-25	1.78315	0.561	0.406	1.62645e-20	cDC2
OLR1	1.50707e-24	0.831561	0.484	0.281	2.77677e-20	cDC2
ZRANB2	2.39328e-24	-0.399831	0.276	0.512	4.40962e-20	cDC2
SLC2A3	3.15985e-24	0.800977	0.626	0.425	5.82203e-20	cDC2
BHLHE41	3.87166e-24	-0.53407	0.247	0.463	7.13353e-20	cDC2
TWF2	4.23771e-24	0.506259	0.354	0.149	7.80798e-20	cDC2
FTL	4.80623e-24	0.555772	0.997	0.997	8.85547e-20	cDC2
ZFAND5	5.13218e-24	0.717781	0.798	0.713	9.45603e-20	cDC2
PRMT2	5.72998e-24	-0.442608	0.557	0.75	1.05575e-19	cDC2
CHMP1B	7.88461e-24	0.943224	0.595	0.436	1.45274e-19	cDC2
BCAS2	9.39413e-24	0.629188	0.457	0.252	1.73087e-19	cDC2
COL6A3	1.29013e-23	-0.360544	0.131	0.32	2.37706e-19	cDC2
ALDOA	1.43994e-23	-0.381716	0.747	0.914	2.65308e-19	cDC2
RNF187	2.88321e-23	-0.313279	0.15	0.344	5.31232e-19	cDC2
PNRC2	3.20929e-23	0.421557	0.296	0.097	5.91312e-19	cDC2
TUBB4B	4.46024e-23	0.556925	0.547	0.342	8.21799e-19	cDC2
CYCS	7.48518e-23	0.531964	0.716	0.604	1.37914e-18	cDC2
XBP1	8.11156e-23	0.539717	0.477	0.292	1.49455e-18	cDC2
ELAVL1	9.15136e-23	-0.293321	0.223	0.453	1.68614e-18	cDC2
UBC	1.4906e-22	0.519169	0.972	0.962	2.74644e-18	cDC2
PKN2	1.69572e-22	-0.389309	0.287	0.509	3.12436e-18	cDC2
DUSP1	2.58559e-22	0.441709	0.951	0.886	4.76395e-18	cDC2
MT-ND6	3.45855e-22	0.680294	0.661	0.513	6.37238e-18	cDC2
LUC7L2	3.63747e-22	0.347923	0.212	0.043	6.70203e-18	cDC2
CCL3	3.69811e-22	1.14939	0.432	0.217	6.81377e-18	cDC2
FLT3	3.88948e-22	-0.470821	0.258	0.469	7.16638e-18	cDC2
GNA13	4.25245e-22	0.551532	0.479	0.293	7.83514e-18	cDC2
MIA2	4.31929e-22	0.267934	0.135	0	7.95829e-18	cDC2
TRIB1	6.10106e-22	0.511865	0.45	0.241	1.12412e-17	cDC2
MBNL1	1.09627e-21	-0.412275	0.68	0.848	2.01988e-17	cDC2
IL1B	1.09648e-21	0.90087	0.523	0.323	2.02027e-17	cDC2
IFRD1	1.4566e-21	0.536151	0.587	0.395	2.68378e-17	cDC2
CCL4L2	2.08819e-21	1.106	0.271	0.089	3.84749e-17	cDC2
NINJ1	2.769e-21	0.621609	0.391	0.206	5.10188e-17	cDC2
ANKRD37	2.91406e-21	0.577517	0.328	0.143	5.36915e-17	cDC2
VPS13C	2.93405e-21	-0.451417	0.452	0.658	5.40598e-17	cDC2
HSPH1	3.3755e-21	0.965031	0.633	0.506	6.21935e-17	cDC2
HNRNPA1L2	4.35149e-21	-0.252445	0.058	0.193	8.01761e-17	cDC2
CCR2	7.12375e-21	-0.290656	0.144	0.328	1.31255e-16	cDC2
JAK2	1.27878e-20	-0.419535	0.323	0.539	2.35615e-16	cDC2
ARL4A	1.3741e-20	0.511268	0.393	0.204	2.53179e-16	cDC2
TPR	1.53573e-20	-0.368232	0.468	0.68	2.82959e-16	cDC2
ELL2	1.6081e-20	0.471886	0.265	0.089	2.96293e-16	cDC2
PNRC1	1.76532e-20	0.490169	0.901	0.87	3.2526e-16	cDC2
CKS2	2.06165e-20	0.684711	0.382	0.2	3.79859e-16	cDC2
DPYD	2.23925e-20	-0.386164	0.402	0.621	4.12582e-16	cDC2
HSP90AB1	2.57693e-20	0.587963	0.935	0.948	4.74799e-16	cDC2
SYK	4.61504e-20	-0.37145	0.578	0.772	8.50322e-16	cDC2
UVRAG	5.89119e-20	-0.485663	0.457	0.653	1.08545e-15	cDC2
HSPE1	5.92262e-20	0.613931	0.813	0.723	1.09124e-15	cDC2
NCF1	6.01771e-20	-0.404745	0.481	0.699	1.10876e-15	cDC2
CCL4	6.68932e-20	1.46691	0.346	0.162	1.23251e-15	cDC2
MEF2A	1.28996e-19	-0.438529	0.674	0.832	2.37675e-15	cDC2
GSTM1	1.40133e-19	0.286298	0.201	0.048	2.58195e-15	cDC2
HSPA5	1.8338e-19	0.872509	0.686	0.607	3.37877e-15	cDC2
HIST1H1D	2.32781e-19	-0.321225	0.138	0.306	4.28899e-15	cDC2
LIMD2	2.43092e-19	-0.4078	0.677	0.824	4.47896e-15	cDC2
TNFAIP3	3.48057e-19	0.695902	0.629	0.493	6.41295e-15	cDC2
CD37	3.964e-19	-0.327311	0.919	0.968	7.30368e-15	cDC2
CH25H	5.39833e-19	0.638081	0.178	0.035	9.94642e-15	cDC2
RNPC3	5.58762e-19	-0.317641	0.168	0.349	1.02952e-14	cDC2
SNX10	6.45017e-19	-0.372778	0.579	0.734	1.18844e-14	cDC2
MAP4K5	1.10053e-18	-0.273759	0.215	0.414	2.02772e-14	cDC2
GTF2I	3.35156e-18	-0.349808	0.349	0.559	6.17524e-14	cDC2
DDX3X	3.82443e-18	0.497876	0.638	0.512	7.0465e-14	cDC2
DUSP4	3.82822e-18	0.825462	0.228	0.073	7.0535e-14	cDC2
MS4A4E	7.8754e-18	-0.474	0.23	0.406	1.45104e-13	cDC2
HBEGF	8.41193e-18	0.733856	0.355	0.184	1.5499e-13	cDC2
VEGFA	1.0773e-17	0.509346	0.298	0.13	1.98492e-13	cDC2
SLC46A3	1.19795e-17	-0.279355	0.176	0.35	2.20723e-13	cDC2
STK17A	1.5568e-17	-0.347648	0.391	0.593	2.8684e-13	cDC2
TTC14	1.62039e-17	-0.274989	0.223	0.41	2.98557e-13	cDC2
CD180	1.96079e-17	-0.265985	0.123	0.277	3.61275e-13	cDC2
SNAI1	1.97884e-17	0.396332	0.204	0.059	3.64601e-13	cDC2
PMAIP1	2.20061e-17	0.611894	0.449	0.273	4.05462e-13	cDC2
DNAJB1	2.58649e-17	1.14135	0.702	0.591	4.7656e-13	cDC2
PELI1	2.61045e-17	0.510853	0.439	0.273	4.80975e-13	cDC2
CD1D	2.94106e-17	-0.305089	0.366	0.563	5.4189e-13	cDC2
PPM1M	6.05739e-17	-0.292936	0.19	0.365	1.11607e-12	cDC2
GNB2	6.65784e-17	-0.309904	0.495	0.7	1.22671e-12	cDC2
RUNX2	8.79096e-17	-0.318214	0.212	0.395	1.61973e-12	cDC2
HLA-DRB5	8.83244e-17	-0.255353	0.992	0.876	1.62738e-12	cDC2
LRRK1	1.05365e-16	-0.344574	0.217	0.396	1.94136e-12	cDC2
ARHGAP24	1.09303e-16	-0.344677	0.29	0.487	2.01391e-12	cDC2
EZR	1.26038e-16	1.01253	0.566	0.461	2.32226e-12	cDC2
PTPRC	1.30127e-16	-0.299144	0.874	0.937	2.39758e-12	cDC2
C5AR1	2.04684e-16	0.5405	0.161	0.033	3.7713e-12	cDC2
BAG3	2.58426e-16	1.0316	0.311	0.16	4.76149e-12	cDC2
LDHA	2.73041e-16	0.630347	0.848	0.837	5.03078e-12	cDC2
GSN	3.20639e-16	-0.320077	0.863	0.945	5.90777e-12	cDC2
LPIN2	3.57463e-16	-0.323893	0.221	0.39	6.58625e-12	cDC2
RASAL2	3.69734e-16	-0.312128	0.158	0.317	6.81235e-12	cDC2
DNAJB6	3.78562e-16	0.416262	0.679	0.586	6.97501e-12	cDC2
STX7	3.94863e-16	-0.353502	0.49	0.667	7.27535e-12	cDC2
GIT2	4.44006e-16	-0.307963	0.349	0.542	8.18081e-12	cDC2
VPS37B	4.86897e-16	0.340529	0.163	0.036	8.97108e-12	cDC2
MCL1	4.95563e-16	0.404004	0.889	0.864	9.13075e-12	cDC2
ETV3	5.93947e-16	0.448177	0.287	0.138	1.09435e-11	cDC2
PSIP1	6.22004e-16	-0.288212	0.264	0.452	1.14604e-11	cDC2
ABHD12	7.16314e-16	-0.389914	0.4	0.569	1.31981e-11	cDC2
LUC7L3	8.37764e-16	-0.357205	0.452	0.629	1.54358e-11	cDC2
ALDH2	9.023e-16	-0.291313	0.787	0.873	1.66249e-11	cDC2
ARHGAP15	1.15049e-15	-0.335783	0.439	0.626	2.11978e-11	cDC2
FOXN2	1.35231e-15	-0.256379	0.359	0.575	2.49163e-11	cDC2
CAST	1.7052e-15	-0.349264	0.503	0.688	3.14183e-11	cDC2
SOCS3	1.85113e-15	0.418864	0.337	0.17	3.41071e-11	cDC2
NEAT1	2.12838e-15	0.429915	0.958	0.93	3.92154e-11	cDC2
YPEL5	2.37087e-15	0.514497	0.661	0.577	4.36832e-11	cDC2
CD69	2.40679e-15	0.416789	0.427	0.247	4.43452e-11	cDC2
RBKS	2.45517e-15	0.45027	0.327	0.171	4.52366e-11	cDC2
NFKBIZ	2.66692e-15	0.542293	0.586	0.415	4.9138e-11	cDC2
NUDT3	2.81044e-15	-0.367373	0.44	0.637	5.17824e-11	cDC2
EIF1AX	2.87729e-15	0.386774	0.61	0.494	5.30141e-11	cDC2
AHNAK	3.17964e-15	-0.297478	0.629	0.819	5.85848e-11	cDC2
ANKRD28	3.49641e-15	0.382398	0.253	0.106	6.44214e-11	cDC2
STX11	3.61183e-15	0.543222	0.393	0.254	6.65479e-11	cDC2
LITAF	3.72971e-15	0.397572	0.918	0.902	6.87199e-11	cDC2
ZFP36	3.82819e-15	0.355584	0.954	0.938	7.05344e-11	cDC2
CCDC112	4.49087e-15	-0.262745	0.216	0.391	8.27442e-11	cDC2
SMC3	4.50644e-15	-0.263889	0.221	0.396	8.30311e-11	cDC2
ZNF638	5.16956e-15	-0.273603	0.285	0.471	9.52492e-11	cDC2
ATP8B4	9.42038e-15	-0.293839	0.209	0.377	1.73571e-10	cDC2
JAK1	9.69513e-15	-0.318423	0.631	0.77	1.78633e-10	cDC2
KCTD12	1.17605e-14	-0.427173	0.629	0.767	2.16686e-10	cDC2
SEL1L3	1.20382e-14	-0.285554	0.185	0.347	2.21804e-10	cDC2
DUSP2	1.38708e-14	0.568699	0.461	0.29	2.55569e-10	cDC2
CCNL1	1.43813e-14	0.378915	0.722	0.623	2.64976e-10	cDC2
GBP4	1.47109e-14	-0.362449	0.243	0.414	2.71049e-10	cDC2
DNAJA1	1.53912e-14	0.663407	0.702	0.658	2.83582e-10	cDC2
RAB20	1.57078e-14	0.458635	0.347	0.206	2.89416e-10	cDC2
PNISR	1.69491e-14	-0.287779	0.686	0.824	3.12287e-10	cDC2
INSIG1	1.87498e-14	1.31364	0.424	0.296	3.45466e-10	cDC2
JUNB	1.9953e-14	0.280017	0.934	0.9	3.67634e-10	cDC2
POLD4	2.69257e-14	-0.287099	0.725	0.842	4.96107e-10	cDC2
MTHFD2	3.17117e-14	0.420485	0.498	0.372	5.84288e-10	cDC2
DDIT3	3.38259e-14	0.376014	0.294	0.144	6.23243e-10	cDC2
ANKRD44	4.33017e-14	-0.331939	0.522	0.699	7.97833e-10	cDC2
FGL2	4.66581e-14	-0.310664	0.848	0.929	8.59676e-10	cDC2
AFF4	4.79768e-14	0.370872	0.559	0.442	8.83972e-10	cDC2
FAM50A	5.35975e-14	-0.267267	0.31	0.488	9.87534e-10	cDC2
CD46	6.03786e-14	-0.260252	0.355	0.544	1.11248e-09	cDC2
ANKRD36	6.78616e-14	-0.266687	0.083	0.197	1.25035e-09	cDC2
FOSL2	7.21111e-14	0.361137	0.317	0.174	1.32865e-09	cDC2
CCNH	7.30172e-14	0.380045	0.724	0.628	1.34534e-09	cDC2
IGSF6	8.7443e-14	-0.337778	0.774	0.886	1.61114e-09	cDC2
GLIPR1	9.19784e-14	-0.262229	0.866	0.919	1.6947e-09	cDC2
SAMHD1	1.3385e-13	-0.321108	0.861	0.937	2.46618e-09	cDC2
LPGAT1	1.36278e-13	-0.282806	0.291	0.461	2.51092e-09	cDC2
C15orf48	1.48577e-13	0.918399	0.362	0.212	2.73754e-09	cDC2
ARGLU1	1.51338e-13	-0.295687	0.644	0.765	2.78841e-09	cDC2
HADHA	1.86021e-13	-0.276575	0.667	0.8	3.42744e-09	cDC2
EREG	1.91961e-13	0.629494	0.183	0.063	3.53687e-09	cDC2
TRAF3IP3	2.04598e-13	-0.292989	0.286	0.452	3.76972e-09	cDC2
ABHD5	2.14476e-13	0.379716	0.247	0.114	3.95172e-09	cDC2
SNHG15	2.38072e-13	0.422707	0.41	0.271	4.38647e-09	cDC2
NLRP1	2.43755e-13	-0.260263	0.237	0.401	4.49118e-09	cDC2
FHL3	3.049e-13	-0.292424	0.366	0.544	5.61778e-09	cDC2
SORL1	3.22732e-13	-0.32312	0.509	0.664	5.94634e-09	cDC2
UBE2D3	3.25995e-13	0.321769	0.867	0.838	6.00646e-09	cDC2
RASGEF1B	3.86173e-13	0.420442	0.244	0.111	7.11523e-09	cDC2
RPS17	4.15955e-13	0.281929	0.344	0.158	7.66396e-09	cDC2
RNF130	4.51959e-13	-0.273924	0.831	0.914	8.32734e-09	cDC2
NUCKS1	5.10359e-13	-0.297025	0.644	0.78	9.40337e-09	cDC2
TREM1	5.31322e-13	0.359003	0.226	0.097	9.78961e-09	cDC2
AKR1C3	5.33904e-13	-0.391323	0.187	0.33	9.83718e-09	cDC2
FLI1	5.44127e-13	-0.260003	0.33	0.518	1.00255e-08	cDC2
ZYX	5.4603e-13	-0.310352	0.725	0.842	1.00606e-08	cDC2
GLUL	5.48326e-13	0.482606	0.848	0.797	1.01029e-08	cDC2
NUP214	5.69995e-13	-0.273746	0.356	0.532	1.05022e-08	cDC2
RGS18	5.96429e-13	-0.270602	0.387	0.558	1.09892e-08	cDC2
PLD4	6.14616e-13	-0.278043	0.799	0.905	1.13243e-08	cDC2
CD99	8.06534e-13	-0.289559	0.552	0.743	1.48604e-08	cDC2
HLA-F	8.29443e-13	-0.25608	0.43	0.609	1.52825e-08	cDC2
JUND	8.85581e-13	0.362946	0.464	0.328	1.63168e-08	cDC2
IFI30	1.02548e-12	0.52388	0.549	0.444	1.88946e-08	cDC2
INPP5D	1.03577e-12	-0.285037	0.473	0.645	1.9084e-08	cDC2
PCBP2	1.12378e-12	-0.278889	0.913	0.96	2.07057e-08	cDC2
TNFSF10	1.2417e-12	-0.252233	0.244	0.403	2.28784e-08	cDC2
CXCL2	1.38328e-12	0.570138	0.128	0.029	2.54869e-08	cDC2
AVPI1	1.45064e-12	0.364327	0.236	0.109	2.67281e-08	cDC2
PARP14	1.49901e-12	-0.291729	0.3	0.468	2.76193e-08	cDC2
ASAP1	1.5383e-12	-0.25516	0.312	0.474	2.83431e-08	cDC2
LGALS2	1.6144e-12	0.70807	0.457	0.341	2.97453e-08	cDC2
SFPQ	1.62979e-12	0.436872	0.598	0.506	3.00289e-08	cDC2
ARHGEF6	1.87514e-12	-0.317092	0.3	0.456	3.45494e-08	cDC2
RTN1	2.03431e-12	-0.258668	0.196	0.336	3.74821e-08	cDC2
TUBA1C	2.05287e-12	0.358971	0.409	0.273	3.78241e-08	cDC2
RNASE6	2.06996e-12	-0.323464	0.82	0.883	3.81391e-08	cDC2
ELOVL5	2.15914e-12	-0.303184	0.508	0.678	3.97822e-08	cDC2
USP15	2.25144e-12	-0.304368	0.492	0.655	4.14828e-08	cDC2
ATM	2.48002e-12	-0.302876	0.358	0.536	4.56944e-08	cDC2
MIS18BP1	2.64666e-12	-0.266784	0.582	0.734	4.87648e-08	cDC2
PHACTR1	2.65048e-12	0.363992	0.661	0.552	4.8835e-08	cDC2
PFKFB3	2.71283e-12	0.373725	0.35	0.214	4.99839e-08	cDC2
G0S2	2.91689e-12	0.787821	0.115	0.022	5.37436e-08	cDC2
GPRIN3	2.93618e-12	-0.336181	0.43	0.597	5.4099e-08	cDC2
SYAP1	3.00045e-12	0.490066	0.545	0.452	5.52833e-08	cDC2
PRAM1	3.13951e-12	-0.29439	0.357	0.529	5.78455e-08	cDC2
C1QC	3.23959e-12	1.14674	0.516	0.391	5.96895e-08	cDC2
MXD1	3.56362e-12	0.48546	0.447	0.311	6.56597e-08	cDC2
MPHOSPH8	3.69686e-12	-0.274894	0.416	0.585	6.81146e-08	cDC2
IFNGR1	3.97162e-12	-0.253299	0.794	0.902	7.3177e-08	cDC2
CBX3	4.37818e-12	-0.262576	0.457	0.626	8.0668e-08	cDC2
NBPF14	4.5649e-12	0.379776	0.264	0.139	8.41083e-08	cDC2
SEL1L	6.02208e-12	-0.251084	0.243	0.395	1.10957e-07	cDC2
TRIM22	6.50346e-12	-0.279756	0.559	0.689	1.19826e-07	cDC2
ADORA3	6.7643e-12	-0.259643	0.251	0.407	1.24632e-07	cDC2
NIN	7.26761e-12	-0.267835	0.232	0.38	1.33906e-07	cDC2
CD302	7.35546e-12	-0.351312	0.441	0.601	1.35524e-07	cDC2
N4BP2L2	8.42731e-12	-0.262578	0.591	0.735	1.55273e-07	cDC2
CLK1	8.80333e-12	0.459549	0.638	0.556	1.62201e-07	cDC2
CLEC12A	1.07904e-11	-0.297845	0.287	0.441	1.98814e-07	cDC2
CALR	1.11672e-11	0.476594	0.805	0.791	2.05756e-07	cDC2
IER2	1.24373e-11	0.280226	0.782	0.655	2.29157e-07	cDC2
ACAP2	1.31426e-11	-0.290614	0.482	0.629	2.42153e-07	cDC2
USP36	1.56857e-11	0.32536	0.27	0.147	2.8901e-07	cDC2
SPECC1	1.62688e-11	-0.255478	0.299	0.461	2.99753e-07	cDC2
SSH2	2.33916e-11	-0.271526	0.477	0.635	4.3099e-07	cDC2
PRPF38B	2.41157e-11	-0.278316	0.65	0.777	4.44333e-07	cDC2
SMDT1	2.5461e-11	-0.292708	0.725	0.823	4.69119e-07	cDC2
CYSTM1	2.66115e-11	0.257915	0.268	0.141	4.90317e-07	cDC2
COX6A1	2.85106e-11	0.422449	0.702	0.659	5.25307e-07	cDC2
IL17RA	2.87792e-11	-0.258079	0.31	0.475	5.30257e-07	cDC2
ZFAND2A	3.00232e-11	0.576826	0.353	0.227	5.53177e-07	cDC2
ST14	4.11964e-11	-0.277938	0.266	0.41	7.59043e-07	cDC2
CSK	4.56821e-11	-0.28664	0.419	0.585	8.41692e-07	cDC2
OSM	4.86708e-11	0.355605	0.179	0.07	8.96759e-07	cDC2
CD14	5.02739e-11	0.812469	0.443	0.328	9.26296e-07	cDC2
LPCAT2	5.53219e-11	-0.342006	0.432	0.571	1.01931e-06	cDC2
SNX9	5.8542e-11	0.385933	0.331	0.211	1.07864e-06	cDC2
PLSCR1	6.68481e-11	0.374763	0.729	0.694	1.23168e-06	cDC2
STAT1	7.04533e-11	-0.369035	0.371	0.531	1.2981e-06	cDC2
TGFBR2	7.48944e-11	-0.273249	0.294	0.455	1.37993e-06	cDC2
ID2	8.21868e-11	0.473816	0.804	0.742	1.51429e-06	cDC2
KPNB1	9.81356e-11	-0.265693	0.487	0.647	1.80815e-06	cDC2
EIF4E	1.07764e-10	0.34268	0.509	0.391	1.98555e-06	cDC2
NAF1	1.09762e-10	0.403477	0.237	0.125	2.02236e-06	cDC2
THBD	1.11816e-10	0.640085	0.257	0.138	2.0602e-06	cDC2
B3GNT5	1.16733e-10	0.452966	0.366	0.25	2.15081e-06	cDC2
CEBPB	1.37706e-10	0.526131	0.41	0.287	2.53723e-06	cDC2
CLEC10A	1.59584e-10	0.437573	0.645	0.544	2.94033e-06	cDC2
HCLS1	1.6327e-10	-0.309536	0.913	0.954	3.00825e-06	cDC2
LYST	1.70603e-10	-0.284055	0.325	0.469	3.14336e-06	cDC2
DOCK10	2.09785e-10	-0.314447	0.474	0.615	3.8653e-06	cDC2
THBS1	2.18134e-10	0.714977	0.106	0.024	4.01911e-06	cDC2
LRRK2	2.20525e-10	-0.25047	0.245	0.388	4.06317e-06	cDC2
YBX1	2.22508e-10	0.308585	0.943	0.957	4.09971e-06	cDC2
AKAP9	2.23002e-10	-0.297365	0.475	0.616	4.10881e-06	cDC2
CELF2	2.37543e-10	-0.275669	0.797	0.88	4.37672e-06	cDC2
TRA2B	2.52695e-10	0.346959	0.686	0.612	4.65591e-06	cDC2
ANP32A	2.54813e-10	-0.270888	0.58	0.737	4.69493e-06	cDC2
CIITA	2.60844e-10	-0.316464	0.508	0.647	4.80605e-06	cDC2
MAN2A1	2.65764e-10	-0.286163	0.37	0.518	4.89671e-06	cDC2
GNA15	3.09488e-10	0.356632	0.455	0.334	5.70231e-06	cDC2
JOSD1	3.23839e-10	0.319767	0.268	0.157	5.96674e-06	cDC2
CX3CR1	3.67684e-10	-0.314557	0.332	0.49	6.77457e-06	cDC2
THEMIS2	3.82917e-10	0.33608	0.625	0.539	7.05524e-06	cDC2
TGIF1	4.54975e-10	0.402911	0.407	0.298	8.38292e-06	cDC2
GRASP	4.61003e-10	0.316505	0.496	0.379	8.49398e-06	cDC2
THAP2	5.02873e-10	0.289307	0.228	0.119	9.26544e-06	cDC2
ZFP36L1	5.21723e-10	-0.336354	0.883	0.962	9.61275e-06	cDC2
SERPINB9	5.98759e-10	0.456165	0.544	0.433	1.10321e-05	cDC2
CD55	6.13747e-10	0.478408	0.64	0.583	1.13083e-05	cDC2
USP53	6.30101e-10	-0.472916	0.282	0.415	1.16096e-05	cDC2
PTGER4	6.86826e-10	0.336481	0.471	0.35	1.26548e-05	cDC2
MTRNR2L8	6.9458e-10	2.83862	0.328	0.225	1.27976e-05	cDC2
RARA	7.34951e-10	0.266311	0.293	0.174	1.35415e-05	cDC2
PHLDA2	7.40878e-10	0.343324	0.184	0.081	1.36507e-05	cDC2
SERTAD1	7.78807e-10	0.307837	0.428	0.307	1.43495e-05	cDC2
FCGR2B	8.46603e-10	-0.33763	0.764	0.835	1.55987e-05	cDC2
TNPO1	8.55267e-10	-0.297816	0.355	0.483	1.57583e-05	cDC2
ALOX5	1.13292e-09	-0.262228	0.663	0.777	2.0874e-05	cDC2
CST7	1.16621e-09	0.455356	0.29	0.179	2.14874e-05	cDC2
HIP1	1.174e-09	-0.280908	0.147	0.255	2.1631e-05	cDC2
CD52	1.17985e-09	-0.301999	0.355	0.491	2.17387e-05	cDC2
DNTTIP2	1.23947e-09	0.356216	0.45	0.353	2.28372e-05	cDC2
GLA	1.28542e-09	0.530476	0.379	0.277	2.36839e-05	cDC2
ALCAM	1.29495e-09	-0.326812	0.414	0.552	2.38594e-05	cDC2
CHCHD10	1.32022e-09	-0.252731	0.611	0.735	2.4325e-05	cDC2
ARL8B	1.32117e-09	0.290206	0.443	0.331	2.43425e-05	cDC2
IER5	1.32752e-09	0.48959	0.475	0.374	2.44596e-05	cDC2
NOTCH2	1.63963e-09	-0.261332	0.296	0.431	3.02102e-05	cDC2
TMEM109	1.68079e-09	-0.259944	0.643	0.77	3.09685e-05	cDC2
SRSF3	1.71951e-09	0.305223	0.781	0.727	3.1682e-05	cDC2
LGALS3	1.95765e-09	-0.384218	0.551	0.696	3.60697e-05	cDC2
VDR	2.0576e-09	0.259273	0.178	0.081	3.79112e-05	cDC2
RILPL2	2.09309e-09	0.443133	0.619	0.566	3.85651e-05	cDC2
PTGS2	3.18995e-09	0.299162	0.231	0.124	5.87748e-05	cDC2
PLIN2	5.02299e-09	0.53071	0.536	0.463	9.25486e-05	cDC2
ZC3H12A	5.85579e-09	0.268004	0.185	0.09	0.000107893	cDC2
FNIP1	5.8655e-09	0.255995	0.244	0.138	0.000108072	cDC2
ARID5A	6.53024e-09	0.308094	0.442	0.338	0.00012032	cDC2
IFITM2	6.74572e-09	-0.32352	0.769	0.84	0.00012429	cDC2
FCER1A	1.11062e-08	-0.335529	0.769	0.834	0.000204632	cDC2
TBXAS1	1.22788e-08	-0.254963	0.636	0.769	0.000226237	cDC2
CHD1	1.70594e-08	0.396135	0.429	0.333	0.000314319	cDC2
EIF4A3	2.33261e-08	0.443696	0.555	0.485	0.000429783	cDC2
RIPK2	2.92605e-08	0.333977	0.487	0.403	0.000539125	cDC2
ETF1	2.94276e-08	0.291993	0.456	0.372	0.000542203	cDC2
RAB1A	3.27569e-08	0.272589	0.479	0.387	0.000603547	cDC2
HSPD1	3.62745e-08	0.656208	0.739	0.729	0.000668358	cDC2
C1QA	4.51967e-08	0.615812	0.566	0.45	0.00083275	cDC2
SLC8A1	4.96645e-08	-0.272707	0.558	0.697	0.000915069	cDC2
AMPD2	5.59718e-08	0.284397	0.312	0.214	0.00103128	cDC2
RPL17	5.65184e-08	-0.283825	0.802	0.861	0.00104135	cDC2
HSPA8	6.107e-08	0.33148	0.938	0.94	0.00112521	cDC2
C1QB	6.11569e-08	0.584325	0.568	0.452	0.00112682	cDC2
JARID2	6.30954e-08	0.255756	0.276	0.176	0.00116253	cDC2
UBB	6.60124e-08	0.264395	0.909	0.906	0.00121628	cDC2
HNRNPH1	6.90878e-08	0.377793	0.541	0.46	0.00127294	cDC2
NEU1	7.05913e-08	0.384705	0.421	0.331	0.00130065	cDC2
SAMSN1	8.67992e-08	0.329535	0.353	0.249	0.00159928	cDC2
SH3BP5	9.34571e-08	0.43887	0.471	0.401	0.00172195	cDC2
MARCKSL1	1.01686e-07	0.321174	0.246	0.147	0.00187356	cDC2
YBX3	1.07162e-07	0.278334	0.333	0.231	0.00197446	cDC2
ADM	1.13583e-07	0.27951	0.14	0.06	0.00209277	cDC2
ACSL1	1.20501e-07	0.285791	0.4	0.293	0.00222023	cDC2
POU2F2	1.23377e-07	-0.25584	0.402	0.52	0.00227322	cDC2
NFKBIA	1.26544e-07	0.653369	0.872	0.941	0.00233157	cDC2
RANBP2	1.33469e-07	0.41874	0.448	0.376	0.00245917	cDC2
SESN1	1.39781e-07	-0.296638	0.34	0.453	0.00257546	cDC2
SNX3	1.63043e-07	0.27876	0.863	0.83	0.00300406	cDC2
TNFRSF1B	1.88613e-07	0.339598	0.618	0.564	0.0034752	cDC2
MIDN	1.95959e-07	0.315245	0.371	0.273	0.00361054	cDC2
PRDX1	1.96687e-07	0.360852	0.694	0.653	0.00362396	cDC2
UPP1	2.06266e-07	0.383478	0.418	0.336	0.00380046	cDC2
RPL7	2.39818e-07	0.285288	0.987	0.981	0.00441864	cDC2
SRSF10	2.90954e-07	0.256965	0.354	0.252	0.00536083	cDC2
ICAM1	4.1201e-07	0.328855	0.231	0.143	0.00759129	cDC2
NPC2	4.78073e-07	0.300063	0.975	0.968	0.0088085	cDC2
SRSF2	5.22211e-07	0.275065	0.795	0.762	0.00962173	cDC2
PTP4A1	5.99626e-07	0.311174	0.471	0.404	0.0110481	cDC2
MRPL18	7.82982e-07	0.314628	0.481	0.42	0.0144264	cDC2
ANXA1	9.59408e-07	0.346848	0.845	0.816	0.0176771	cDC2
MZT2B	9.9259e-07	0.291606	0.414	0.331	0.0182885	cDC2
SGK1	1.06636e-06	0.361255	0.894	0.857	0.0196478	cDC2
ZC3HAV1	1.17308e-06	0.402572	0.423	0.341	0.0216141	cDC2
PDE4B	1.20553e-06	0.403731	0.465	0.398	0.0222118	cDC2
ISG20L2	1.3033e-06	0.252894	0.281	0.193	0.0240133	cDC2
SDF2L1	1.35308e-06	0.252635	0.359	0.269	0.0249304	cDC2
ALOX5AP	1.58314e-06	0.341193	0.752	0.677	0.0291693	cDC2
HIF1A	1.90461e-06	0.324762	0.67	0.656	0.0350925	cDC2
EIF5	2.11368e-06	0.283032	0.754	0.751	0.0389445	cDC2
PPP1CB	2.34347e-06	0.351849	0.55	0.501	0.0431785	cDC2
GEM	2.39043e-06	0.253261	0.187	0.109	0.0440437	cDC2
CTNNB1	2.40042e-06	0.408717	0.46	0.393	0.0442278	cDC2
PPA1	2.71888e-06	0.319863	0.824	0.802	0.0500953	cDC2
TOB1	3.6845e-06	0.288345	0.274	0.192	0.0678869	cDC2
CFLAR	5.11636e-06	0.272094	0.652	0.629	0.0942688	cDC2
S100B	5.529e-06	1.41016	0.179	0.106	0.101872	cDC2
SLC3A2	6.14436e-06	0.319373	0.506	0.448	0.11321	cDC2
SLC16A3	7.00873e-06	0.401819	0.568	0.545	0.129136	cDC2
NEDD9	9.34147e-06	0.266212	0.226	0.155	0.172117	cDC2
SPAG9	1.06924e-05	0.257587	0.395	0.323	0.197007	cDC2
BRD2	1.10293e-05	0.297446	0.647	0.613	0.203214	cDC2
TPM4	1.15522e-05	0.30847	0.667	0.642	0.21285	cDC2
FAM118A	1.22652e-05	0.307805	0.335	0.268	0.225986	cDC2
LILRB4	1.25089e-05	0.277142	0.559	0.509	0.230477	cDC2
TIMP1	1.93164e-05	0.991589	0.665	0.642	0.355904	cDC2
GPR137B	1.96734e-05	0.253486	0.269	0.197	0.362482	cDC2
PPIF	2.25661e-05	0.412977	0.364	0.301	0.415781	cDC2
MALAT1	2.4128e-05	0.256263	0.999	0.997	0.444559	cDC2
MAP1LC3B	2.47689e-05	0.314916	0.641	0.626	0.456367	cDC2
SDCBP	2.62011e-05	0.287137	0.774	0.719	0.482756	cDC2
AXL	3.0224e-05	0.47479	0.558	0.502	0.556876	cDC2
FCGR2A	3.26564e-05	0.279689	0.822	0.797	0.601695	cDC2
LYZ	3.31378e-05	-0.500306	0.831	0.91	0.610565	cDC2
RPL13A	3.46846e-05	0.260029	0.993	0.992	0.639063	cDC2
TSC22D1	4.17509e-05	0.266458	0.118	0.062	0.76926	cDC2
HSPA1A	5.19221e-05	0.300642	0.804	0.789	0.956664	cDC2
PNP	5.27392e-05	0.305017	0.355	0.288	0.97172	cDC2
FKBP4	6.61e-05	0.275938	0.251	0.187	1	cDC2
SPP1	6.61191e-05	1.12023	0.192	0.122	1	cDC2
MAT2A	6.77721e-05	0.255627	0.695	0.65	1	cDC2
RASSF5	7.40408e-05	0.25727	0.461	0.414	1	cDC2
PRNP	8.78722e-05	0.303866	0.469	0.425	1	cDC2
HSPB1	0.000160282	0.78414	0.786	0.767	1	cDC2
RALA	0.000177284	0.259674	0.485	0.456	1	cDC2
SDS	0.000187979	0.416046	0.171	0.114	1	cDC2
IER3	0.000189326	0.461446	0.64	0.624	1	cDC2
C1orf56	0.000212482	0.491012	0.135	0.084	1	cDC2
CD44	0.000235719	0.263957	0.706	0.699	1	cDC2
TAGAP	0.000553538	0.2792	0.437	0.398	1	cDC2
VMP1	0.000669433	0.403596	0.647	0.609	1	cDC2
ACSL3	0.000735004	0.301793	0.339	0.298	1	cDC2
TAGLN2	0.00098446	0.298128	0.756	0.764	1	cDC2
WDR74	0.00125137	0.250044	0.423	0.358	1	cDC2
MT2A	0.00199109	0.680305	0.575	0.566	1	cDC2
TUBA1A	0.00204405	0.393322	0.6	0.599	1	cDC2
HSPA6	0.00244002	0.566835	0.409	0.532	1	cDC2
HMOX1	0.00272346	0.256111	0.534	0.502	1	cDC2
SOD2	0.00342963	0.347181	0.569	0.571	1	cDC2
IFI6	0.00427668	0.38408	0.323	0.284	1	cDC2
FABP5	0.00439269	0.288972	0.418	0.379	1	cDC2
ISG15	0.00500261	0.417697	0.291	0.255	1	cDC2
S100A10	0.00659668	0.275712	0.848	0.926	1	cDC2
IL1R2	0.0108689	0.522778	0.278	0.247	1	cDC2
SLC11A1	0.0159791	0.267622	0.285	0.246	1	cDC2
HSPA1B	0.0216188	0.497983	0.696	0.688	1	cDC2
ID3	0.0248073	0.295669	0.196	0.163	1	cDC2
CFP	0.0300152	-0.25716	0.251	0.292	1	cDC2
APOE	0.037265	-0.323137	0.33	0.276	1	cDC2
PLAC8	0.0526091	0.334643	0.504	0.499	1	cDC2
FCN1	0.417509	-0.271595	0.144	0.125	1	cDC2
HBB	0.515933	0.887787	0.101	0.113	1	cDC2
TYMP	0.866103	0.25488	0.777	0.835	1	cDC2
RPS4Y1	0	-2.46132	0.001	0.922	0	TAM
XIST	7.30659e-138	1.54227	0.623	0	1.34624e-133	TAM
DDX3Y	6.48901e-125	-0.620626	0	0.352	1.1956e-120	TAM
RPS26	2.62886e-112	1.21769	0.967	0.967	4.84367e-108	TAM
UTY	1.02185e-109	-0.555162	0	0.312	1.88276e-105	TAM
NME1-NME2	2.2371e-89	-1.01703	0.304	0.742	4.12187e-85	TAM
EIF1AY	1.01292e-86	-0.408843	0	0.25	1.86631e-82	TAM
RPS4X	9.4653e-83	0.510675	0.996	0.997	1.74398e-78	TAM
H3F3B	2.14724e-75	0.683644	0.99	0.992	3.9563e-71	TAM
PCBP1	3.50352e-71	-0.823367	0.73	0.913	6.45523e-67	TAM
GPR183	1.49751e-67	1.31955	0.795	0.51	2.75917e-63	TAM
NME2	1.80273e-67	1.10188	0.437	0.06	3.32152e-63	TAM
KDM5D	8.54769e-67	-0.341483	0	0.195	1.57491e-62	TAM
SRGN	1.86746e-64	0.973579	0.988	0.979	3.44079e-60	TAM
COTL1	1.91056e-62	-0.696018	0.858	0.989	3.52021e-58	TAM
TXNIP	2.09397e-62	-1.03153	0.808	0.983	3.85813e-58	TAM
FTH1	4.08205e-52	0.683919	0.999	1	7.52118e-48	TAM
UQCR11	5.07749e-48	0.811645	0.525	0.147	9.35527e-44	TAM
MATR3	5.27241e-48	-0.605324	0.24	0.572	9.71441e-44	TAM
SAA1	6.65912e-48	-0.652179	0.001	0.146	1.22694e-43	TAM
BCL2A1	7.60567e-48	1.14896	0.497	0.185	1.40134e-43	TAM
DDX17	4.96636e-46	-0.638343	0.655	0.875	9.15051e-42	TAM
POLR2J3	1.14959e-45	-0.581852	0.085	0.326	2.11812e-41	TAM
NR4A2	2.68983e-45	0.978223	0.727	0.433	4.95602e-41	TAM
PLAUR	4.64319e-44	1.24195	0.729	0.482	8.55508e-40	TAM
NBEAL1	5.96613e-44	-0.598949	0.348	0.656	1.09926e-39	TAM
RAC1	2.65409e-42	-0.524568	0.791	0.975	4.89016e-38	TAM
HEXA	8.53034e-42	-0.549594	0.468	0.765	1.57172e-37	TAM
NR4A3	2.58346e-41	1.12309	0.61	0.322	4.76002e-37	TAM
ZFP36L2	4.51963e-41	-0.617394	0.885	0.983	8.32742e-37	TAM
RPS2	5.08735e-41	0.575541	0.997	0.989	9.37343e-37	TAM
CREM	1.21631e-40	1.56427	0.497	0.227	2.24105e-36	TAM
CDKN1A	7.3808e-40	0.966557	0.629	0.355	1.35991e-35	TAM
KDM6B	1.15772e-39	0.959643	0.493	0.225	2.13309e-35	TAM
SAA2	4.52682e-39	-0.322626	0.001	0.117	8.34066e-35	TAM
FOS	5.9923e-39	0.723962	0.952	0.911	1.10408e-34	TAM
FOSB	1.96586e-38	0.850641	0.736	0.456	3.62209e-34	TAM
LYN	2.33948e-38	-0.527393	0.452	0.732	4.31049e-34	TAM
CD83	2.29391e-37	0.984599	0.707	0.48	4.22653e-33	TAM
HLA-DRB1	2.34007e-37	-0.366091	0.999	1	4.31158e-33	TAM
EIF4A1	1.40705e-36	-0.53755	0.74	0.921	2.59248e-32	TAM
SAT1	1.60854e-36	0.743615	0.988	0.979	2.96373e-32	TAM
KLF4	2.2381e-35	0.780987	0.702	0.471	4.1237e-31	TAM
KLF6	2.95937e-35	0.859675	0.887	0.849	5.45264e-31	TAM
U2AF1	3.48549e-35	-0.462428	0.29	0.591	6.42202e-31	TAM
TENM4	1.22567e-34	-0.311823	0.033	0.193	2.2583e-30	TAM
ATF3	7.0154e-34	0.804109	0.55	0.281	1.29259e-29	TAM
HSP90AA1	1.29298e-33	1.10014	0.967	0.946	2.38232e-29	TAM
TREX1	1.35287e-32	-0.319018	0.096	0.307	2.49266e-28	TAM
PPP1R15A	1.54359e-32	0.77906	0.788	0.585	2.84407e-28	TAM
DOCK8	2.48077e-32	-0.52228	0.572	0.81	4.57083e-28	TAM
FGD2	3.55761e-32	-0.471886	0.405	0.664	6.55489e-28	TAM
EIF1	7.27074e-32	0.349324	0.988	0.99	1.33963e-27	TAM
CAMK1D	3.81983e-31	-0.517536	0.416	0.664	7.03804e-27	TAM
HLA-DPB1	4.50237e-31	-0.288901	1	1	8.29562e-27	TAM
MAFF	8.862e-31	0.638448	0.351	0.114	1.63282e-26	TAM
IL2RG	1.13831e-30	-0.478132	0.251	0.509	2.09733e-26	TAM
IFNAR2	1.61005e-29	-0.360916	0.183	0.423	2.96652e-25	TAM
MEF2C	3.90343e-29	-0.487527	0.742	0.889	7.19207e-25	TAM
NAMPT	9.89154e-29	0.723022	0.653	0.463	1.82252e-24	TAM
PRR13	1.08707e-28	0.661704	0.595	0.407	2.00293e-24	TAM
MTRNR2L12	3.2713e-28	-0.855164	0.784	0.861	6.02737e-24	TAM
CSRNP1	3.42269e-28	0.591326	0.509	0.263	6.30631e-24	TAM
ZNF331	1.25245e-27	0.988845	0.425	0.206	2.30765e-23	TAM
CYBA	1.46595e-27	0.432128	0.967	0.927	2.70102e-23	TAM
RPS16	1.51261e-27	0.288005	0.989	0.994	2.78698e-23	TAM
ATP1B3	2.99039e-27	0.865845	0.647	0.501	5.50979e-23	TAM
LMNA	4.59375e-27	0.711965	0.358	0.124	8.46399e-23	TAM
GABARAPL1	1.27311e-26	0.771933	0.472	0.261	2.3457e-22	TAM
NR4A1	1.55696e-26	0.778167	0.589	0.369	2.8687e-22	TAM
PRKCD	2.69194e-26	-0.405646	0.245	0.482	4.9599e-22	TAM
RGS2	3.75862e-26	0.622711	0.876	0.761	6.92525e-22	TAM
ARF6	8.87238e-26	0.671076	0.57	0.38	1.63474e-21	TAM
MT-ATP8	1.04514e-25	-0.546539	0.783	0.916	1.92567e-21	TAM
GADD45B	1.1553e-25	0.733762	0.759	0.605	2.12864e-21	TAM
PDK4	1.51881e-25	-0.764315	0.248	0.483	2.7984e-21	TAM
IFI16	5.11506e-25	-0.452837	0.593	0.819	9.4245e-21	TAM
MNDA	5.38789e-25	-0.424207	0.789	0.903	9.92718e-21	TAM
AREG	8.8274e-25	1.78315	0.561	0.406	1.62645e-20	TAM
OLR1	1.50707e-24	0.831561	0.484	0.281	2.77677e-20	TAM
ZRANB2	2.39328e-24	-0.399831	0.276	0.512	4.40962e-20	TAM
SLC2A3	3.15985e-24	0.800977	0.626	0.425	5.82203e-20	TAM
BHLHE41	3.87166e-24	-0.53407	0.247	0.463	7.13353e-20	TAM
TWF2	4.23771e-24	0.506259	0.354	0.149	7.80798e-20	TAM
FTL	4.80623e-24	0.555772	0.997	0.997	8.85547e-20	TAM
ZFAND5	5.13218e-24	0.717781	0.798	0.713	9.45603e-20	TAM
PRMT2	5.72998e-24	-0.442608	0.557	0.75	1.05575e-19	TAM
CHMP1B	7.88461e-24	0.943224	0.595	0.436	1.45274e-19	TAM
BCAS2	9.39413e-24	0.629188	0.457	0.252	1.73087e-19	TAM
COL6A3	1.29013e-23	-0.360544	0.131	0.32	2.37706e-19	TAM
ALDOA	1.43994e-23	-0.381716	0.747	0.914	2.65308e-19	TAM
RNF187	2.88321e-23	-0.313279	0.15	0.344	5.31232e-19	TAM
PNRC2	3.20929e-23	0.421557	0.296	0.097	5.91312e-19	TAM
TUBB4B	4.46024e-23	0.556925	0.547	0.342	8.21799e-19	TAM
CYCS	7.48518e-23	0.531964	0.716	0.604	1.37914e-18	TAM
XBP1	8.11156e-23	0.539717	0.477	0.292	1.49455e-18	TAM
ELAVL1	9.15136e-23	-0.293321	0.223	0.453	1.68614e-18	TAM
UBC	1.4906e-22	0.519169	0.972	0.962	2.74644e-18	TAM
PKN2	1.69572e-22	-0.389309	0.287	0.509	3.12436e-18	TAM
DUSP1	2.58559e-22	0.441709	0.951	0.886	4.76395e-18	TAM
MT-ND6	3.45855e-22	0.680294	0.661	0.513	6.37238e-18	TAM
LUC7L2	3.63747e-22	0.347923	0.212	0.043	6.70203e-18	TAM
CCL3	3.69811e-22	1.14939	0.432	0.217	6.81377e-18	TAM
FLT3	3.88948e-22	-0.470821	0.258	0.469	7.16638e-18	TAM
GNA13	4.25245e-22	0.551532	0.479	0.293	7.83514e-18	TAM
MIA2	4.31929e-22	0.267934	0.135	0	7.95829e-18	TAM
TRIB1	6.10106e-22	0.511865	0.45	0.241	1.12412e-17	TAM
MBNL1	1.09627e-21	-0.412275	0.68	0.848	2.01988e-17	TAM
IL1B	1.09648e-21	0.90087	0.523	0.323	2.02027e-17	TAM
IFRD1	1.4566e-21	0.536151	0.587	0.395	2.68378e-17	TAM
CCL4L2	2.08819e-21	1.106	0.271	0.089	3.84749e-17	TAM
NINJ1	2.769e-21	0.621609	0.391	0.206	5.10188e-17	TAM
ANKRD37	2.91406e-21	0.577517	0.328	0.143	5.36915e-17	TAM
VPS13C	2.93405e-21	-0.451417	0.452	0.658	5.40598e-17	TAM
HSPH1	3.3755e-21	0.965031	0.633	0.506	6.21935e-17	TAM
HNRNPA1L2	4.35149e-21	-0.252445	0.058	0.193	8.01761e-17	TAM
CCR2	7.12375e-21	-0.290656	0.144	0.328	1.31255e-16	TAM
JAK2	1.27878e-20	-0.419535	0.323	0.539	2.35615e-16	TAM
ARL4A	1.3741e-20	0.511268	0.393	0.204	2.53179e-16	TAM
TPR	1.53573e-20	-0.368232	0.468	0.68	2.82959e-16	TAM
ELL2	1.6081e-20	0.471886	0.265	0.089	2.96293e-16	TAM
PNRC1	1.76532e-20	0.490169	0.901	0.87	3.2526e-16	TAM
CKS2	2.06165e-20	0.684711	0.382	0.2	3.79859e-16	TAM
DPYD	2.23925e-20	-0.386164	0.402	0.621	4.12582e-16	TAM
HSP90AB1	2.57693e-20	0.587963	0.935	0.948	4.74799e-16	TAM
SYK	4.61504e-20	-0.37145	0.578	0.772	8.50322e-16	TAM
UVRAG	5.89119e-20	-0.485663	0.457	0.653	1.08545e-15	TAM
HSPE1	5.92262e-20	0.613931	0.813	0.723	1.09124e-15	TAM
NCF1	6.01771e-20	-0.404745	0.481	0.699	1.10876e-15	TAM
CCL4	6.68932e-20	1.46691	0.346	0.162	1.23251e-15	TAM
MEF2A	1.28996e-19	-0.438529	0.674	0.832	2.37675e-15	TAM
GSTM1	1.40133e-19	0.286298	0.201	0.048	2.58195e-15	TAM
HSPA5	1.8338e-19	0.872509	0.686	0.607	3.37877e-15	TAM
HIST1H1D	2.32781e-19	-0.321225	0.138	0.306	4.28899e-15	TAM
LIMD2	2.43092e-19	-0.4078	0.677	0.824	4.47896e-15	TAM
TNFAIP3	3.48057e-19	0.695902	0.629	0.493	6.41295e-15	TAM
CD37	3.964e-19	-0.327311	0.919	0.968	7.30368e-15	TAM
CH25H	5.39833e-19	0.638081	0.178	0.035	9.94642e-15	TAM
RNPC3	5.58762e-19	-0.317641	0.168	0.349	1.02952e-14	TAM
SNX10	6.45017e-19	-0.372778	0.579	0.734	1.18844e-14	TAM
MAP4K5	1.10053e-18	-0.273759	0.215	0.414	2.02772e-14	TAM
GTF2I	3.35156e-18	-0.349808	0.349	0.559	6.17524e-14	TAM
DDX3X	3.82443e-18	0.497876	0.638	0.512	7.0465e-14	TAM
DUSP4	3.82822e-18	0.825462	0.228	0.073	7.0535e-14	TAM
MS4A4E	7.8754e-18	-0.474	0.23	0.406	1.45104e-13	TAM
HBEGF	8.41193e-18	0.733856	0.355	0.184	1.5499e-13	TAM
VEGFA	1.0773e-17	0.509346	0.298	0.13	1.98492e-13	TAM
SLC46A3	1.19795e-17	-0.279355	0.176	0.35	2.20723e-13	TAM
STK17A	1.5568e-17	-0.347648	0.391	0.593	2.8684e-13	TAM
TTC14	1.62039e-17	-0.274989	0.223	0.41	2.98557e-13	TAM
CD180	1.96079e-17	-0.265985	0.123	0.277	3.61275e-13	TAM
SNAI1	1.97884e-17	0.396332	0.204	0.059	3.64601e-13	TAM
PMAIP1	2.20061e-17	0.611894	0.449	0.273	4.05462e-13	TAM
DNAJB1	2.58649e-17	1.14135	0.702	0.591	4.7656e-13	TAM
PELI1	2.61045e-17	0.510853	0.439	0.273	4.80975e-13	TAM
CD1D	2.94106e-17	-0.305089	0.366	0.563	5.4189e-13	TAM
PPM1M	6.05739e-17	-0.292936	0.19	0.365	1.11607e-12	TAM
GNB2	6.65784e-17	-0.309904	0.495	0.7	1.22671e-12	TAM
RUNX2	8.79096e-17	-0.318214	0.212	0.395	1.61973e-12	TAM
HLA-DRB5	8.83244e-17	-0.255353	0.992	0.876	1.62738e-12	TAM
LRRK1	1.05365e-16	-0.344574	0.217	0.396	1.94136e-12	TAM
ARHGAP24	1.09303e-16	-0.344677	0.29	0.487	2.01391e-12	TAM
EZR	1.26038e-16	1.01253	0.566	0.461	2.32226e-12	TAM
PTPRC	1.30127e-16	-0.299144	0.874	0.937	2.39758e-12	TAM
C5AR1	2.04684e-16	0.5405	0.161	0.033	3.7713e-12	TAM
BAG3	2.58426e-16	1.0316	0.311	0.16	4.76149e-12	TAM
LDHA	2.73041e-16	0.630347	0.848	0.837	5.03078e-12	TAM
GSN	3.20639e-16	-0.320077	0.863	0.945	5.90777e-12	TAM
LPIN2	3.57463e-16	-0.323893	0.221	0.39	6.58625e-12	TAM
RASAL2	3.69734e-16	-0.312128	0.158	0.317	6.81235e-12	TAM
DNAJB6	3.78562e-16	0.416262	0.679	0.586	6.97501e-12	TAM
STX7	3.94863e-16	-0.353502	0.49	0.667	7.27535e-12	TAM
GIT2	4.44006e-16	-0.307963	0.349	0.542	8.18081e-12	TAM
VPS37B	4.86897e-16	0.340529	0.163	0.036	8.97108e-12	TAM
MCL1	4.95563e-16	0.404004	0.889	0.864	9.13075e-12	TAM
ETV3	5.93947e-16	0.448177	0.287	0.138	1.09435e-11	TAM
PSIP1	6.22004e-16	-0.288212	0.264	0.452	1.14604e-11	TAM
ABHD12	7.16314e-16	-0.389914	0.4	0.569	1.31981e-11	TAM
LUC7L3	8.37764e-16	-0.357205	0.452	0.629	1.54358e-11	TAM
ALDH2	9.023e-16	-0.291313	0.787	0.873	1.66249e-11	TAM
ARHGAP15	1.15049e-15	-0.335783	0.439	0.626	2.11978e-11	TAM
FOXN2	1.35231e-15	-0.256379	0.359	0.575	2.49163e-11	TAM
CAST	1.7052e-15	-0.349264	0.503	0.688	3.14183e-11	TAM
SOCS3	1.85113e-15	0.418864	0.337	0.17	3.41071e-11	TAM
NEAT1	2.12838e-15	0.429915	0.958	0.93	3.92154e-11	TAM
YPEL5	2.37087e-15	0.514497	0.661	0.577	4.36832e-11	TAM
CD69	2.40679e-15	0.416789	0.427	0.247	4.43452e-11	TAM
RBKS	2.45517e-15	0.45027	0.327	0.171	4.52366e-11	TAM
NFKBIZ	2.66692e-15	0.542293	0.586	0.415	4.9138e-11	TAM
NUDT3	2.81044e-15	-0.367373	0.44	0.637	5.17824e-11	TAM
EIF1AX	2.87729e-15	0.386774	0.61	0.494	5.30141e-11	TAM
AHNAK	3.17964e-15	-0.297478	0.629	0.819	5.85848e-11	TAM
ANKRD28	3.49641e-15	0.382398	0.253	0.106	6.44214e-11	TAM
STX11	3.61183e-15	0.543222	0.393	0.254	6.65479e-11	TAM
LITAF	3.72971e-15	0.397572	0.918	0.902	6.87199e-11	TAM
ZFP36	3.82819e-15	0.355584	0.954	0.938	7.05344e-11	TAM
CCDC112	4.49087e-15	-0.262745	0.216	0.391	8.27442e-11	TAM
SMC3	4.50644e-15	-0.263889	0.221	0.396	8.30311e-11	TAM
ZNF638	5.16956e-15	-0.273603	0.285	0.471	9.52492e-11	TAM
ATP8B4	9.42038e-15	-0.293839	0.209	0.377	1.73571e-10	TAM
JAK1	9.69513e-15	-0.318423	0.631	0.77	1.78633e-10	TAM
KCTD12	1.17605e-14	-0.427173	0.629	0.767	2.16686e-10	TAM
SEL1L3	1.20382e-14	-0.285554	0.185	0.347	2.21804e-10	TAM
DUSP2	1.38708e-14	0.568699	0.461	0.29	2.55569e-10	TAM
CCNL1	1.43813e-14	0.378915	0.722	0.623	2.64976e-10	TAM
GBP4	1.47109e-14	-0.362449	0.243	0.414	2.71049e-10	TAM
DNAJA1	1.53912e-14	0.663407	0.702	0.658	2.83582e-10	TAM
RAB20	1.57078e-14	0.458635	0.347	0.206	2.89416e-10	TAM
PNISR	1.69491e-14	-0.287779	0.686	0.824	3.12287e-10	TAM
INSIG1	1.87498e-14	1.31364	0.424	0.296	3.45466e-10	TAM
JUNB	1.9953e-14	0.280017	0.934	0.9	3.67634e-10	TAM
POLD4	2.69257e-14	-0.287099	0.725	0.842	4.96107e-10	TAM
MTHFD2	3.17117e-14	0.420485	0.498	0.372	5.84288e-10	TAM
DDIT3	3.38259e-14	0.376014	0.294	0.144	6.23243e-10	TAM
ANKRD44	4.33017e-14	-0.331939	0.522	0.699	7.97833e-10	TAM
FGL2	4.66581e-14	-0.310664	0.848	0.929	8.59676e-10	TAM
AFF4	4.79768e-14	0.370872	0.559	0.442	8.83972e-10	TAM
FAM50A	5.35975e-14	-0.267267	0.31	0.488	9.87534e-10	TAM
CD46	6.03786e-14	-0.260252	0.355	0.544	1.11248e-09	TAM
ANKRD36	6.78616e-14	-0.266687	0.083	0.197	1.25035e-09	TAM
FOSL2	7.21111e-14	0.361137	0.317	0.174	1.32865e-09	TAM
CCNH	7.30172e-14	0.380045	0.724	0.628	1.34534e-09	TAM
IGSF6	8.7443e-14	-0.337778	0.774	0.886	1.61114e-09	TAM
GLIPR1	9.19784e-14	-0.262229	0.866	0.919	1.6947e-09	TAM
SAMHD1	1.3385e-13	-0.321108	0.861	0.937	2.46618e-09	TAM
LPGAT1	1.36278e-13	-0.282806	0.291	0.461	2.51092e-09	TAM
C15orf48	1.48577e-13	0.918399	0.362	0.212	2.73754e-09	TAM
ARGLU1	1.51338e-13	-0.295687	0.644	0.765	2.78841e-09	TAM
HADHA	1.86021e-13	-0.276575	0.667	0.8	3.42744e-09	TAM
EREG	1.91961e-13	0.629494	0.183	0.063	3.53687e-09	TAM
TRAF3IP3	2.04598e-13	-0.292989	0.286	0.452	3.76972e-09	TAM
ABHD5	2.14476e-13	0.379716	0.247	0.114	3.95172e-09	TAM
SNHG15	2.38072e-13	0.422707	0.41	0.271	4.38647e-09	TAM
NLRP1	2.43755e-13	-0.260263	0.237	0.401	4.49118e-09	TAM
FHL3	3.049e-13	-0.292424	0.366	0.544	5.61778e-09	TAM
SORL1	3.22732e-13	-0.32312	0.509	0.664	5.94634e-09	TAM
UBE2D3	3.25995e-13	0.321769	0.867	0.838	6.00646e-09	TAM
RASGEF1B	3.86173e-13	0.420442	0.244	0.111	7.11523e-09	TAM
RPS17	4.15955e-13	0.281929	0.344	0.158	7.66396e-09	TAM
RNF130	4.51959e-13	-0.273924	0.831	0.914	8.32734e-09	TAM
NUCKS1	5.10359e-13	-0.297025	0.644	0.78	9.40337e-09	TAM
TREM1	5.31322e-13	0.359003	0.226	0.097	9.78961e-09	TAM
AKR1C3	5.33904e-13	-0.391323	0.187	0.33	9.83718e-09	TAM
FLI1	5.44127e-13	-0.260003	0.33	0.518	1.00255e-08	TAM
ZYX	5.4603e-13	-0.310352	0.725	0.842	1.00606e-08	TAM
GLUL	5.48326e-13	0.482606	0.848	0.797	1.01029e-08	TAM
NUP214	5.69995e-13	-0.273746	0.356	0.532	1.05022e-08	TAM
RGS18	5.96429e-13	-0.270602	0.387	0.558	1.09892e-08	TAM
PLD4	6.14616e-13	-0.278043	0.799	0.905	1.13243e-08	TAM
CD99	8.06534e-13	-0.289559	0.552	0.743	1.48604e-08	TAM
HLA-F	8.29443e-13	-0.25608	0.43	0.609	1.52825e-08	TAM
JUND	8.85581e-13	0.362946	0.464	0.328	1.63168e-08	TAM
IFI30	1.02548e-12	0.52388	0.549	0.444	1.88946e-08	TAM
INPP5D	1.03577e-12	-0.285037	0.473	0.645	1.9084e-08	TAM
PCBP2	1.12378e-12	-0.278889	0.913	0.96	2.07057e-08	TAM
TNFSF10	1.2417e-12	-0.252233	0.244	0.403	2.28784e-08	TAM
CXCL2	1.38328e-12	0.570138	0.128	0.029	2.54869e-08	TAM
AVPI1	1.45064e-12	0.364327	0.236	0.109	2.67281e-08	TAM
PARP14	1.49901e-12	-0.291729	0.3	0.468	2.76193e-08	TAM
ASAP1	1.5383e-12	-0.25516	0.312	0.474	2.83431e-08	TAM
LGALS2	1.6144e-12	0.70807	0.457	0.341	2.97453e-08	TAM
SFPQ	1.62979e-12	0.436872	0.598	0.506	3.00289e-08	TAM
ARHGEF6	1.87514e-12	-0.317092	0.3	0.456	3.45494e-08	TAM
RTN1	2.03431e-12	-0.258668	0.196	0.336	3.74821e-08	TAM
TUBA1C	2.05287e-12	0.358971	0.409	0.273	3.78241e-08	TAM
RNASE6	2.06996e-12	-0.323464	0.82	0.883	3.81391e-08	TAM
ELOVL5	2.15914e-12	-0.303184	0.508	0.678	3.97822e-08	TAM
USP15	2.25144e-12	-0.304368	0.492	0.655	4.14828e-08	TAM
ATM	2.48002e-12	-0.302876	0.358	0.536	4.56944e-08	TAM
MIS18BP1	2.64666e-12	-0.266784	0.582	0.734	4.87648e-08	TAM
PHACTR1	2.65048e-12	0.363992	0.661	0.552	4.8835e-08	TAM
PFKFB3	2.71283e-12	0.373725	0.35	0.214	4.99839e-08	TAM
G0S2	2.91689e-12	0.787821	0.115	0.022	5.37436e-08	TAM
GPRIN3	2.93618e-12	-0.336181	0.43	0.597	5.4099e-08	TAM
SYAP1	3.00045e-12	0.490066	0.545	0.452	5.52833e-08	TAM
PRAM1	3.13951e-12	-0.29439	0.357	0.529	5.78455e-08	TAM
C1QC	3.23959e-12	1.14674	0.516	0.391	5.96895e-08	TAM
MXD1	3.56362e-12	0.48546	0.447	0.311	6.56597e-08	TAM
MPHOSPH8	3.69686e-12	-0.274894	0.416	0.585	6.81146e-08	TAM
IFNGR1	3.97162e-12	-0.253299	0.794	0.902	7.3177e-08	TAM
CBX3	4.37818e-12	-0.262576	0.457	0.626	8.0668e-08	TAM
NBPF14	4.5649e-12	0.379776	0.264	0.139	8.41083e-08	TAM
SEL1L	6.02208e-12	-0.251084	0.243	0.395	1.10957e-07	TAM
TRIM22	6.50346e-12	-0.279756	0.559	0.689	1.19826e-07	TAM
ADORA3	6.7643e-12	-0.259643	0.251	0.407	1.24632e-07	TAM
NIN	7.26761e-12	-0.267835	0.232	0.38	1.33906e-07	TAM
CD302	7.35546e-12	-0.351312	0.441	0.601	1.35524e-07	TAM
N4BP2L2	8.42731e-12	-0.262578	0.591	0.735	1.55273e-07	TAM
CLK1	8.80333e-12	0.459549	0.638	0.556	1.62201e-07	TAM
CLEC12A	1.07904e-11	-0.297845	0.287	0.441	1.98814e-07	TAM
CALR	1.11672e-11	0.476594	0.805	0.791	2.05756e-07	TAM
IER2	1.24373e-11	0.280226	0.782	0.655	2.29157e-07	TAM
ACAP2	1.31426e-11	-0.290614	0.482	0.629	2.42153e-07	TAM
USP36	1.56857e-11	0.32536	0.27	0.147	2.8901e-07	TAM
SPECC1	1.62688e-11	-0.255478	0.299	0.461	2.99753e-07	TAM
SSH2	2.33916e-11	-0.271526	0.477	0.635	4.3099e-07	TAM
PRPF38B	2.41157e-11	-0.278316	0.65	0.777	4.44333e-07	TAM
SMDT1	2.5461e-11	-0.292708	0.725	0.823	4.69119e-07	TAM
CYSTM1	2.66115e-11	0.257915	0.268	0.141	4.90317e-07	TAM
COX6A1	2.85106e-11	0.422449	0.702	0.659	5.25307e-07	TAM
IL17RA	2.87792e-11	-0.258079	0.31	0.475	5.30257e-07	TAM
ZFAND2A	3.00232e-11	0.576826	0.353	0.227	5.53177e-07	TAM
ST14	4.11964e-11	-0.277938	0.266	0.41	7.59043e-07	TAM
CSK	4.56821e-11	-0.28664	0.419	0.585	8.41692e-07	TAM
OSM	4.86708e-11	0.355605	0.179	0.07	8.96759e-07	TAM
CD14	5.02739e-11	0.812469	0.443	0.328	9.26296e-07	TAM
LPCAT2	5.53219e-11	-0.342006	0.432	0.571	1.01931e-06	TAM
SNX9	5.8542e-11	0.385933	0.331	0.211	1.07864e-06	TAM
PLSCR1	6.68481e-11	0.374763	0.729	0.694	1.23168e-06	TAM
STAT1	7.04533e-11	-0.369035	0.371	0.531	1.2981e-06	TAM
TGFBR2	7.48944e-11	-0.273249	0.294	0.455	1.37993e-06	TAM
ID2	8.21868e-11	0.473816	0.804	0.742	1.51429e-06	TAM
KPNB1	9.81356e-11	-0.265693	0.487	0.647	1.80815e-06	TAM
EIF4E	1.07764e-10	0.34268	0.509	0.391	1.98555e-06	TAM
NAF1	1.09762e-10	0.403477	0.237	0.125	2.02236e-06	TAM
THBD	1.11816e-10	0.640085	0.257	0.138	2.0602e-06	TAM
B3GNT5	1.16733e-10	0.452966	0.366	0.25	2.15081e-06	TAM
CEBPB	1.37706e-10	0.526131	0.41	0.287	2.53723e-06	TAM
CLEC10A	1.59584e-10	0.437573	0.645	0.544	2.94033e-06	TAM
HCLS1	1.6327e-10	-0.309536	0.913	0.954	3.00825e-06	TAM
LYST	1.70603e-10	-0.284055	0.325	0.469	3.14336e-06	TAM
DOCK10	2.09785e-10	-0.314447	0.474	0.615	3.8653e-06	TAM
THBS1	2.18134e-10	0.714977	0.106	0.024	4.01911e-06	TAM
LRRK2	2.20525e-10	-0.25047	0.245	0.388	4.06317e-06	TAM
YBX1	2.22508e-10	0.308585	0.943	0.957	4.09971e-06	TAM
AKAP9	2.23002e-10	-0.297365	0.475	0.616	4.10881e-06	TAM
CELF2	2.37543e-10	-0.275669	0.797	0.88	4.37672e-06	TAM
TRA2B	2.52695e-10	0.346959	0.686	0.612	4.65591e-06	TAM
ANP32A	2.54813e-10	-0.270888	0.58	0.737	4.69493e-06	TAM
CIITA	2.60844e-10	-0.316464	0.508	0.647	4.80605e-06	TAM
MAN2A1	2.65764e-10	-0.286163	0.37	0.518	4.89671e-06	TAM
GNA15	3.09488e-10	0.356632	0.455	0.334	5.70231e-06	TAM
JOSD1	3.23839e-10	0.319767	0.268	0.157	5.96674e-06	TAM
CX3CR1	3.67684e-10	-0.314557	0.332	0.49	6.77457e-06	TAM
THEMIS2	3.82917e-10	0.33608	0.625	0.539	7.05524e-06	TAM
TGIF1	4.54975e-10	0.402911	0.407	0.298	8.38292e-06	TAM
GRASP	4.61003e-10	0.316505	0.496	0.379	8.49398e-06	TAM
THAP2	5.02873e-10	0.289307	0.228	0.119	9.26544e-06	TAM
ZFP36L1	5.21723e-10	-0.336354	0.883	0.962	9.61275e-06	TAM
SERPINB9	5.98759e-10	0.456165	0.544	0.433	1.10321e-05	TAM
CD55	6.13747e-10	0.478408	0.64	0.583	1.13083e-05	TAM
USP53	6.30101e-10	-0.472916	0.282	0.415	1.16096e-05	TAM
PTGER4	6.86826e-10	0.336481	0.471	0.35	1.26548e-05	TAM
MTRNR2L8	6.9458e-10	2.83862	0.328	0.225	1.27976e-05	TAM
RARA	7.34951e-10	0.266311	0.293	0.174	1.35415e-05	TAM
PHLDA2	7.40878e-10	0.343324	0.184	0.081	1.36507e-05	TAM
SERTAD1	7.78807e-10	0.307837	0.428	0.307	1.43495e-05	TAM
FCGR2B	8.46603e-10	-0.33763	0.764	0.835	1.55987e-05	TAM
TNPO1	8.55267e-10	-0.297816	0.355	0.483	1.57583e-05	TAM
ALOX5	1.13292e-09	-0.262228	0.663	0.777	2.0874e-05	TAM
CST7	1.16621e-09	0.455356	0.29	0.179	2.14874e-05	TAM
HIP1	1.174e-09	-0.280908	0.147	0.255	2.1631e-05	TAM
CD52	1.17985e-09	-0.301999	0.355	0.491	2.17387e-05	TAM
DNTTIP2	1.23947e-09	0.356216	0.45	0.353	2.28372e-05	TAM
GLA	1.28542e-09	0.530476	0.379	0.277	2.36839e-05	TAM
ALCAM	1.29495e-09	-0.326812	0.414	0.552	2.38594e-05	TAM
CHCHD10	1.32022e-09	-0.252731	0.611	0.735	2.4325e-05	TAM
ARL8B	1.32117e-09	0.290206	0.443	0.331	2.43425e-05	TAM
IER5	1.32752e-09	0.48959	0.475	0.374	2.44596e-05	TAM
NOTCH2	1.63963e-09	-0.261332	0.296	0.431	3.02102e-05	TAM
TMEM109	1.68079e-09	-0.259944	0.643	0.77	3.09685e-05	TAM
SRSF3	1.71951e-09	0.305223	0.781	0.727	3.1682e-05	TAM
LGALS3	1.95765e-09	-0.384218	0.551	0.696	3.60697e-05	TAM
VDR	2.0576e-09	0.259273	0.178	0.081	3.79112e-05	TAM
RILPL2	2.09309e-09	0.443133	0.619	0.566	3.85651e-05	TAM
PTGS2	3.18995e-09	0.299162	0.231	0.124	5.87748e-05	TAM
PLIN2	5.02299e-09	0.53071	0.536	0.463	9.25486e-05	TAM
ZC3H12A	5.85579e-09	0.268004	0.185	0.09	0.000107893	TAM
FNIP1	5.8655e-09	0.255995	0.244	0.138	0.000108072	TAM
ARID5A	6.53024e-09	0.308094	0.442	0.338	0.00012032	TAM
IFITM2	6.74572e-09	-0.32352	0.769	0.84	0.00012429	TAM
FCER1A	1.11062e-08	-0.335529	0.769	0.834	0.000204632	TAM
TBXAS1	1.22788e-08	-0.254963	0.636	0.769	0.000226237	TAM
CHD1	1.70594e-08	0.396135	0.429	0.333	0.000314319	TAM
EIF4A3	2.33261e-08	0.443696	0.555	0.485	0.000429783	TAM
RIPK2	2.92605e-08	0.333977	0.487	0.403	0.000539125	TAM
ETF1	2.94276e-08	0.291993	0.456	0.372	0.000542203	TAM
RAB1A	3.27569e-08	0.272589	0.479	0.387	0.000603547	TAM
HSPD1	3.62745e-08	0.656208	0.739	0.729	0.000668358	TAM
C1QA	4.51967e-08	0.615812	0.566	0.45	0.00083275	TAM
SLC8A1	4.96645e-08	-0.272707	0.558	0.697	0.000915069	TAM
AMPD2	5.59718e-08	0.284397	0.312	0.214	0.00103128	TAM
RPL17	5.65184e-08	-0.283825	0.802	0.861	0.00104135	TAM
HSPA8	6.107e-08	0.33148	0.938	0.94	0.00112521	TAM
C1QB	6.11569e-08	0.584325	0.568	0.452	0.00112682	TAM
JARID2	6.30954e-08	0.255756	0.276	0.176	0.00116253	TAM
UBB	6.60124e-08	0.264395	0.909	0.906	0.00121628	TAM
HNRNPH1	6.90878e-08	0.377793	0.541	0.46	0.00127294	TAM
NEU1	7.05913e-08	0.384705	0.421	0.331	0.00130065	TAM
SAMSN1	8.67992e-08	0.329535	0.353	0.249	0.00159928	TAM
SH3BP5	9.34571e-08	0.43887	0.471	0.401	0.00172195	TAM
MARCKSL1	1.01686e-07	0.321174	0.246	0.147	0.00187356	TAM
YBX3	1.07162e-07	0.278334	0.333	0.231	0.00197446	TAM
ADM	1.13583e-07	0.27951	0.14	0.06	0.00209277	TAM
ACSL1	1.20501e-07	0.285791	0.4	0.293	0.00222023	TAM
POU2F2	1.23377e-07	-0.25584	0.402	0.52	0.00227322	TAM
NFKBIA	1.26544e-07	0.653369	0.872	0.941	0.00233157	TAM
RANBP2	1.33469e-07	0.41874	0.448	0.376	0.00245917	TAM
SESN1	1.39781e-07	-0.296638	0.34	0.453	0.00257546	TAM
SNX3	1.63043e-07	0.27876	0.863	0.83	0.00300406	TAM
TNFRSF1B	1.88613e-07	0.339598	0.618	0.564	0.0034752	TAM
MIDN	1.95959e-07	0.315245	0.371	0.273	0.00361054	TAM
PRDX1	1.96687e-07	0.360852	0.694	0.653	0.00362396	TAM
UPP1	2.06266e-07	0.383478	0.418	0.336	0.00380046	TAM
RPL7	2.39818e-07	0.285288	0.987	0.981	0.00441864	TAM
SRSF10	2.90954e-07	0.256965	0.354	0.252	0.00536083	TAM
ICAM1	4.1201e-07	0.328855	0.231	0.143	0.00759129	TAM
NPC2	4.78073e-07	0.300063	0.975	0.968	0.0088085	TAM
SRSF2	5.22211e-07	0.275065	0.795	0.762	0.00962173	TAM
PTP4A1	5.99626e-07	0.311174	0.471	0.404	0.0110481	TAM
MRPL18	7.82982e-07	0.314628	0.481	0.42	0.0144264	TAM
ANXA1	9.59408e-07	0.346848	0.845	0.816	0.0176771	TAM
MZT2B	9.9259e-07	0.291606	0.414	0.331	0.0182885	TAM
SGK1	1.06636e-06	0.361255	0.894	0.857	0.0196478	TAM
ZC3HAV1	1.17308e-06	0.402572	0.423	0.341	0.0216141	TAM
PDE4B	1.20553e-06	0.403731	0.465	0.398	0.0222118	TAM
ISG20L2	1.3033e-06	0.252894	0.281	0.193	0.0240133	TAM
SDF2L1	1.35308e-06	0.252635	0.359	0.269	0.0249304	TAM
ALOX5AP	1.58314e-06	0.341193	0.752	0.677	0.0291693	TAM
HIF1A	1.90461e-06	0.324762	0.67	0.656	0.0350925	TAM
EIF5	2.11368e-06	0.283032	0.754	0.751	0.0389445	TAM
PPP1CB	2.34347e-06	0.351849	0.55	0.501	0.0431785	TAM
GEM	2.39043e-06	0.253261	0.187	0.109	0.0440437	TAM
CTNNB1	2.40042e-06	0.408717	0.46	0.393	0.0442278	TAM
PPA1	2.71888e-06	0.319863	0.824	0.802	0.0500953	TAM
TOB1	3.6845e-06	0.288345	0.274	0.192	0.0678869	TAM
CFLAR	5.11636e-06	0.272094	0.652	0.629	0.0942688	TAM
S100B	5.529e-06	1.41016	0.179	0.106	0.101872	TAM
SLC3A2	6.14436e-06	0.319373	0.506	0.448	0.11321	TAM
SLC16A3	7.00873e-06	0.401819	0.568	0.545	0.129136	TAM
NEDD9	9.34147e-06	0.266212	0.226	0.155	0.172117	TAM
SPAG9	1.06924e-05	0.257587	0.395	0.323	0.197007	TAM
BRD2	1.10293e-05	0.297446	0.647	0.613	0.203214	TAM
TPM4	1.15522e-05	0.30847	0.667	0.642	0.21285	TAM
FAM118A	1.22652e-05	0.307805	0.335	0.268	0.225986	TAM
LILRB4	1.25089e-05	0.277142	0.559	0.509	0.230477	TAM
TIMP1	1.93164e-05	0.991589	0.665	0.642	0.355904	TAM
GPR137B	1.96734e-05	0.253486	0.269	0.197	0.362482	TAM
PPIF	2.25661e-05	0.412977	0.364	0.301	0.415781	TAM
MALAT1	2.4128e-05	0.256263	0.999	0.997	0.444559	TAM
MAP1LC3B	2.47689e-05	0.314916	0.641	0.626	0.456367	TAM
SDCBP	2.62011e-05	0.287137	0.774	0.719	0.482756	TAM
AXL	3.0224e-05	0.47479	0.558	0.502	0.556876	TAM
FCGR2A	3.26564e-05	0.279689	0.822	0.797	0.601695	TAM
LYZ	3.31378e-05	-0.500306	0.831	0.91	0.610565	TAM
RPL13A	3.46846e-05	0.260029	0.993	0.992	0.639063	TAM
TSC22D1	4.17509e-05	0.266458	0.118	0.062	0.76926	TAM
HSPA1A	5.19221e-05	0.300642	0.804	0.789	0.956664	TAM
PNP	5.27392e-05	0.305017	0.355	0.288	0.97172	TAM
FKBP4	6.61e-05	0.275938	0.251	0.187	1	TAM
SPP1	6.61191e-05	1.12023	0.192	0.122	1	TAM
MAT2A	6.77721e-05	0.255627	0.695	0.65	1	TAM
RASSF5	7.40408e-05	0.25727	0.461	0.414	1	TAM
PRNP	8.78722e-05	0.303866	0.469	0.425	1	TAM
HSPB1	0.000160282	0.78414	0.786	0.767	1	TAM
RALA	0.000177284	0.259674	0.485	0.456	1	TAM
SDS	0.000187979	0.416046	0.171	0.114	1	TAM
IER3	0.000189326	0.461446	0.64	0.624	1	TAM
C1orf56	0.000212482	0.491012	0.135	0.084	1	TAM
CD44	0.000235719	0.263957	0.706	0.699	1	TAM
TAGAP	0.000553538	0.2792	0.437	0.398	1	TAM
VMP1	0.000669433	0.403596	0.647	0.609	1	TAM
ACSL3	0.000735004	0.301793	0.339	0.298	1	TAM
TAGLN2	0.00098446	0.298128	0.756	0.764	1	TAM
WDR74	0.00125137	0.250044	0.423	0.358	1	TAM
MT2A	0.00199109	0.680305	0.575	0.566	1	TAM
TUBA1A	0.00204405	0.393322	0.6	0.599	1	TAM
HSPA6	0.00244002	0.566835	0.409	0.532	1	TAM
HMOX1	0.00272346	0.256111	0.534	0.502	1	TAM
SOD2	0.00342963	0.347181	0.569	0.571	1	TAM
IFI6	0.00427668	0.38408	0.323	0.284	1	TAM
FABP5	0.00439269	0.288972	0.418	0.379	1	TAM
ISG15	0.00500261	0.417697	0.291	0.255	1	TAM
S100A10	0.00659668	0.275712	0.848	0.926	1	TAM
IL1R2	0.0108689	0.522778	0.278	0.247	1	TAM
SLC11A1	0.0159791	0.267622	0.285	0.246	1	TAM
HSPA1B	0.0216188	0.497983	0.696	0.688	1	TAM
ID3	0.0248073	0.295669	0.196	0.163	1	TAM
CFP	0.0300152	-0.25716	0.251	0.292	1	TAM
APOE	0.037265	-0.323137	0.33	0.276	1	TAM
PLAC8	0.0526091	0.334643	0.504	0.499	1	TAM
FCN1	0.417509	-0.271595	0.144	0.125	1	TAM
HBB	0.515933	0.887787	0.101	0.113	1	TAM
TYMP	0.866103	0.25488	0.777	0.835	1	TAM
RPS4Y1	0	-2.41039	0	0.837	0	RTM
XIST	1.84648e-247	1.6397	0.606	0	3.40214e-243	RTM
DDX3Y	6.17936e-220	-0.858008	0	0.341	1.13855e-215	RTM
COTL1	9.5357e-209	-1.09861	0.885	0.995	1.75695e-204	RTM
UQCR11	6.31878e-187	1.61282	0.562	0.036	1.16423e-182	RTM
NME1-NME2	6.3573e-181	-1.01947	0.206	0.679	1.17133e-176	RTM
EIF4A1	4.71176e-154	-0.908992	0.651	0.939	8.68142e-150	RTM
RPS26	1.90885e-151	0.846789	0.964	0.97	3.51706e-147	RTM
CD52	4.04622e-147	-1.31236	0.521	0.843	7.45516e-143	RTM
UTY	8.10887e-124	-0.463636	0	0.199	1.49406e-119	RTM
AREG	1.93534e-110	2.65563	0.537	0.186	3.56587e-106	RTM
EIF1AY	9.2759e-110	-0.411879	0	0.177	1.70909e-105	RTM
U2AF1	1.50024e-109	-0.777025	0.271	0.649	2.7642e-105	RTM
OLR1	4.40374e-109	1.60348	0.53	0.162	8.11389e-105	RTM
SRGN	1.08809e-105	0.723699	0.994	0.992	2.00481e-101	RTM
NME2	1.12286e-97	0.985004	0.362	0.045	2.06887e-93	RTM
RAC1	3.09989e-92	-0.629667	0.73	0.951	5.71155e-88	RTM
RPS2	8.23909e-92	0.598966	0.99	0.991	1.51805e-87	RTM
ALDOA	1.20839e-88	-0.623177	0.815	0.966	2.22645e-84	RTM
CFP	5.37825e-85	-0.828281	0.483	0.776	9.90942e-81	RTM
GIMAP1	6.42159e-85	-0.680023	0.175	0.463	1.18318e-80	RTM
PLAUR	1.17903e-84	1.19237	0.846	0.723	2.17236e-80	RTM
MATR3	8.37009e-84	-0.575925	0.164	0.461	1.54219e-79	RTM
FCN1	1.10936e-83	-0.706413	0.813	0.955	2.04399e-79	RTM
HSPA1B	1.73874e-79	-0.911913	0.423	0.712	3.20362e-75	RTM
CREM	6.36116e-78	1.23836	0.452	0.163	1.17204e-73	RTM
GNB2	2.7911e-76	-0.613831	0.567	0.812	5.1426e-72	RTM
PCBP1	1.19455e-75	-0.562224	0.72	0.905	2.20096e-71	RTM
MT-ATP8	5.97311e-75	-0.650418	0.762	0.946	1.10054e-70	RTM
TREX1	5.22773e-74	-0.515284	0.087	0.314	9.63209e-70	RTM
RPS17	8.73802e-67	1.27862	0.309	0.049	1.60998e-62	RTM
GIMAP7	3.18976e-63	-0.632583	0.182	0.432	5.87713e-59	RTM
ZFP36L2	7.13172e-62	-0.60262	0.693	0.887	1.31402e-57	RTM
RPL19	7.01481e-61	-0.289177	0.992	1	1.29248e-56	RTM
GPR183	4.36708e-58	1.03749	0.544	0.305	8.04635e-54	RTM
LYST	8.0396e-58	-0.607352	0.352	0.602	1.4813e-53	RTM
RGS1	1.58937e-57	1.10213	0.439	0.177	2.92841e-53	RTM
GABARAP	7.70888e-57	-0.43366	0.86	0.984	1.42036e-52	RTM
MTRNR2L8	9.49858e-57	3.186	0.375	0.148	1.75011e-52	RTM
PNRC2	3.81168e-56	0.576954	0.251	0.038	7.02302e-52	RTM
MTRNR2L12	9.38984e-56	-0.816504	0.784	0.956	1.73008e-51	RTM
PRR13	1.14152e-55	0.761734	0.634	0.44	2.10326e-51	RTM
ATP1B3	1.71388e-54	0.847232	0.688	0.511	3.15782e-50	RTM
ELL2	2.55429e-54	0.769268	0.432	0.194	4.70629e-50	RTM
BTG1	5.66045e-54	0.672387	0.94	0.903	1.04294e-49	RTM
NR4A3	6.55286e-54	0.870505	0.381	0.149	1.20736e-49	RTM
COX6A1	2.80174e-53	0.721282	0.691	0.515	5.1622e-49	RTM
MRPL23	1.98675e-52	-0.470561	0.35	0.618	3.6606e-48	RTM
CYBA	8.94251e-52	0.495973	0.97	0.943	1.64766e-47	RTM
VEGFA	6.03167e-51	0.76978	0.408	0.167	1.11134e-46	RTM
NBPF10	1.57044e-50	-0.55698	0.232	0.455	2.89354e-46	RTM
HSPA6	4.67201e-50	-0.907635	0.267	0.503	8.60818e-46	RTM
POU2F2	9.9221e-50	-0.649804	0.372	0.594	1.82815e-45	RTM
LITAF	4.82465e-49	0.684629	0.732	0.525	8.88941e-45	RTM
PTPRC	7.68328e-49	-0.471151	0.779	0.895	1.41564e-44	RTM
DOK2	8.04195e-49	-0.544384	0.471	0.689	1.48173e-44	RTM
SMIM3	1.105e-48	0.545319	0.188	0.014	2.03597e-44	RTM
B2M	1.38308e-48	0.373673	1	1	2.54833e-44	RTM
H3F3B	2.07162e-48	0.416322	0.989	0.991	3.81697e-44	RTM
LCP1	2.40015e-48	-0.438139	0.807	0.943	4.42228e-44	RTM
RPS13	3.78133e-48	-0.270832	0.988	0.999	6.9671e-44	RTM
FGR	5.48063e-47	-0.499558	0.695	0.848	1.00981e-42	RTM
WDR74	7.91625e-47	-0.984047	0.402	0.616	1.45857e-42	RTM
TXNIP	1.02891e-46	-0.532123	0.749	0.92	1.89576e-42	RTM
PRKCD	2.86832e-46	-0.440459	0.217	0.433	5.28489e-42	RTM
GABARAPL1	7.18339e-46	0.811819	0.541	0.336	1.32354e-41	RTM
IGSF6	9.49398e-46	-0.551135	0.565	0.751	1.74926e-41	RTM
LYN	1.2268e-45	-0.533164	0.49	0.686	2.26038e-41	RTM
EREG	2.84632e-45	1.09452	0.47	0.244	5.24435e-41	RTM
ACAP2	8.61712e-45	-0.535301	0.452	0.649	1.5877e-40	RTM
THBD	1.34719e-44	0.916208	0.455	0.231	2.48219e-40	RTM
HSPA1A	1.45975e-44	-0.645738	0.618	0.799	2.6896e-40	RTM
CTSS	2.15156e-44	-0.363123	0.95	0.992	3.96426e-40	RTM
ZNF331	2.48876e-44	0.930068	0.41	0.201	4.58555e-40	RTM
SAMSN1	3.71056e-44	0.845194	0.599	0.396	6.83671e-40	RTM
LYZ	3.9924e-44	-0.474808	0.987	0.999	7.356e-40	RTM
HBEGF	5.95957e-44	0.764328	0.461	0.247	1.09805e-39	RTM
G0S2	7.01976e-44	1.6423	0.306	0.105	1.29339e-39	RTM
LMNA	7.6765e-44	0.900063	0.335	0.129	1.41439e-39	RTM
GLUL	8.0695e-44	0.661521	0.899	0.849	1.4868e-39	RTM
RPL30	9.13092e-44	-0.252594	0.992	0.999	1.68237e-39	RTM
LIMD2	9.8443e-44	-0.531933	0.615	0.773	1.81381e-39	RTM
LRRC25	1.6129e-43	-0.477333	0.386	0.608	2.97177e-39	RTM
RPS7	6.34349e-43	-0.267482	0.981	0.999	1.16879e-38	RTM
GIMAP5	7.56263e-43	-0.367885	0.071	0.225	1.39341e-38	RTM
RAB24	9.98001e-43	-0.482151	0.324	0.542	1.83882e-38	RTM
LDHA	1.294e-42	0.604963	0.824	0.71	2.38419e-38	RTM
FGL2	1.69343e-42	-0.458523	0.716	0.84	3.12015e-38	RTM
VSIG4	1.78076e-42	0.706655	0.379	0.164	3.28105e-38	RTM
TMBIM4	3.15049e-42	0.572956	0.196	0.028	5.80478e-38	RTM
CHMP1B	1.44514e-41	1.07	0.583	0.414	2.66266e-37	RTM
RPL7A	1.58425e-41	-0.27509	0.977	0.999	2.91897e-37	RTM
DUSP6	1.72926e-41	-0.55521	0.445	0.666	3.18616e-37	RTM
CORO1A	2.88248e-41	-0.407473	0.846	0.939	5.31097e-37	RTM
OSM	5.31271e-41	0.686621	0.293	0.099	9.78867e-37	RTM
FGD2	6.63275e-41	-0.470692	0.307	0.518	1.22208e-36	RTM
COL6A3	8.97831e-41	-0.460082	0.126	0.297	1.65425e-36	RTM
ARPC1B	1.08712e-40	-0.342387	0.747	0.892	2.00301e-36	RTM
FTH1	1.22199e-40	0.35023	1	1	2.25152e-36	RTM
PTPN6	3.36447e-40	-0.444008	0.515	0.711	6.19904e-36	RTM
PKN2	7.67125e-40	-0.446847	0.19	0.381	1.41343e-35	RTM
MAP3K8	1.03186e-39	0.708346	0.651	0.516	1.9012e-35	RTM
HCK	1.96523e-38	-0.471779	0.603	0.768	3.62093e-34	RTM
HIF1A	2.72635e-38	0.530185	0.692	0.526	5.02329e-34	RTM
TREM2	2.43081e-37	0.790436	0.274	0.094	4.47877e-33	RTM
NCF1	3.71704e-37	-0.642877	0.492	0.678	6.84864e-33	RTM
NAAA	9.39701e-37	-0.573174	0.431	0.61	1.7314e-32	RTM
NAGK	2.31471e-36	-0.450645	0.42	0.607	4.26485e-32	RTM
SDS	4.43257e-36	1.04376	0.22	0.059	8.167e-32	RTM
MT-ND1	1.536e-35	-0.276214	0.992	1	2.83007e-31	RTM
MPEG1	4.16724e-35	-0.466688	0.478	0.655	7.67814e-31	RTM
MIS18BP1	6.16279e-35	-0.541282	0.36	0.549	1.13549e-30	RTM
RPL6	7.88416e-35	-0.262953	0.97	0.998	1.45266e-30	RTM
C3	9.97352e-35	0.656552	0.292	0.111	1.83762e-30	RTM
APOC1	1.09931e-34	1.64368	0.255	0.086	2.02547e-30	RTM
MYO1F	1.13766e-34	-0.448713	0.585	0.754	2.09614e-30	RTM
APOE	1.67411e-34	2.25038	0.26	0.09	3.08455e-30	RTM
CAPG	2.0024e-34	0.66647	0.727	0.64	3.68942e-30	RTM
RPS4X	2.09103e-34	0.289764	0.99	0.993	3.85272e-30	RTM
TWF2	2.12103e-34	0.497432	0.369	0.182	3.90799e-30	RTM
GIMAP4	2.36593e-34	-0.392747	0.417	0.628	4.35922e-30	RTM
GPBAR1	4.7599e-34	-0.454334	0.236	0.415	8.77012e-30	RTM
LUC7L2	4.82102e-34	0.331624	0.138	0.012	8.88272e-30	RTM
CD48	7.12755e-34	-0.432477	0.597	0.756	1.31325e-29	RTM
PHLDA1	7.86177e-34	0.650257	0.266	0.094	1.44853e-29	RTM
KDM6B	8.1608e-34	0.805781	0.558	0.407	1.50363e-29	RTM
IL17RA	1.4299e-33	-0.461273	0.276	0.457	2.63458e-29	RTM
HLA-C	1.46289e-33	0.374598	0.979	0.996	2.69538e-29	RTM
SNX3	1.48563e-33	0.47569	0.709	0.573	2.73727e-29	RTM
LST1	2.54404e-33	-0.358368	0.915	0.972	4.68739e-29	RTM
B3GNT5	3.82552e-33	0.479433	0.285	0.112	7.04852e-29	RTM
GSTP1	4.78987e-33	-0.327677	0.924	0.977	8.82534e-29	RTM
MCL1	5.26378e-33	0.464262	0.896	0.859	9.69852e-29	RTM
NRROS	1.30268e-32	-0.373341	0.155	0.318	2.40019e-28	RTM
CD9	1.68556e-32	0.615037	0.368	0.179	3.10565e-28	RTM
RBM27	1.71415e-32	-0.291866	0.102	0.248	3.15831e-28	RTM
FOSL2	2.36689e-32	0.593384	0.49	0.31	4.361e-28	RTM
UCP2	2.51459e-32	-0.440831	0.645	0.796	4.63314e-28	RTM
CAST	2.93512e-32	-0.418576	0.632	0.777	5.40795e-28	RTM
FN1	7.18833e-32	1.37835	0.282	0.111	1.32445e-27	RTM
DMXL2	1.01685e-31	-0.41067	0.322	0.51	1.87354e-27	RTM
PDE4B	1.61623e-31	0.600047	0.489	0.307	2.97791e-27	RTM
AIF1	2.60329e-31	-0.297617	0.972	0.991	4.79656e-27	RTM
MT-CO1	4.08702e-31	0.308785	1	1	7.53034e-27	RTM
JUN	4.59447e-31	-0.73895	0.757	0.847	8.46531e-27	RTM
ALOX5AP	5.74234e-31	0.922813	0.427	0.246	1.05803e-26	RTM
RGCC	7.62002e-31	0.575051	0.404	0.213	1.40399e-26	RTM
MT-ND6	8.12467e-31	0.677824	0.574	0.42	1.49697e-26	RTM
NLRP1	2.03419e-30	-0.376101	0.171	0.334	3.74799e-26	RTM
P2RY13	2.14359e-30	-0.38015	0.163	0.327	3.94956e-26	RTM
SLC2A3	2.3413e-30	0.464674	0.647	0.468	4.31384e-26	RTM
ZC3H11A	3.37544e-30	-0.28807	0.111	0.255	6.21925e-26	RTM
HLA-G	3.85777e-30	-0.332076	0.073	0.198	7.10795e-26	RTM
TGIF1	4.92994e-30	0.508978	0.435	0.259	9.08342e-26	RTM
FPR3	4.99551e-30	0.519547	0.312	0.14	9.20424e-26	RTM
DSE	5.54257e-30	0.517114	0.495	0.318	1.02122e-25	RTM
KLF2	7.3161e-30	-0.527298	0.369	0.543	1.34799e-25	RTM
ATG16L2	8.02544e-30	-0.376167	0.276	0.452	1.47869e-25	RTM
IL2RG	8.07732e-30	-0.338657	0.134	0.286	1.48825e-25	RTM
SELPLG	8.16713e-30	-0.369072	0.308	0.493	1.50479e-25	RTM
GNA13	8.33618e-30	0.51263	0.447	0.273	1.53594e-25	RTM
ZYX	8.49845e-30	-0.33237	0.712	0.858	1.56584e-25	RTM
THBS1	1.17627e-29	0.807519	0.598	0.427	2.16728e-25	RTM
SLC7A5	1.32195e-29	0.445538	0.3	0.135	2.43569e-25	RTM
LILRB2	1.57888e-29	-0.380794	0.602	0.756	2.90909e-25	RTM
CD69	1.81213e-29	0.463323	0.231	0.08	3.33886e-25	RTM
UPP1	1.95369e-29	0.579246	0.701	0.587	3.59967e-25	RTM
CHCHD10	2.05395e-29	-0.421721	0.527	0.687	3.7844e-25	RTM
CXCL2	5.62874e-29	1.09157	0.406	0.242	1.03709e-24	RTM
TMEM154	6.32628e-29	-0.347628	0.129	0.277	1.16562e-24	RTM
AVPI1	6.96365e-29	0.441423	0.248	0.098	1.28305e-24	RTM
ABI3	8.44216e-29	-0.415562	0.364	0.542	1.55547e-24	RTM
POLR2J3	9.57824e-29	-0.250242	0.073	0.195	1.76479e-24	RTM
SULF2	1.01218e-28	-0.335736	0.194	0.36	1.86494e-24	RTM
SNAI1	1.66189e-28	0.499311	0.241	0.091	3.06204e-24	RTM
FAM110A	1.81086e-28	-0.343092	0.163	0.321	3.33651e-24	RTM
NADK	2.33697e-28	-0.360208	0.201	0.362	4.30587e-24	RTM
NDUFB8	8.40655e-28	0.440273	0.14	0.023	1.54891e-23	RTM
CSK	1.20488e-27	-0.387936	0.36	0.523	2.21998e-23	RTM
TCIRG1	1.59892e-27	-0.341822	0.538	0.708	2.94602e-23	RTM
EIF1AX	2.38257e-27	0.447138	0.516	0.347	4.38989e-23	RTM
SLC25A37	3.02729e-27	0.587986	0.606	0.465	5.57779e-23	RTM
RCOR1	3.16853e-27	-0.294409	0.124	0.264	5.83801e-23	RTM
GIMAP8	3.84562e-27	-0.33447	0.121	0.259	7.08555e-23	RTM
PARL	3.85969e-27	-0.275128	0.172	0.326	7.11148e-23	RTM
GNAI2	4.2031e-27	-0.362725	0.75	0.861	7.7442e-23	RTM
C15orf48	5.45884e-27	0.748755	0.305	0.138	1.00579e-22	RTM
LINC00877	5.78654e-27	-0.363402	0.126	0.264	1.06617e-22	RTM
NOTCH2	6.85239e-27	-0.338725	0.304	0.473	1.26255e-22	RTM
MAP3K1	7.84351e-27	-0.297368	0.167	0.32	1.44517e-22	RTM
PYCARD	8.42386e-27	-0.350108	0.816	0.91	1.5521e-22	RTM
LAPTM5	8.89122e-27	0.282346	0.966	0.98	1.63821e-22	RTM
RHOB	9.03172e-27	-0.461577	0.719	0.834	1.66409e-22	RTM
RAB11FIP1	9.57564e-27	-0.396515	0.23	0.392	1.76431e-22	RTM
PPIF	1.02243e-26	0.822383	0.51	0.362	1.88382e-22	RTM
LSP1	1.34942e-26	-0.281437	0.885	0.964	2.4863e-22	RTM
BIN2	2.17522e-26	-0.388557	0.364	0.523	4.00784e-22	RTM
SEPT9	2.54148e-26	-0.392156	0.431	0.595	4.68268e-22	RTM
PLSCR1	2.71781e-26	0.47428	0.64	0.515	5.00756e-22	RTM
HLA-DQA2	5.0608e-26	0.784539	0.368	0.206	9.32452e-22	RTM
RNF187	6.89717e-26	-0.270481	0.156	0.3	1.2708e-21	RTM
STK10	8.05491e-26	-0.360755	0.328	0.496	1.48412e-21	RTM
IER5	8.67838e-26	-0.559943	0.341	0.497	1.59899e-21	RTM
ATP13A3	1.31081e-25	0.501473	0.345	0.185	2.41516e-21	RTM
NLRP3	1.60173e-25	0.70759	0.501	0.353	2.9512e-21	RTM
ACSL1	1.71483e-25	0.5486	0.579	0.434	3.15957e-21	RTM
ANKRD13D	2.0499e-25	-0.335379	0.143	0.28	3.77693e-21	RTM
RGS19	3.81164e-25	-0.374971	0.517	0.655	7.02294e-21	RTM
DGKZ	4.94509e-25	-0.36027	0.199	0.344	9.11132e-21	RTM
[truncated: 2,164 more rows]

## Sheet: Table S4B
Table S4B. Gene signatures used in analysis of macrophage subset, related to Figure S5A&B.
Signature	Genes
Antigen Presentation	ANXA4	BATF3	BCL10	CALR	CD1A	CD1B	CD1C	CD1E	CD209	CD36	CD74	CD83	CDC20	CLEC7A	CTSA	CTSD	CTSG	CTSL	CTSS	CYBB	FBXL7	FCGR1A	FYN	HLA-DMA	HLA-DMB	HLA-DOB	HLA-DPA1	HLA-DPB1	HLA-DQA1	HLA-DQB1	HLA-DRA	HLA-DRB3	HRAS	IFNG	IL1B	KIF20A	LAMP3	LST1	MALT1	MAP3K14	MRC1	MRC2	NCF2	NFATC1	NFATC2	NFKB1	NFKBIA	NFYC	PSMB8
Cell Cycle and Apoptosis	BID	BTG2	CCNB2	CEBPA	CEBPD	CEBPG	H1-2	H2AC18	ID1	MCM5	NDC80	PCLAF	RGS6	RHOC	RHOG	RHOJ	RND3	STK17A	TERF2IP	TFCP2	VRK2	NA	NA	NA	NA	NA	NA	NA	NA	NA	NA	NA	NA	NA	NA	NA	NA	NA	NA	NA	NA	NA	NA	NA	NA	NA	NA	NA	NA
Cell Migration and Adhesion	ADGRE1	ADGRE5	AIF1	ALCAM	ANGPT1	ANGPT2	ARHGEF28	CAV1	CD244	CD274	CD276	CD28	CD34	CD40	CD40LG	CD44	CD47	CD74	CD80	CD84	CD86	CD99	CDH1	CDH11	CDH13	CDH2	CDH4	CDH5	CEACAM1	CEACAM8	CLDN1	COL1A2	CTLA4	DES	EMP1	EPHB6	F11R	FN1	FYN	GLG1	GPR183	HLA-DMA	HLA-DMB	HLA-DOB	HLA-DPA1	HLA-DPB1	HLA-DQA1	HLA-DQB1	HLA-DRA
Chemokine Signaling	AIF1	CCL1	CCL11	CCL13	CCL14	CCL15	CCL16	CCL17	CCL18	CCL19	CCL2	CCL20	CCL21	CCL22	CCL23	CCL24	CCL25	CCL26	CCL27	CCL28	CCL3	CCL3L1	CCL4	CCL5	CCL7	CCL8	CCR1	CCR2	CCR3	CCR4	CCR5	CCR6	CCR7	CCR8	CCR9	CCRL2	CX3CL1	CX3CR1	CXCL1	CXCL10	CXCL11	CXCL12	CXCL13	CXCL14	CXCL16	CXCL2	CXCL3	CXCL5	CXCL6
Complement Activation	C1QA	C1QB	C1QC	C3	C3AR1	C4A	C5	C5AR1	FCN1	ITGAM	ITGAX	ITGB2	PLAU	PLAUR	PROS1	SERPINB2	SERPINE1	THBD	NA	NA	NA	NA	NA	NA	NA	NA	NA	NA	NA	NA	NA	NA	NA	NA	NA	NA	NA	NA	NA	NA	NA	NA	NA	NA	NA	NA	NA	NA	NA
Cytokine Signaling	ANGPT1	ANXA1	ATF3	BCL6	BIRC2	BIRC3	CASP1	CASP10	CASP7	CCL2	CCL20	CCL5	CD27	CEBPB	CEBPD	CEBPG	CNKSR1	CSF1	CSF2	CSF2RA	CX3CL1	CXCL1	CXCL10	CXCL2	CXCL3	CXCL5	DUSP1	DUSP2	DUSP6	EDN1	EGF	FADD	FAS	FGF10	FGF18	FGF2	FGF7	FGFR1	FLT3	FN1	FSCN1	FYN	HAVCR2	HBEGF	HGF	HRAS	ICAM1	IL10	IL10RA
Differentiation and Maintenance of Myeloid Cells	BIRC5	CD163	CD38	CEBPA	CEBPD	CEBPG	CLIC4	CTTNBP2	CYTIP	EGR2	EGR3	ELL2	ERG	FPR3	GADD45B	GATA1	GATA2	GATA6	HES4	HIP1R	HNF1B	HOXD4	ID2	ID3	IKZF1	KLF4	LAPTM5	MAFB	MAFF	MARCO	MCM5	MS4A1	MSC	MSH2	MYH4	MYOD1	NKG7	NMB	PBX1	PBX3	PDZK1IP1	PFDN6	PHLDA2	RAD51	RUNX2	S100A10	S100A11	S100A4	S100A8
ECM remodeling	ADAM19	ADAM8	ADAMTS1	ADAMTS12	ADAMTS14	ADAMTS17	ADAMTS2	ADAMTS3	ADAMTS4	ADAMTS9	ADAMTS9-AS2	BMP6	BMP8A	CCN1	CD151	CD36	CD44	CD47	CDH1	CEACAM1	CEACAM8	CMA1	COL10A1	COL11A1	COL12A1	COL14A1	COL15A1	COL17A1	COL1A2	COL3A1	COL4A1	COL4A2	CTSD	CTSG	CTSL	CTSS	DDR2	ELANE	F11R	FGF2	FN1	FURIN	HSPG2	ICAM1	ITGA4	ITGA5	ITGAL	ITGAM	ITGAX
Fc Receptor Signaling	ANGPT1	BCL10	BTK	CD247	CD28	CD80	CD86	CDKN1A	CNKSR1	CSF2	CSF2RA	DUSP1	DUSP2	DUSP6	EGF	FCER1A	FCGR1A	FCGR2A	FCGR3A	FGF10	FGF18	FGF2	FGF7	FGFR1	FN1	FYN	HBEGF	HRAS	IL2	IL3	IL3RA	IL5	IL5RA	JAK3	JUN	KIT	KITLG	LAT	LAT2	MALT1	MAP2K1	MAP2K2	MAP2K4	MS4A2	NFATC1	NFATC2	NFKB1	NFKBIA	NR4A1
Growth Factor Signaling	ADCYAP1R1	ADORA2A	AKAP13	ANGPT1	ANGPT2	ANOS1	ARF6	ARHGEF6	BCL2	CD14	CD28	CD80	CD86	CDKN1A	CNKSR1	COL1A2	COL4A1	COL4A2	CSF1	CSF1R	CSF2	CSF2RA	CSF3	CSF3R	CTNNB1	DAXX	DUSP1	DUSP2	DUSP6	EGF	ETS1	FAS	FCER2	FGF10	FGF18	FGF2	FGF7	FGFR1	FLNB	FLRT2	FLT1	FN1	FOSB	FOSL1	FURIN	FYN	FZD4	FZD6	FZD9
Interferon Signaling	CD44	EN1	FCGR1A	FLNB	HLA-DPA1	HLA-DPB1	HLA-DQA1	HLA-DQB1	HLA-DRA	HLA-DRB3	ICAM1	IFIT1	IFNA2	IFNAR1	IFNAR2	IFNB1	IFNG	IFNGR1	IRF1	IRF2	IRF3	IRF4	IRF5	IRF7	IRF8	ISG15	MX1	MX2	PSMB8	PTAFR	SOCS1	SOCS3	STAT1	USP18	VCAM1	NA	NA	NA	NA	NA	NA	NA	NA	NA	NA	NA	NA	NA	NA
Lymphocyte Activation	ADORA3	ANGPT1	AREG	ARMC1	ATF3	BATF	BCL10	BTK	CD209	CD247	CD28	CD34	CD40	CD40LG	CD80	CD83	CD86	CDH1	CDKN1A	CLEC1B	CLEC5A	CLEC7A	CLEC9A	CNKSR1	COL17A1	COL1A2	COL3A1	CSF2	CSF2RA	CYSLTR1	DNAJB6	DUSP1	DUSP2	DUSP6	EGF	ENC1	ERCC1	FCER1A	FCGR1A	FCGR2B	FCGR3A	FEM1C	FGF10	FGF18	FGF2	FGF7	FGFR1	FN1	FYN
Metabolism	ABCC8	ACAD10	ACLY	ACOD1	ACOT1	ACOT11	ACOX1	ALOX15	ALOX5	ALOX5AP	APOE	ARG1	B4GALT4	CAV1	CBR1	CCN2	CD36	CD38	CD44	CD68	CETP	CLC	COASY	CPA3	CRABP2	CTSA	CYP1B1	CYP3A4	DAGLB	DHRS3	EIF4EBP2	ELOVL6	ENPEP	ENPP2	FABP4	FASN	FBP1	FUT4	GCH1	GK5	HDC	HPGD	HPGDS	HSPG2	IDO1	IDO2	IL4I1	INSIG1	KCNAB1
Pathogen Response	ACOD1	AOAH	BCL2	BIRC2	BIRC3	CAMP	CASP1	CASP10	CASP5	CCL2	CCL4	CCL5	CLIC4	CNN2	CREM	CSTB	CTNNB1	CXCL1	CXCL10	CXCL2	CXCL8	EPX	FADD	FAF1	FCAR	FPR1	FPR2	GRN	GSN	GTF2H2	GZMA	HAVCR1	HIVEP1	HMGB1	IFNA2	IFNB1	IKBKE	IL12A	IL12B	IL18	IL1B	IL33	IL6	IRF3	IRF7	ISG15	KRBA1	LGALS3	MAPK11
T-cell Activation and Checkpoint Signaling	BTLA	CD1A	CD1B	CD1C	CD1E	CD247	CD274	CD28	CD69	CD70	CD80	CD86	CTLA4	DPP4	FYN	GZMA	HLA-DPA1	HLA-DPB1	HLA-DQA1	HLA-DQB1	HLA-DRA	HLA-DRB3	ICOS	ICOSLG	LAG3	MAP3K14	NECTIN2	NR2F6	PDCD1	PDCD1LG2	RICTOR	SEMA4A	TNFRSF14	TNFSF9	VAV1	VSIR	YES1	NA	NA	NA	NA	NA	NA	NA	NA	NA	NA	NA	NA
TH1 Activation	CCR1	CD40	CXCR3	CXCR6	HAVCR2	ICOS	IFNG	IFNGR1	IL10	IL12A	IL12B	IL18	IL18R1	IL2	IL27	LTA	STAT1	STAT4	TNF	NA	NA	NA	NA	NA	NA	NA	NA	NA	NA	NA	NA	NA	NA	NA	NA	NA	NA	NA	NA	NA	NA	NA	NA	NA	NA	NA	NA	NA	NA
TH2 Activation	CCR3	CCR4	CCR7	CCR8	CRIP1	CXCR4	CXCR5	GATA3	ICOS	IFNGR1	IL10	IL13	IL2	IL25	IL3	IL33	IL4	IL5	IL6	NRIP3	NA	NA	NA	NA	NA	NA	NA	NA	NA	NA	NA	NA	NA	NA	NA	NA	NA	NA	NA	NA	NA	NA	NA	NA	NA	NA	NA	NA	NA
TLR Signaling	BIRC2	BIRC3	BTK	CCL3	CCL3L1	CCL4	CCL5	CD14	CD180	CD36	CD40	CD80	CD86	CTSL	CTSS	CXCL10	CXCL11	CXCL8	CXCL9	DUSP6	FADD	HMGB1	IFNA2	IFNAR1	IFNAR2	IFNB1	IKBKE	IL12A	IL12B	IL1B	IL6	IRF3	IRF5	IRF7	ITGAM	ITGB2	JUN	MAP2K1	MAP2K2	MAP2K3	MAP2K4	MAPK11	MAPK12	MAPK13	MAPK14	MYD88	NFKB1	NFKBIA	NOD1
classically activated	CCL5	CCR7	CD40	CD86	CXCL9	CXCL10	CXCL11	IDO1	IL1A	IL1B	IL6	IRF1	IRF5	KYNU	NA	NA	NA	NA	NA	NA	NA	NA	NA	NA	NA	NA	NA	NA	NA	NA	NA	NA	NA	NA	NA	NA	NA	NA	NA	NA	NA	NA	NA	NA	NA	NA	NA	NA	NA
alternatively activated	CCL4	CCL13	CCL18	CCL20	CCL22	CD276	CLEC7A	CTSA	CTSB	CTSC	CTSD	FN1	IL4R	IRF4	LYVE1	MMP9	MMP14	MMP19	MSR1	TGFB1	TGFB2	TGFB3	TNFSF8	TNFSF12	VEGFA	VEGFB	VEGFC	NA	NA	NA	NA	NA	NA	NA	NA	NA	NA	NA	NA	NA	NA	NA	NA	NA	NA	NA	NA	NA	NA
[truncated: 137 more columns]
